# Supplementary material for: Evaluation of 16S rRNA genes sequences and genome-based analysis for identification of non-pathogenic Yersinia
Source: Front Microbiol. 2025 Jan 7;15:1519733. doi: 10.3389/fmicb.2024.1519733 (PMC11753223; doi:10.3389/fmicb.2024.1519733)
Supplement: SUPPLEMENTARY TABLE S3 — Pairwise comparisons of the 16S rRNA genes of the Yersinia genomes used in the study. [file Table_3.xlsx]

## Sheet: MatrixOutput
	CP009781.1:3712552-3714094_Yersinia_aldovae_670-83_complete_genome	CP009781.1:2372179-2373721_Yersinia_aldovae_670-83_complete_genome	CP009781.1:2527307-2528849_Yersinia_aldovae_670-83_complete_genome	CP009781.1:2666697-2668239_Yersinia_aldovae_670-83_complete_genome	CP009781.1:2333196-2334738_Yersinia_aldovae_670-83_complete_genome	CP009781.1:3059872-3061414_Yersinia_aldovae_670-83_complete_genome	CP009781.1:1667060-1668602_Yersinia_aldovae_670-83_complete_genome	CABHQA010000089.1:6-1548_Yersinia_aldovae_isolate_IP07971_genome_assembly_contig:_contig_00135_whole_genome_shotgun_sequence	CABHPY010000234.1:25-1567_Yersinia_aldovae_isolate_IP08789_genome_assembly_contig:_contig_00138_whole_genome_shotgun_sequence	CQEJ01000043.1:20-1562_Yersinia_aldovae_genome_assembly_8016_289_scaffold_ERS137965SCcontig000043_whole_genome_shotgun_sequence	CABHQC010000191.1:200-1742_Yersinia_aldovae_isolate_IP08290_genome_assembly_contig:_contig_00155_whole_genome_shotgun_sequence	CABHQG010000035.1:46-1586_Yersinia_aldovae_isolate_IP08631_genome_assembly_contig:_contig_00151_whole_genome_shotgun_sequence	CQAX01000036.1:45-1587_Yersinia_aldovae_genome_assembly_8016_288_scaffold_ERS137964SCcontig000036_whole_genome_shotgun_sequence	CABHQE010000003.1:8-1550_Yersinia_aldovae_isolate_IP08619_genome_assembly_contig:_contig_00075_whole_genome_shotgun_sequence	CABHQK010000040.1:21-1563_Yersinia_aleksiciae_isolate_IP28587_genome_assembly_contig:_contig_00112_whole_genome_shotgun_sequence	CABHPX010000009.1:200-1742_Yersinia_aleksiciae_isolate_IP29443_genome_assembly_contig:_contig_00006_whole_genome_shotgun_sequence	CABHPU010000009.1:200-1742_Yersinia_aleksiciae_isolate_IP38862_genome_assembly_contig:_contig_00006_whole_genome_shotgun_sequence	JAASAK010000074.1:20-1562_Yersinia_aleksiciae_strain_SCPM-O-B-8086_(J332)_74_whole_genome_shotgun_sequence	CABHQI010000197.1:46-1588_Yersinia_aleksiciae_isolate_IP28585_genome_assembly_contig:_contig_00124_whole_genome_shotgun_sequence	CABHQD010000219.1:46-1588_Yersinia_aleksiciae_isolate_IP28584_genome_assembly_contig:_contig_00195_whole_genome_shotgun_sequence	CGBL01000005.1:3496-5037_Yersinia_aleksiciae_genome_assembly_4821_68_scaffold_ERS008671SCcontig000005_whole_genome_shotgun_sequence	CABMLM010000005.1:3496-5037_Yersinia_aleksiciae_isolate_MGYG-HGUT-02458_genome_assembly_contig:_GUT_GENOME143346_5_whole_genome_shotgun_sequence	CQEM01000029.1:117-1659_Yersinia_aleksiciae_strain_IP27925_genome_assembly_contig:_ERS008460SCcontig000029_whole_genome_shotgun_sequence	Y_aleksiciae_SCPM-O-B-8087_216	CP011975.1:944630-946172_Yersinia_aleksiciae_strain_159_complete_genome	CP011975.1:1657071-1658613_Yersinia_aleksiciae_strain_159_complete_genome	CP011975.1:2187446-2188988_Yersinia_aleksiciae_strain_159_complete_genome	CP011975.1:2349480-2351022_Yersinia_aleksiciae_strain_159_complete_genome	CP011975.1:3011250-3012792_Yersinia_aleksiciae_strain_159_complete_genome	CP011975.1:1611813-1613355_Yersinia_aleksiciae_strain_159_complete_genome	CP011975.1:2004276-2005818_Yersinia_aleksiciae_strain_159_complete_genome	CP104006.1:326448-327990_Yersinia_alsatica_strain_SCPM-O-B-7604_chromosome_complete_genome	CP104006.1:1093011-1094553_Yersinia_alsatica_strain_SCPM-O-B-7604_chromosome_complete_genome	CP104006.1:1830175-1831717_Yersinia_alsatica_strain_SCPM-O-B-7604_chromosome_complete_genome	CP104006.1:4505109-4506651_Yersinia_alsatica_strain_SCPM-O-B-7604_chromosome_complete_genome	CP104006.1:4543810-4545352_Yersinia_alsatica_strain_SCPM-O-B-7604_chromosome_complete_genome	CP104006.1:4696244-4697786_Yersinia_alsatica_strain_SCPM-O-B-7604_chromosome_complete_genome	CP104006.1:4837603-4839145_Yersinia_alsatica_strain_SCPM-O-B-7604_chromosome_complete_genome	CQEP01000013.1:91-1633_Yersinia_frederiksenii_genome_assembly_4821_63_scaffold_ERS008521SCcontig000013_whole_genome_shotgun_sequence	CABHWX010000119.1:44-1586_Yersinia_frederiksenii_isolate_IP38767_genome_assembly_contig:_contig_00149_whole_genome_shotgun_sequence	CABHWS010000062.1:200-1742_Yersinia_frederiksenii_isolate_IP37802_genome_assembly_contig:_contig_00070_whole_genome_shotgun_sequence	CABHWY010000027.1:200-1742_Yersinia_frederiksenii_isolate_IP39458_genome_assembly_contig:_contig_0074_whole_genome_shotgun_sequence	CABHXE010000027.1:46-1588_Yersinia_frederiksenii_isolate_IP39797_genome_assembly_contig:_contig_00112_whole_genome_shotgun_sequence	CABHWW010000036.1:46-1588_Yersinia_frederiksenii_isolate_IP38850_genome_assembly_contig:_contig_0029_whole_genome_shotgun_sequence	CABHWQ010000010.1:44-1586_Yersinia_frederiksenii_isolate_IP38166_genome_assembly_contig:_contig_0046_whole_genome_shotgun_sequence	MWTI01000039.1:123-1665_Yersinia_frederiksenii_strain_SCPM-O-B-7604_NODE_39_length_1708_cov_28.4124_whole_genome_shotgun_sequence	CQBO01000060.1:20-1562_Yersinia_frederiksenii_genome_assembly_4821_62_scaffold_ERS008519SCcontig000060_whole_genome_shotgun_sequence	NHOK01000004.1:211-1753_Yersinia_frederiksenii_strain_CFSAN060534_CFSAN060534_contig_5_whole_genome_shotgun_sequence	CGBN01000010.1:212758-214300_Yersinia_frederiksenii_genome_assembly_4840_74_scaffold_ERS008533SCcontig000010_whole_genome_shotgun_sequence
CP009781.1:3712552-3714094_Yersinia_aldovae_670-83_complete_genome
CP009781.1:2372179-2373721_Yersinia_aldovae_670-83_complete_genome	0.003
CP009781.1:2527307-2528849_Yersinia_aldovae_670-83_complete_genome	0.005	0.003
CP009781.1:2666697-2668239_Yersinia_aldovae_670-83_complete_genome	0.003	0	0.003
CP009781.1:2333196-2334738_Yersinia_aldovae_670-83_complete_genome	0.006	0.003	0	0.003
CP009781.1:3059872-3061414_Yersinia_aldovae_670-83_complete_genome	0.003	0	0.002	0	0.003
CP009781.1:1667060-1668602_Yersinia_aldovae_670-83_complete_genome	0.083	0.08	0.077	0.08	0.077	0.079
CABHQA010000089.1:6-1548_Yersinia_aldovae_isolate_IP07971_genome_assembly_contig:_contig_00135_whole_genome_shotgun_sequence	0.002	0.005	0.003	0.005	0.003	0.005	0.08
CABHPY010000234.1:25-1567_Yersinia_aldovae_isolate_IP08789_genome_assembly_contig:_contig_00138_whole_genome_shotgun_sequence	0.003	0.006	0.005	0.006	0.005	0.006	0.082	0.002
CQEJ01000043.1:20-1562_Yersinia_aldovae_genome_assembly_8016_289_scaffold_ERS137965SCcontig000043_whole_genome_shotgun_sequence	0.003	0.006	0.004	0.006	0.005	0.006	0.082	0.001	0
CABHQC010000191.1:200-1742_Yersinia_aldovae_isolate_IP08290_genome_assembly_contig:_contig_00155_whole_genome_shotgun_sequence	0.001	0.004	0.006	0.004	0.006	0.003	0.083	0.003	0.004	0.003
CABHQG010000035.1:46-1586_Yersinia_aldovae_isolate_IP08631_genome_assembly_contig:_contig_00151_whole_genome_shotgun_sequence	0.52	0.515	0.514	0.515	0.515	0.515	0.52	0.519	0.52	0.52	0.521
CQAX01000036.1:45-1587_Yersinia_aldovae_genome_assembly_8016_288_scaffold_ERS137964SCcontig000036_whole_genome_shotgun_sequence	0.009	0.007	0.005	0.007	0.005	0.007	0.082	0.007	0.009	0.009	0.01	0.52
CABHQE010000003.1:8-1550_Yersinia_aldovae_isolate_IP08619_genome_assembly_contig:_contig_00075_whole_genome_shotgun_sequence	0.006	0.003	0.002	0.003	0.002	0.003	0.079	0.004	0.003	0.003	0.007	0.515	0.006
CABHQK010000040.1:21-1563_Yersinia_aleksiciae_isolate_IP28587_genome_assembly_contig:_contig_00112_whole_genome_shotgun_sequence	0.004	0.006	0.008	0.006	0.009	0.006	0.086	0.006	0.006	0.006	0.004	0.525	0.013	0.009
CABHPX010000009.1:200-1742_Yersinia_aleksiciae_isolate_IP29443_genome_assembly_contig:_contig_00006_whole_genome_shotgun_sequence	0.004	0.006	0.008	0.006	0.009	0.006	0.086	0.006	0.006	0.006	0.004	0.525	0.013	0.009	0
CABHPU010000009.1:200-1742_Yersinia_aleksiciae_isolate_IP38862_genome_assembly_contig:_contig_00006_whole_genome_shotgun_sequence	0.004	0.006	0.008	0.006	0.009	0.006	0.086	0.006	0.006	0.006	0.004	0.525	0.013	0.009	0	0
JAASAK010000074.1:20-1562_Yersinia_aleksiciae_strain_SCPM-O-B-8086_(J332)_74_whole_genome_shotgun_sequence	0.004	0.006	0.008	0.006	0.009	0.007	0.086	0.005	0.006	0.006	0.004	0.526	0.013	0.009	0.001	0.001	0.001
CABHQI010000197.1:46-1588_Yersinia_aleksiciae_isolate_IP28585_genome_assembly_contig:_contig_00124_whole_genome_shotgun_sequence	0.004	0.006	0.008	0.006	0.009	0.007	0.086	0.006	0.006	0.006	0.005	0.526	0.013	0.009	0.001	0.001	0.001	0
CABHQD010000219.1:46-1588_Yersinia_aleksiciae_isolate_IP28584_genome_assembly_contig:_contig_00195_whole_genome_shotgun_sequence	0.004	0.006	0.008	0.006	0.009	0.007	0.086	0.005	0.006	0.006	0.004	0.526	0.013	0.009	0.001	0.001	0.001	0	0
CGBL01000005.1:3496-5037_Yersinia_aleksiciae_genome_assembly_4821_68_scaffold_ERS008671SCcontig000005_whole_genome_shotgun_sequence	0.015	0.017	0.019	0.017	0.02	0.018	0.1	0.016	0.017	0.017	0.015	0.519	0.024	0.02	0.012	0.012	0.012	0.011	0.011	0.011
CABMLM010000005.1:3496-5037_Yersinia_aleksiciae_isolate_MGYG-HGUT-02458_genome_assembly_contig:_GUT_GENOME143346_5_whole_genome_shotgun_sequence	0.015	0.017	0.019	0.017	0.02	0.018	0.1	0.016	0.017	0.017	0.015	0.519	0.024	0.02	0.012	0.012	0.012	0.011	0.011	0.011	0
CQEM01000029.1:117-1659_Yersinia_aleksiciae_strain_IP27925_genome_assembly_contig:_ERS008460SCcontig000029_whole_genome_shotgun_sequence	0.004	0.007	0.009	0.007	0.009	0.007	0.087	0.006	0.006	0.006	0.005	0.526	0.013	0.009	0.001	0.001	0.001	0	0.001	0	0.011	0.011
Y_aleksiciae_SCPM-O-B-8087_216	0.004	0.006	0.008	0.006	0.009	0.007	0.086	0.005	0.006	0.006	0.004	0.526	0.013	0.009	0.001	0.001	0.001	0	0	0	0.011	0.011	0
CP011975.1:944630-946172_Yersinia_aleksiciae_strain_159_complete_genome	0.004	0.006	0.008	0.006	0.009	0.007	0.086	0.005	0.006	0.006	0.004	0.526	0.013	0.009	0.001	0.001	0.001	0	0	0	0.011	0.011	0	0
CP011975.1:1657071-1658613_Yersinia_aleksiciae_strain_159_complete_genome	0.004	0.006	0.008	0.006	0.009	0.007	0.086	0.005	0.006	0.006	0.004	0.526	0.013	0.009	0.001	0.001	0.001	0	0	0	0.011	0.011	0	0	0
CP011975.1:2187446-2188988_Yersinia_aleksiciae_strain_159_complete_genome	0.004	0.006	0.008	0.006	0.009	0.007	0.086	0.005	0.006	0.006	0.004	0.526	0.013	0.009	0.001	0.001	0.001	0	0	0	0.011	0.011	0	0	0	0
CP011975.1:2349480-2351022_Yersinia_aleksiciae_strain_159_complete_genome	0.004	0.006	0.008	0.006	0.009	0.007	0.086	0.005	0.006	0.006	0.004	0.526	0.013	0.009	0.001	0.001	0.001	0	0	0	0.011	0.011	0	0	0	0	0
CP011975.1:3011250-3012792_Yersinia_aleksiciae_strain_159_complete_genome	0.004	0.006	0.008	0.006	0.009	0.007	0.086	0.005	0.006	0.006	0.004	0.526	0.013	0.009	0.001	0.001	0.001	0	0	0	0.011	0.011	0	0	0	0	0	0
CP011975.1:1611813-1613355_Yersinia_aleksiciae_strain_159_complete_genome	0.004	0.006	0.008	0.006	0.008	0.006	0.086	0.006	0.006	0.006	0.005	0.525	0.012	0.009	0	0	0	0	0	0	0.011	0.011	0.001	0	0	0	0	0	0
CP011975.1:2004276-2005818_Yersinia_aleksiciae_strain_159_complete_genome	0.004	0.006	0.008	0.006	0.008	0.006	0.086	0.006	0.006	0.006	0.005	0.525	0.012	0.009	0	0	0	0	0	0	0.011	0.011	0.001	0	0	0	0	0	0	0
CP104006.1:326448-327990_Yersinia_alsatica_strain_SCPM-O-B-7604_chromosome_complete_genome	0.011	0.014	0.012	0.014	0.013	0.014	0.091	0.009	0.01	0.009	0.012	0.531	0.01	0.013	0.014	0.014	0.014	0.013	0.014	0.013	0.025	0.025	0.013	0.013	0.013	0.013	0.013	0.013	0.013	0.014	0.014
CP104006.1:1093011-1094553_Yersinia_alsatica_strain_SCPM-O-B-7604_chromosome_complete_genome	0.011	0.014	0.012	0.014	0.013	0.014	0.091	0.009	0.01	0.009	0.012	0.531	0.01	0.013	0.014	0.014	0.014	0.013	0.014	0.013	0.025	0.025	0.013	0.013	0.013	0.013	0.013	0.013	0.013	0.014	0.014	0
CP104006.1:1830175-1831717_Yersinia_alsatica_strain_SCPM-O-B-7604_chromosome_complete_genome	0.011	0.014	0.012	0.014	0.013	0.014	0.091	0.009	0.01	0.009	0.012	0.531	0.01	0.013	0.014	0.014	0.014	0.013	0.014	0.013	0.025	0.025	0.013	0.013	0.013	0.013	0.013	0.013	0.013	0.014	0.014	0	0
CP104006.1:4505109-4506651_Yersinia_alsatica_strain_SCPM-O-B-7604_chromosome_complete_genome	0.011	0.014	0.012	0.014	0.013	0.014	0.091	0.009	0.01	0.009	0.012	0.531	0.01	0.013	0.014	0.014	0.014	0.013	0.014	0.013	0.025	0.025	0.013	0.013	0.013	0.013	0.013	0.013	0.013	0.014	0.014	0	0	0
CP104006.1:4543810-4545352_Yersinia_alsatica_strain_SCPM-O-B-7604_chromosome_complete_genome	0.011	0.014	0.012	0.014	0.013	0.014	0.091	0.009	0.01	0.009	0.012	0.531	0.01	0.013	0.014	0.014	0.014	0.013	0.014	0.013	0.025	0.025	0.013	0.013	0.013	0.013	0.013	0.013	0.013	0.014	0.014	0	0	0	0
CP104006.1:4696244-4697786_Yersinia_alsatica_strain_SCPM-O-B-7604_chromosome_complete_genome	0.011	0.014	0.012	0.014	0.013	0.014	0.091	0.009	0.01	0.009	0.012	0.531	0.01	0.013	0.014	0.014	0.014	0.013	0.014	0.013	0.025	0.025	0.013	0.013	0.013	0.013	0.013	0.013	0.013	0.014	0.014	0	0	0	0	0
CP104006.1:4837603-4839145_Yersinia_alsatica_strain_SCPM-O-B-7604_chromosome_complete_genome	0.011	0.014	0.012	0.014	0.013	0.014	0.091	0.009	0.01	0.009	0.012	0.531	0.01	0.013	0.014	0.014	0.014	0.013	0.014	0.013	0.025	0.025	0.013	0.013	0.013	0.013	0.013	0.013	0.013	0.014	0.014	0	0	0	0	0	0
CQEP01000013.1:91-1633_Yersinia_frederiksenii_genome_assembly_4821_63_scaffold_ERS008521SCcontig000013_whole_genome_shotgun_sequence	0.012	0.014	0.013	0.014	0.013	0.015	0.092	0.009	0.01	0.01	0.012	0.531	0.011	0.013	0.015	0.015	0.015	0.014	0.014	0.014	0.025	0.025	0.014	0.014	0.014	0.014	0.014	0.014	0.014	0.014	0.014	0	0	0	0	0	0	0
CABHWX010000119.1:44-1586_Yersinia_frederiksenii_isolate_IP38767_genome_assembly_contig:_contig_00149_whole_genome_shotgun_sequence	0.009	0.012	0.014	0.012	0.015	0.012	0.094	0.011	0.012	0.011	0.009	0.532	0.013	0.015	0.012	0.012	0.012	0.012	0.013	0.012	0.023	0.023	0.012	0.012	0.012	0.012	0.012	0.012	0.012	0.013	0.013	0.002	0.002	0.002	0.002	0.002	0.002	0.002	0.003
CABHWS010000062.1:200-1742_Yersinia_frederiksenii_isolate_IP37802_genome_assembly_contig:_contig_00070_whole_genome_shotgun_sequence	0.009	0.012	0.014	0.012	0.015	0.012	0.094	0.011	0.012	0.011	0.009	0.532	0.013	0.015	0.012	0.012	0.012	0.012	0.013	0.012	0.023	0.023	0.012	0.012	0.012	0.012	0.012	0.012	0.012	0.013	0.013	0.002	0.002	0.002	0.002	0.002	0.002	0.002	0.003	0
CABHWY010000027.1:200-1742_Yersinia_frederiksenii_isolate_IP39458_genome_assembly_contig:_contig_0074_whole_genome_shotgun_sequence	0.01	0.013	0.014	0.013	0.014	0.013	0.093	0.011	0.012	0.012	0.012	0.53	0.012	0.014	0.014	0.014	0.014	0.014	0.015	0.014	0.025	0.025	0.014	0.014	0.014	0.014	0.014	0.014	0.014	0.015	0.015	0.004	0.004	0.004	0.004	0.004	0.004	0.004	0.005	0.004	0.004
CABHXE010000027.1:46-1588_Yersinia_frederiksenii_isolate_IP39797_genome_assembly_contig:_contig_00112_whole_genome_shotgun_sequence	0.01	0.013	0.012	0.013	0.012	0.013	0.091	0.009	0.009	0.008	0.011	0.531	0.009	0.012	0.013	0.013	0.013	0.013	0.013	0.013	0.024	0.024	0.013	0.013	0.013	0.013	0.013	0.013	0.013	0.013	0.013	0.002	0.002	0.002	0.002	0.002	0.002	0.002	0.002	0.003	0.003	0.004
CABHWW010000036.1:46-1588_Yersinia_frederiksenii_isolate_IP38850_genome_assembly_contig:_contig_0029_whole_genome_shotgun_sequence	0.011	0.013	0.012	0.013	0.013	0.014	0.091	0.009	0.009	0.009	0.011	0.532	0.01	0.012	0.014	0.014	0.014	0.013	0.014	0.013	0.025	0.025	0.013	0.013	0.013	0.013	0.013	0.013	0.013	0.014	0.014	0.001	0.001	0.001	0.001	0.001	0.001	0.001	0.001	0.003	0.003	0.004	0.001
CABHWQ010000010.1:44-1586_Yersinia_frederiksenii_isolate_IP38166_genome_assembly_contig:_contig_0046_whole_genome_shotgun_sequence	0.011	0.013	0.012	0.013	0.013	0.014	0.091	0.009	0.009	0.009	0.011	0.532	0.01	0.012	0.014	0.014	0.014	0.013	0.014	0.013	0.025	0.025	0.013	0.013	0.013	0.013	0.013	0.013	0.013	0.014	0.014	0.001	0.001	0.001	0.001	0.001	0.001	0.001	0.001	0.003	0.003	0.004	0.001	0
MWTI01000039.1:123-1665_Yersinia_frederiksenii_strain_SCPM-O-B-7604_NODE_39_length_1708_cov_28.4124_whole_genome_shotgun_sequence	0.011	0.014	0.012	0.014	0.013	0.014	0.091	0.009	0.01	0.009	0.012	0.531	0.01	0.013	0.014	0.014	0.014	0.013	0.014	0.013	0.025	0.025	0.013	0.013	0.013	0.013	0.013	0.013	0.013	0.014	0.014	0	0	0	0	0	0	0	0	0.002	0.002	0.004	0.002	0.001	0.001
CQBO01000060.1:20-1562_Yersinia_frederiksenii_genome_assembly_4821_62_scaffold_ERS008519SCcontig000060_whole_genome_shotgun_sequence	0.011	0.014	0.012	0.014	0.013	0.014	0.091	0.009	0.01	0.009	0.012	0.532	0.01	0.013	0.014	0.014	0.014	0.013	0.014	0.013	0.025	0.025	0.013	0.013	0.013	0.013	0.013	0.013	0.013	0.014	0.014	0.001	0.001	0.001	0.001	0.001	0.001	0.001	0.001	0.003	0.003	0.004	0.002	0.001	0.001	0.001
NHOK01000004.1:211-1753_Yersinia_frederiksenii_strain_CFSAN060534_CFSAN060534_contig_5_whole_genome_shotgun_sequence	0.01	0.013	0.011	0.013	0.011	0.013	0.09	0.008	0.009	0.009	0.011	0.53	0.009	0.012	0.014	0.014	0.014	0.013	0.013	0.013	0.024	0.024	0.013	0.013	0.013	0.013	0.013	0.013	0.013	0.013	0.013	0.001	0.001	0.001	0.001	0.001	0.001	0.001	0.002	0.003	0.003	0.003	0.001	0.001	0.001	0.001	0.001
CGBN01000010.1:212758-214300_Yersinia_frederiksenii_genome_assembly_4840_74_scaffold_ERS008533SCcontig000010_whole_genome_shotgun_sequence	0.01	0.013	0.012	0.013	0.012	0.013	0.091	0.009	0.009	0.008	0.011	0.531	0.01	0.012	0.013	0.013	0.013	0.013	0.013	0.013	0.024	0.024	0.013	0.013	0.013	0.013	0.013	0.013	0.013	0.013	0.013	0.001	0.001	0.001	0.001	0.001	0.001	0.001	0.002	0.003	0.003	0.003	0	0	0	0.001	0.001	0.001
CABHWR010000221.1:46-1588_Yersinia_frederiksenii_isolate_IP35553_genome_assembly_contig:_contig_00172_whole_genome_shotgun_sequence	0.008	0.011	0.013	0.011	0.014	0.011	0.093	0.01	0.011	0.01	0.009	0.532	0.012	0.014	0.011	0.011	0.011	0.011	0.012	0.011	0.022	0.022	0.011	0.011	0.011	0.011	0.011	0.011	0.011	0.012	0.012	0.003	0.003	0.003	0.003	0.003	0.003	0.003	0.003	0.001	0.001	0.003	0.003	0.003	0.003	0.003	0.003	0.003	0.002
MWTJ01000157.1:3728-5270_Yersinia_frederiksenii_strain_SCPM-O-B-8031_NODE_157_length_5392_cov_51.4635_whole_genome_shotgun_sequence	0.009	0.011	0.014	0.011	0.014	0.012	0.093	0.011	0.011	0.011	0.009	0.532	0.012	0.014	0.012	0.012	0.012	0.012	0.012	0.012	0.023	0.023	0.012	0.012	0.012	0.012	0.012	0.012	0.012	0.012	0.012	0.003	0.003	0.003	0.003	0.003	0.003	0.003	0.003	0	0	0.003	0.003	0.002	0.002	0.003	0.003	0.003	0.003
CABHXC010000020.1:45-1587_Yersinia_frederiksenii_isolate_IP38403_genome_assembly_contig:_contig_00117_whole_genome_shotgun_sequence	0.01	0.013	0.016	0.013	0.016	0.013	0.095	0.013	0.013	0.013	0.011	0.533	0.014	0.016	0.013	0.013	0.013	0.013	0.014	0.013	0.025	0.025	0.013	0.013	0.013	0.013	0.013	0.013	0.013	0.014	0.014	0.004	0.004	0.004	0.004	0.004	0.004	0.004	0.005	0.002	0.002	0.002	0.005	0.004	0.004	0.004	0.004	0.005	0.004
CABHWO010000134.1:23-1565_Yersinia_frederiksenii_isolate_IP37124_genome_assembly_contig:_contig_00111_whole_genome_shotgun_sequence	0.009	0.011	0.014	0.011	0.014	0.012	0.093	0.011	0.011	0.011	0.009	0.532	0.012	0.014	0.012	0.012	0.012	0.012	0.012	0.012	0.023	0.023	0.012	0.012	0.012	0.012	0.012	0.012	0.012	0.012	0.012	0.003	0.003	0.003	0.003	0.003	0.003	0.003	0.003	0	0	0.003	0.003	0.002	0.002	0.003	0.003	0.003	0.003
CACVAE010000062.1:46-1588_Yersinia_enterocolitica_isolate_IP42750_genome_assembly_contig:_contig_0062_whole_genome_shotgun_sequence	0.007	0.009	0.011	0.009	0.012	0.009	0.09	0.009	0.009	0.009	0.007	0.527	0.006	0.012	0.009	0.009	0.009	0.01	0.009	0.01	0.021	0.021	0.01	0.01	0.01	0.01	0.01	0.01	0.01	0.01	0.01	0.009	0.009	0.009	0.009	0.009	0.009	0.009	0.009	0.006	0.006	0.009	0.008	0.009	0.009	0.009	0.009	0.009	0.009
CACVAD010000101.1:200-1742_Yersinia_enterocolitica_isolate_IP42281_genome_assembly_contig:_contig_00101_whole_genome_shotgun_sequence	0.007	0.009	0.011	0.009	0.012	0.009	0.09	0.009	0.009	0.009	0.007	0.527	0.006	0.012	0.009	0.009	0.009	0.01	0.009	0.01	0.021	0.021	0.01	0.01	0.01	0.01	0.01	0.01	0.01	0.01	0.01	0.009	0.009	0.009	0.009	0.009	0.009	0.009	0.009	0.006	0.006	0.009	0.008	0.009	0.009	0.009	0.009	0.009	0.009
CACVAC010000022.1:46-1588_Yersinia_enterocolitica_isolate_IP41384_genome_assembly_contig:_contig_0022_whole_genome_shotgun_sequence	0.007	0.009	0.011	0.009	0.012	0.009	0.09	0.009	0.009	0.009	0.007	0.527	0.006	0.012	0.009	0.009	0.009	0.01	0.009	0.01	0.021	0.021	0.01	0.01	0.01	0.01	0.01	0.01	0.01	0.01	0.01	0.009	0.009	0.009	0.009	0.009	0.009	0.009	0.009	0.006	0.006	0.009	0.008	0.009	0.009	0.009	0.009	0.009	0.009
CABHYL010000047.1:45-1587_Yersinia_enterocolitica_isolate_IP39904_genome_assembly_contig:_contig_0064_whole_genome_shotgun_sequence	0.007	0.009	0.011	0.009	0.012	0.009	0.09	0.009	0.009	0.009	0.007	0.527	0.006	0.012	0.009	0.009	0.009	0.01	0.009	0.01	0.021	0.021	0.01	0.01	0.01	0.01	0.01	0.01	0.01	0.01	0.01	0.009	0.009	0.009	0.009	0.009	0.009	0.009	0.009	0.006	0.006	0.009	0.008	0.009	0.009	0.009	0.009	0.009	0.009
CQBU01000005.1:315298-316840_Yersinia_bercovieri_genome_assembly_5139_511_scaffold_ERS008506SCcontig000005_whole_genome_shotgun_sequence	0.005	0.007	0.006	0.007	0.006	0.007	0.083	0.003	0.003	0.003	0.006	0.523	0.01	0.006	0.004	0.004	0.004	0.004	0.004	0.004	0.015	0.015	0.005	0.004	0.004	0.004	0.004	0.004	0.004	0.004	0.004	0.012	0.012	0.012	0.012	0.012	0.012	0.012	0.012	0.013	0.013	0.014	0.01	0.011	0.011	0.012	0.012	0.011	0.01
CABMOD010000017.1:11752-13294_Yersinia_bercovieri_isolate_MGYG-HGUT-02524_genome_assembly_contig:_GUT_GENOME147115_17_whole_genome_shotgun_sequence	0.005	0.007	0.006	0.007	0.006	0.007	0.083	0.003	0.003	0.003	0.006	0.523	0.01	0.006	0.004	0.004	0.004	0.004	0.004	0.004	0.015	0.015	0.005	0.004	0.004	0.004	0.004	0.004	0.004	0.004	0.004	0.012	0.012	0.012	0.012	0.012	0.012	0.012	0.012	0.013	0.013	0.014	0.01	0.011	0.011	0.012	0.012	0.011	0.01
CABHQL010000183.1:196-1738_Yersinia_bercovieri_isolate_IP36824_genome_assembly_contig:_contig_00122_whole_genome_shotgun_sequence	0.005	0.007	0.006	0.007	0.006	0.007	0.083	0.003	0.003	0.003	0.006	0.523	0.01	0.006	0.004	0.004	0.004	0.004	0.004	0.004	0.015	0.015	0.005	0.004	0.004	0.004	0.004	0.004	0.004	0.004	0.004	0.012	0.012	0.012	0.012	0.012	0.012	0.012	0.012	0.013	0.013	0.014	0.01	0.011	0.011	0.012	0.012	0.011	0.01
CABHQH010000142.1:196-1738_Yersinia_bercovieri_isolate_IP25873_genome_assembly_contig:_contig_00141_whole_genome_shotgun_sequence	0.005	0.007	0.006	0.007	0.006	0.007	0.083	0.003	0.003	0.003	0.006	0.523	0.01	0.006	0.004	0.004	0.004	0.004	0.004	0.004	0.015	0.015	0.005	0.004	0.004	0.004	0.004	0.004	0.004	0.004	0.004	0.012	0.012	0.012	0.012	0.012	0.012	0.012	0.012	0.013	0.013	0.014	0.01	0.011	0.011	0.012	0.012	0.011	0.01
CABHQB010000149.1:200-1742_Yersinia_bercovieri_isolate_IP36520_genome_assembly_contig:_contig_00111_whole_genome_shotgun_sequence	0.005	0.007	0.006	0.007	0.006	0.007	0.083	0.003	0.003	0.003	0.006	0.523	0.01	0.006	0.004	0.004	0.004	0.004	0.004	0.004	0.015	0.015	0.005	0.004	0.004	0.004	0.004	0.004	0.004	0.004	0.004	0.012	0.012	0.012	0.012	0.012	0.012	0.012	0.012	0.013	0.013	0.014	0.01	0.011	0.011	0.012	0.012	0.011	0.01
CABHPT010000020.1:196-1738_Yersinia_bercovieri_isolate_IP39738_genome_assembly_contig:_contig_0069_whole_genome_shotgun_sequence	0.005	0.007	0.006	0.007	0.006	0.007	0.083	0.003	0.003	0.003	0.006	0.523	0.01	0.006	0.004	0.004	0.004	0.004	0.004	0.004	0.015	0.015	0.005	0.004	0.004	0.004	0.004	0.004	0.004	0.004	0.004	0.012	0.012	0.012	0.012	0.012	0.012	0.012	0.012	0.013	0.013	0.014	0.01	0.011	0.011	0.012	0.012	0.011	0.01
PEHN01000053.1:200-1742_Yersinia_bercovieri_strain_SCPM-O-B-7607_NODE_53_length_1785_cov_84.7979_whole_genome_shotgun_sequence	0.005	0.006	0.005	0.006	0.006	0.007	0.083	0.003	0.003	0.003	0.005	0.522	0.009	0.005	0.003	0.003	0.003	0.004	0.004	0.004	0.015	0.015	0.004	0.004	0.004	0.004	0.004	0.004	0.004	0.003	0.003	0.011	0.011	0.011	0.011	0.011	0.011	0.011	0.012	0.013	0.013	0.013	0.01	0.01	0.01	0.011	0.011	0.011	0.01
CHYZ01000019.1:95951-97493_Yersinia_bercovieri_genome_assembly_4821_64_scaffold_ERS008522SCcontig000019_whole_genome_shotgun_sequence	0.005	0.006	0.005	0.006	0.006	0.007	0.083	0.003	0.003	0.003	0.005	0.522	0.009	0.005	0.003	0.003	0.003	0.004	0.004	0.004	0.015	0.015	0.004	0.004	0.004	0.004	0.004	0.004	0.004	0.003	0.003	0.011	0.011	0.011	0.011	0.011	0.011	0.011	0.012	0.013	0.013	0.013	0.01	0.01	0.01	0.011	0.011	0.011	0.01
CABHQM010000114.1:3578-5120_Yersinia_bercovieri_isolate_IP38896_genome_assembly_contig:_contig_129_whole_genome_shotgun_sequence	0.005	0.006	0.005	0.006	0.006	0.007	0.083	0.003	0.003	0.003	0.005	0.522	0.009	0.005	0.003	0.003	0.003	0.004	0.004	0.004	0.015	0.015	0.004	0.004	0.004	0.004	0.004	0.004	0.004	0.003	0.003	0.011	0.011	0.011	0.011	0.011	0.011	0.011	0.012	0.013	0.013	0.013	0.01	0.01	0.01	0.011	0.011	0.011	0.01
CABHPW010000092.1:196-1738_Yersinia_bercovieri_isolate_IP26086_genome_assembly_contig:_contig_00108_whole_genome_shotgun_sequence	0.005	0.007	0.006	0.007	0.006	0.007	0.083	0.003	0.003	0.003	0.006	0.523	0.01	0.006	0.004	0.004	0.004	0.004	0.004	0.004	0.015	0.015	0.005	0.004	0.004	0.004	0.004	0.004	0.004	0.004	0.004	0.012	0.012	0.012	0.012	0.012	0.012	0.012	0.012	0.013	0.013	0.014	0.01	0.011	0.011	0.012	0.012	0.011	0.01
CABHPV010000066.1:45-1587_Yersinia_bercovieri_isolate_IP27502_genome_assembly_contig:_contig_00121_whole_genome_shotgun_sequence	0.003	0.005	0.007	0.005	0.007	0.006	0.085	0.005	0.005	0.005	0.004	0.523	0.011	0.007	0.002	0.002	0.002	0.003	0.003	0.003	0.014	0.014	0.003	0.003	0.003	0.003	0.003	0.003	0.003	0.003	0.003	0.013	0.013	0.013	0.013	0.013	0.013	0.013	0.013	0.012	0.012	0.013	0.012	0.013	0.013	0.013	0.013	0.013	0.012
CABHQF010000145.1:200-1742_Yersinia_bercovieri_isolate_IP33686_genome_assembly_contig:_contig_00133_whole_genome_shotgun_sequence	0.003	0.005	0.007	0.005	0.008	0.005	0.085	0.005	0.006	0.005	0.003	0.524	0.012	0.008	0.002	0.002	0.002	0.003	0.003	0.003	0.013	0.013	0.003	0.003	0.003	0.003	0.003	0.003	0.003	0.002	0.002	0.013	0.013	0.013	0.013	0.013	0.013	0.013	0.014	0.011	0.011	0.013	0.013	0.013	0.013	0.013	0.013	0.013	0.013
CABHQJ010000165.1:44-1586_Yersinia_bercovieri_isolate_IP37104_genome_assembly_contig:_contig_00122_whole_genome_shotgun_sequence	0.003	0.004	0.007	0.004	0.007	0.005	0.085	0.005	0.006	0.006	0.004	0.523	0.011	0.007	0.002	0.002	0.002	0.003	0.003	0.003	0.014	0.014	0.003	0.003	0.003	0.003	0.003	0.003	0.003	0.003	0.003	0.014	0.014	0.014	0.014	0.014	0.014	0.014	0.014	0.012	0.012	0.013	0.013	0.013	0.013	0.014	0.014	0.013	0.013
lcl|Query_53869:11752-13294_CGBH01000017.1_Yersinia_bercovieri_strain_FE80217_genome_assembly_contig:_ERS008498SCcontig000017_whole_genome_shotgun_sequence	0.005	0.007	0.006	0.007	0.006	0.007	0.083	0.003	0.003	0.003	0.006	0.523	0.01	0.006	0.004	0.004	0.004	0.004	0.004	0.004	0.015	0.015	0.005	0.004	0.004	0.004	0.004	0.004	0.004	0.004	0.004	0.012	0.012	0.012	0.012	0.012	0.012	0.012	0.012	0.013	0.013	0.014	0.01	0.011	0.011	0.012	0.012	0.011	0.01
CP054044.1:1026028-1027570_Yersinia_bercovieri_ATCC_43970_chromosome	0.003	0.004	0.007	0.004	0.007	0.005	0.085	0.005	0.005	0.005	0.003	0.523	0.011	0.007	0.001	0.001	0.001	0.002	0.002	0.002	0.013	0.013	0.003	0.002	0.002	0.002	0.002	0.002	0.002	0.002	0.002	0.013	0.013	0.013	0.013	0.013	0.013	0.013	0.013	0.011	0.011	0.013	0.012	0.013	0.013	0.013	0.013	0.013	0.012
CP054044.1:1064911-1066453_Yersinia_bercovieri_ATCC_43970_chromosome	0.005	0.006	0.005	0.006	0.006	0.007	0.083	0.003	0.003	0.003	0.005	0.522	0.009	0.005	0.003	0.003	0.003	0.004	0.004	0.004	0.015	0.015	0.004	0.004	0.004	0.004	0.004	0.004	0.004	0.003	0.003	0.011	0.011	0.011	0.011	0.011	0.011	0.011	0.012	0.013	0.013	0.013	0.01	0.01	0.01	0.011	0.011	0.011	0.01
CP054044.1:1382541-1384083_Yersinia_bercovieri_ATCC_43970_chromosome	0.005	0.006	0.005	0.006	0.006	0.007	0.083	0.003	0.003	0.003	0.005	0.522	0.009	0.005	0.003	0.003	0.003	0.004	0.004	0.004	0.015	0.015	0.004	0.004	0.004	0.004	0.004	0.004	0.004	0.003	0.003	0.011	0.011	0.011	0.011	0.011	0.011	0.011	0.012	0.013	0.013	0.013	0.01	0.01	0.01	0.011	0.011	0.011	0.01
CP054044.1:1550673-1552215_Yersinia_bercovieri_ATCC_43970_chromosome	0.005	0.006	0.005	0.006	0.006	0.007	0.083	0.003	0.003	0.003	0.005	0.522	0.009	0.005	0.003	0.003	0.003	0.004	0.004	0.004	0.015	0.015	0.004	0.004	0.004	0.004	0.004	0.004	0.004	0.003	0.003	0.011	0.011	0.011	0.011	0.011	0.011	0.011	0.012	0.013	0.013	0.013	0.01	0.01	0.01	0.011	0.011	0.011	0.01
CP054044.1:1719416-1720958_Yersinia_bercovieri_ATCC_43970_chromosome	0.005	0.006	0.005	0.006	0.006	0.007	0.083	0.003	0.003	0.003	0.005	0.522	0.009	0.005	0.003	0.003	0.003	0.004	0.004	0.004	0.015	0.015	0.004	0.004	0.004	0.004	0.004	0.004	0.004	0.003	0.003	0.011	0.011	0.011	0.011	0.011	0.011	0.011	0.012	0.013	0.013	0.013	0.01	0.01	0.01	0.011	0.011	0.011	0.01
CP054044.1:298592-300134_Yersinia_bercovieri_ATCC_43970_chromosome	0.003	0.005	0.007	0.005	0.008	0.005	0.085	0.005	0.006	0.005	0.003	0.524	0.012	0.008	0.002	0.002	0.002	0.003	0.003	0.003	0.013	0.013	0.003	0.003	0.003	0.003	0.003	0.003	0.003	0.002	0.002	0.013	0.013	0.013	0.013	0.013	0.013	0.013	0.014	0.011	0.011	0.013	0.013	0.013	0.013	0.013	0.013	0.013	0.013
CP054044.1:2395827-2397369_Yersinia_bercovieri_ATCC_43970_chromosome	0.002	0.004	0.006	0.004	0.007	0.004	0.084	0.004	0.006	0.005	0.003	0.522	0.011	0.007	0.002	0.002	0.002	0.003	0.003	0.003	0.013	0.013	0.003	0.003	0.003	0.003	0.003	0.003	0.003	0.002	0.002	0.013	0.013	0.013	0.013	0.013	0.013	0.013	0.014	0.011	0.011	0.013	0.013	0.013	0.013	0.013	0.013	0.012	0.013
CP043727.1:3600432-3601974_Yersinia_canariae_strain_NCTC_14382_chromosome_complete_genome	0.007	0.009	0.01	0.009	0.011	0.01	0.089	0.007	0.008	0.007	0.007	0.527	0.009	0.011	0.01	0.01	0.01	0.01	0.01	0.01	0.021	0.021	0.01	0.01	0.01	0.01	0.01	0.01	0.01	0.01	0.01	0.008	0.008	0.008	0.008	0.008	0.008	0.008	0.009	0.008	0.008	0.008	0.008	0.008	0.008	0.008	0.008	0.008	0.007
CP043727.1:4304515-4306057_Yersinia_canariae_strain_NCTC_14382_chromosome_complete_genome	0.007	0.01	0.011	0.01	0.011	0.01	0.09	0.008	0.008	0.008	0.008	0.528	0.009	0.011	0.01	0.01	0.01	0.01	0.011	0.01	0.021	0.021	0.01	0.01	0.01	0.01	0.01	0.01	0.01	0.011	0.011	0.008	0.008	0.008	0.008	0.008	0.008	0.008	0.009	0.008	0.008	0.008	0.008	0.008	0.008	0.008	0.008	0.008	0.007
CP043727.1:1082860-1084404_Yersinia_canariae_strain_NCTC_14382_chromosome_complete_genome	0.666	0.671	0.671	0.671	0.67	0.671	0.58	0.666	0.666	0.665	0.665	0.68	0.672	0.671	0.67	0.67	0.67	0.67	0.671	0.67	0.666	0.666	0.67	0.67	0.67	0.67	0.67	0.67	0.67	0.67	0.67	0.667	0.667	0.667	0.667	0.667	0.667	0.667	0.668	0.667	0.667	0.666	0.666	0.667	0.667	0.667	0.667	0.667	0.666
CP043727.1:4343103-4344646_Yersinia_canariae_strain_NCTC_14382_chromosome_complete_genome	0.043	0.046	0.044	0.046	0.045	0.046	0.13	0.041	0.041	0.04	0.043	0.517	0.042	0.044	0.046	0.046	0.046	0.046	0.046	0.046	0.05	0.05	0.046	0.046	0.046	0.046	0.046	0.046	0.046	0.046	0.046	0.041	0.041	0.041	0.041	0.041	0.041	0.041	0.042	0.043	0.043	0.044	0.04	0.04	0.04	0.041	0.041	0.041	0.04
CP043727.1:17189-18732_Yersinia_canariae_strain_NCTC_14382_chromosome_complete_genome	0.391	0.395	0.397	0.395	0.397	0.396	0.448	0.392	0.391	0.391	0.391	0.512	0.394	0.396	0.396	0.396	0.396	0.396	0.396	0.396	0.402	0.402	0.396	0.396	0.396	0.396	0.396	0.396	0.396	0.396	0.396	0.393	0.393	0.393	0.393	0.393	0.393	0.393	0.392	0.391	0.391	0.392	0.393	0.393	0.393	0.393	0.392	0.393	0.392
CP043727.1:300255-301798_Yersinia_canariae_strain_NCTC_14382_chromosome_complete_genome	0.391	0.395	0.397	0.395	0.397	0.396	0.448	0.392	0.391	0.391	0.391	0.512	0.394	0.396	0.396	0.396	0.396	0.396	0.396	0.396	0.402	0.402	0.396	0.396	0.396	0.396	0.396	0.396	0.396	0.396	0.396	0.393	0.393	0.393	0.393	0.393	0.393	0.393	0.392	0.391	0.391	0.392	0.393	0.393	0.393	0.393	0.392	0.393	0.392
CP043727.1:149540-151084_Yersinia_canariae_strain_NCTC_14382_chromosome_complete_genome	0.698	0.699	0.699	0.699	0.698	0.699	0.608	0.698	0.698	0.698	0.698	0.707	0.701	0.699	0.702	0.702	0.702	0.702	0.702	0.702	0.698	0.698	0.703	0.702	0.702	0.702	0.702	0.702	0.702	0.702	0.702	0.701	0.701	0.701	0.701	0.701	0.701	0.701	0.701	0.701	0.701	0.699	0.7	0.701	0.701	0.701	0.701	0.7	0.7
lcl|Query_13511:200-1742_CABHYN010000013.1_Yersinia_canariae_isolate_IP37834_genome_assembly_contig:_contig_0023_whole_genome_shotgun_sequence	0.008	0.011	0.009	0.011	0.01	0.011	0.088	0.006	0.006	0.006	0.009	0.528	0.008	0.009	0.011	0.011	0.011	0.011	0.011	0.011	0.022	0.022	0.011	0.011	0.011	0.011	0.011	0.011	0.011	0.011	0.011	0.007	0.007	0.007	0.007	0.007	0.007	0.007	0.007	0.009	0.009	0.009	0.006	0.006	0.006	0.007	0.007	0.006	0.006
lcl|Query_4249:48-1590_CABHYP010000051.1_Yersinia_canariae_isolate_IP38017_genome_assembly_contig:_contig_00113_whole_genome_shotgun_sequence	0.008	0.011	0.009	0.011	0.01	0.011	0.088	0.006	0.006	0.006	0.009	0.528	0.008	0.009	0.011	0.011	0.011	0.011	0.011	0.011	0.022	0.022	0.011	0.011	0.011	0.011	0.011	0.011	0.011	0.011	0.011	0.007	0.007	0.007	0.007	0.007	0.007	0.007	0.007	0.009	0.009	0.009	0.006	0.006	0.006	0.007	0.007	0.006	0.006
CP010029.1:3281081-3282623_Yersinia_entomophaga_strain_MH96_genome	0.011	0.013	0.012	0.013	0.013	0.014	0.09	0.009	0.009	0.009	0.012	0.53	0.012	0.011	0.015	0.015	0.015	0.014	0.015	0.014	0.026	0.026	0.014	0.014	0.014	0.014	0.014	0.014	0.014	0.015	0.015	0.009	0.009	0.009	0.009	0.009	0.009	0.009	0.009	0.01	0.01	0.011	0.008	0.009	0.009	0.009	0.009	0.008	0.008
CP010029.1:1872514-1874056_Yersinia_entomophaga_strain_MH96_genome	0.011	0.014	0.013	0.014	0.013	0.014	0.091	0.009	0.009	0.009	0.013	0.531	0.012	0.012	0.015	0.015	0.015	0.015	0.015	0.015	0.026	0.026	0.015	0.015	0.015	0.015	0.015	0.015	0.015	0.015	0.015	0.008	0.008	0.008	0.008	0.008	0.008	0.008	0.009	0.01	0.01	0.011	0.009	0.008	0.008	0.008	0.009	0.009	0.009
CP010029.1:2443022-2444564_Yersinia_entomophaga_strain_MH96_genome	0.011	0.014	0.013	0.014	0.013	0.014	0.091	0.009	0.009	0.009	0.013	0.531	0.012	0.012	0.015	0.015	0.015	0.015	0.015	0.015	0.026	0.026	0.015	0.015	0.015	0.015	0.015	0.015	0.015	0.015	0.015	0.008	0.008	0.008	0.008	0.008	0.008	0.008	0.009	0.01	0.01	0.011	0.009	0.008	0.008	0.008	0.009	0.009	0.009
CP010029.1:2795220-2796762_Yersinia_entomophaga_strain_MH96_genome	0.011	0.014	0.013	0.014	0.013	0.014	0.091	0.009	0.009	0.009	0.013	0.531	0.012	0.012	0.015	0.015	0.015	0.015	0.015	0.015	0.026	0.026	0.015	0.015	0.015	0.015	0.015	0.015	0.015	0.015	0.015	0.008	0.008	0.008	0.008	0.008	0.008	0.008	0.009	0.01	0.01	0.011	0.009	0.008	0.008	0.008	0.009	0.009	0.009
CP010029.1:1497137-1498679_Yersinia_entomophaga_strain_MH96_genome	0.012	0.014	0.013	0.014	0.013	0.015	0.091	0.01	0.01	0.009	0.013	0.531	0.013	0.012	0.016	0.016	0.016	0.015	0.016	0.015	0.026	0.026	0.015	0.015	0.015	0.015	0.015	0.015	0.015	0.016	0.016	0.009	0.009	0.009	0.009	0.009	0.009	0.009	0.009	0.01	0.01	0.012	0.009	0.009	0.009	0.009	0.009	0.009	0.009
CP010029.1:1685321-1686863_Yersinia_entomophaga_strain_MH96_genome	0.012	0.014	0.013	0.014	0.013	0.015	0.09	0.01	0.01	0.009	0.013	0.53	0.013	0.012	0.016	0.016	0.016	0.015	0.016	0.015	0.026	0.026	0.015	0.015	0.015	0.015	0.015	0.015	0.015	0.016	0.016	0.009	0.009	0.009	0.009	0.009	0.009	0.009	0.01	0.011	0.011	0.012	0.009	0.009	0.009	0.009	0.01	0.009	0.009
CP010029.1:1539819-1541362_Yersinia_entomophaga_strain_MH96_genome	0.051	0.054	0.052	0.054	0.053	0.054	0.138	0.049	0.049	0.049	0.052	0.523	0.052	0.051	0.054	0.054	0.054	0.054	0.054	0.054	0.058	0.058	0.054	0.054	0.054	0.054	0.054	0.054	0.054	0.054	0.054	0.048	0.048	0.048	0.048	0.048	0.048	0.048	0.048	0.049	0.049	0.051	0.048	0.048	0.048	0.048	0.049	0.048	0.048
CP023964.1:4538471-4540013_Yersinia_frederiksenii_strain_FDAARGOS_418_chromosome_complete_genome	0.009	0.012	0.01	0.012	0.011	0.012	0.089	0.007	0.007	0.007	0.009	0.53	0.009	0.01	0.012	0.012	0.012	0.012	0.012	0.012	0.023	0.023	0.012	0.012	0.012	0.012	0.012	0.012	0.012	0.012	0.012	0.003	0.003	0.003	0.003	0.003	0.003	0.003	0.003	0.004	0.004	0.005	0.002	0.002	0.002	0.003	0.003	0.002	0.001
CP023964.1:4870432-4871974_Yersinia_frederiksenii_strain_FDAARGOS_418_chromosome_complete_genome	0.009	0.012	0.01	0.012	0.011	0.012	0.089	0.007	0.007	0.007	0.009	0.53	0.009	0.01	0.012	0.012	0.012	0.012	0.012	0.012	0.023	0.023	0.012	0.012	0.012	0.012	0.012	0.012	0.012	0.012	0.012	0.003	0.003	0.003	0.003	0.003	0.003	0.003	0.003	0.004	0.004	0.005	0.002	0.002	0.002	0.003	0.003	0.002	0.001
CP023964.1:1040835-1042377_Yersinia_frederiksenii_strain_FDAARGOS_418_chromosome_complete_genome	0.009	0.011	0.01	0.011	0.01	0.012	0.089	0.008	0.008	0.007	0.01	0.529	0.008	0.01	0.012	0.012	0.012	0.012	0.012	0.012	0.023	0.023	0.012	0.012	0.012	0.012	0.012	0.012	0.012	0.012	0.012	0.003	0.003	0.003	0.003	0.003	0.003	0.003	0.003	0.005	0.005	0.005	0.002	0.002	0.002	0.003	0.003	0.003	0.002
CP023964.1:3812795-3814336_Yersinia_frederiksenii_strain_FDAARGOS_418_chromosome_complete_genome	0.392	0.396	0.398	0.396	0.398	0.397	0.486	0.392	0.393	0.393	0.391	0.509	0.394	0.399	0.397	0.397	0.397	0.396	0.397	0.396	0.378	0.378	0.396	0.396	0.396	0.396	0.396	0.396	0.396	0.397	0.397	0.385	0.385	0.385	0.385	0.385	0.385	0.385	0.385	0.384	0.384	0.383	0.384	0.384	0.384	0.385	0.384	0.384	0.383
CP023964.1:4576830-4578372_Yersinia_frederiksenii_strain_FDAARGOS_418_chromosome_complete_genome	0.01	0.013	0.011	0.013	0.012	0.013	0.09	0.008	0.008	0.008	0.01	0.531	0.009	0.011	0.012	0.012	0.012	0.012	0.012	0.012	0.023	0.023	0.012	0.012	0.012	0.012	0.012	0.012	0.012	0.012	0.012	0.003	0.003	0.003	0.003	0.003	0.003	0.003	0.003	0.004	0.004	0.006	0.003	0.002	0.002	0.003	0.003	0.003	0.002
CP023964.1:4730575-4732117_Yersinia_frederiksenii_strain_FDAARGOS_418_chromosome_complete_genome	0.01	0.013	0.011	0.013	0.012	0.013	0.09	0.008	0.008	0.008	0.01	0.531	0.009	0.011	0.012	0.012	0.012	0.012	0.012	0.012	0.023	0.023	0.012	0.012	0.012	0.012	0.012	0.012	0.012	0.012	0.012	0.003	0.003	0.003	0.003	0.003	0.003	0.003	0.003	0.004	0.004	0.006	0.003	0.002	0.002	0.003	0.003	0.003	0.002
CP023964.1:328551-330092_Yersinia_frederiksenii_strain_FDAARGOS_418_chromosome_complete_genome	0.393	0.398	0.399	0.398	0.399	0.398	0.487	0.394	0.395	0.394	0.393	0.511	0.396	0.4	0.397	0.397	0.397	0.396	0.397	0.396	0.378	0.378	0.396	0.396	0.396	0.396	0.396	0.396	0.396	0.397	0.397	0.385	0.385	0.385	0.385	0.385	0.385	0.385	0.385	0.384	0.384	0.384	0.385	0.384	0.384	0.385	0.384	0.385	0.385
UHJA01000001.1:3037384-3038926_Yersinia_frederiksenii_strain_NCTC11470_genome_assembly_contig:_ERS473432SCcontig000001_whole_genome_shotgun_sequence	0.009	0.012	0.01	0.012	0.011	0.012	0.089	0.007	0.007	0.007	0.009	0.53	0.009	0.01	0.012	0.012	0.012	0.012	0.012	0.012	0.023	0.023	0.012	0.012	0.012	0.012	0.012	0.012	0.012	0.012	0.012	0.003	0.003	0.003	0.003	0.003	0.003	0.003	0.003	0.004	0.004	0.005	0.002	0.002	0.002	0.003	0.003	0.002	0.001
UHJA01000001.1:3369349-3370891_Yersinia_frederiksenii_strain_NCTC11470_genome_assembly_contig:_ERS473432SCcontig000001_whole_genome_shotgun_sequence	0.009	0.012	0.01	0.012	0.011	0.012	0.089	0.007	0.007	0.007	0.009	0.53	0.009	0.01	0.012	0.012	0.012	0.012	0.012	0.012	0.023	0.023	0.012	0.012	0.012	0.012	0.012	0.012	0.012	0.012	0.012	0.003	0.003	0.003	0.003	0.003	0.003	0.003	0.003	0.004	0.004	0.005	0.002	0.002	0.002	0.003	0.003	0.002	0.001
UHJA01000001.1:4095105-4096647_Yersinia_frederiksenii_strain_NCTC11470_genome_assembly_contig:_ERS473432SCcontig000001_whole_genome_shotgun_sequence	0.009	0.012	0.01	0.012	0.011	0.012	0.089	0.007	0.007	0.007	0.009	0.53	0.009	0.01	0.012	0.012	0.012	0.012	0.012	0.012	0.023	0.023	0.012	0.012	0.012	0.012	0.012	0.012	0.012	0.012	0.012	0.003	0.003	0.003	0.003	0.003	0.003	0.003	0.003	0.004	0.004	0.005	0.002	0.002	0.002	0.003	0.003	0.002	0.001
UHJA01000001.1:1893182-1894724_Yersinia_frederiksenii_strain_NCTC11470_genome_assembly_contig:_ERS473432SCcontig000001_whole_genome_shotgun_sequence	0.009	0.011	0.01	0.011	0.01	0.012	0.089	0.008	0.008	0.007	0.01	0.529	0.008	0.01	0.012	0.012	0.012	0.012	0.012	0.012	0.023	0.023	0.012	0.012	0.012	0.012	0.012	0.012	0.012	0.012	0.012	0.003	0.003	0.003	0.003	0.003	0.003	0.003	0.003	0.005	0.005	0.005	0.002	0.002	0.002	0.003	0.003	0.003	0.002
UHJA01000001.1:2645234-2646776_Yersinia_frederiksenii_strain_NCTC11470_genome_assembly_contig:_ERS473432SCcontig000001_whole_genome_shotgun_sequence	0.01	0.013	0.011	0.013	0.012	0.013	0.09	0.008	0.008	0.008	0.01	0.531	0.009	0.011	0.012	0.012	0.012	0.012	0.012	0.012	0.023	0.023	0.012	0.012	0.012	0.012	0.012	0.012	0.012	0.012	0.012	0.003	0.003	0.003	0.003	0.003	0.003	0.003	0.003	0.004	0.004	0.006	0.003	0.002	0.002	0.003	0.003	0.003	0.002
UHJA01000001.1:3177243-3178785_Yersinia_frederiksenii_strain_NCTC11470_genome_assembly_contig:_ERS473432SCcontig000001_whole_genome_shotgun_sequence	0.01	0.013	0.011	0.013	0.012	0.013	0.09	0.008	0.008	0.008	0.01	0.531	0.009	0.011	0.012	0.012	0.012	0.012	0.012	0.012	0.023	0.023	0.012	0.012	0.012	0.012	0.012	0.012	0.012	0.012	0.012	0.003	0.003	0.003	0.003	0.003	0.003	0.003	0.003	0.004	0.004	0.006	0.003	0.002	0.002	0.003	0.003	0.003	0.002
UHJA01000001.1:3330990-3332532_Yersinia_frederiksenii_strain_NCTC11470_genome_assembly_contig:_ERS473432SCcontig000001_whole_genome_shotgun_sequence	0.01	0.013	0.011	0.013	0.012	0.013	0.09	0.008	0.008	0.008	0.01	0.531	0.009	0.011	0.012	0.012	0.012	0.012	0.012	0.012	0.023	0.023	0.012	0.012	0.012	0.012	0.012	0.012	0.012	0.012	0.012	0.003	0.003	0.003	0.003	0.003	0.003	0.003	0.003	0.004	0.004	0.006	0.003	0.002	0.002	0.003	0.003	0.003	0.002
JPPS01000006.1:679214-680756_Yersinia_frederiksenii_ATCC_33641_DJ58.Contig269_whole_genome_shotgun_sequence	0.009	0.012	0.01	0.012	0.011	0.012	0.089	0.007	0.007	0.007	0.009	0.53	0.009	0.01	0.012	0.012	0.012	0.012	0.012	0.012	0.023	0.023	0.012	0.012	0.012	0.012	0.012	0.012	0.012	0.012	0.012	0.003	0.003	0.003	0.003	0.003	0.003	0.003	0.003	0.004	0.004	0.005	0.002	0.002	0.002	0.003	0.003	0.002	0.001
JPPS01000006.1:1736856-1738398_Yersinia_frederiksenii_ATCC_33641_DJ58.Contig269_whole_genome_shotgun_sequence	0.009	0.012	0.01	0.012	0.011	0.012	0.089	0.007	0.007	0.007	0.009	0.53	0.009	0.01	0.012	0.012	0.012	0.012	0.012	0.012	0.023	0.023	0.012	0.012	0.012	0.012	0.012	0.012	0.012	0.012	0.012	0.003	0.003	0.003	0.003	0.003	0.003	0.003	0.003	0.004	0.004	0.005	0.002	0.002	0.002	0.003	0.003	0.002	0.001
JPPS01000006.1:287065-288607_Yersinia_frederiksenii_ATCC_33641_DJ58.Contig269_whole_genome_shotgun_sequence	0.009	0.012	0.011	0.012	0.011	0.013	0.09	0.008	0.008	0.007	0.01	0.53	0.009	0.011	0.013	0.013	0.013	0.012	0.013	0.012	0.023	0.023	0.012	0.012	0.012	0.012	0.012	0.012	0.012	0.013	0.013	0.002	0.002	0.002	0.002	0.002	0.002	0.002	0.003	0.004	0.004	0.005	0.002	0.001	0.001	0.002	0.002	0.003	0.002
JPPS01000006.1:819073-820615_Yersinia_frederiksenii_ATCC_33641_DJ58.Contig269_whole_genome_shotgun_sequence	0.009	0.012	0.011	0.012	0.011	0.013	0.09	0.008	0.008	0.007	0.01	0.53	0.009	0.011	0.013	0.013	0.013	0.012	0.013	0.012	0.023	0.023	0.012	0.012	0.012	0.012	0.012	0.012	0.012	0.013	0.013	0.002	0.002	0.002	0.002	0.002	0.002	0.002	0.003	0.004	0.004	0.005	0.002	0.001	0.001	0.002	0.002	0.003	0.002
JPPS01000006.1:1011178-1012720_Yersinia_frederiksenii_ATCC_33641_DJ58.Contig269_whole_genome_shotgun_sequence	0.009	0.012	0.011	0.012	0.011	0.013	0.09	0.008	0.008	0.007	0.01	0.53	0.009	0.011	0.012	0.012	0.012	0.011	0.012	0.011	0.022	0.022	0.011	0.011	0.011	0.011	0.011	0.011	0.011	0.012	0.012	0.003	0.003	0.003	0.003	0.003	0.003	0.003	0.003	0.005	0.005	0.005	0.002	0.002	0.002	0.003	0.003	0.003	0.002
JPPS01000006.1:972819-974361_Yersinia_frederiksenii_ATCC_33641_DJ58.Contig269_whole_genome_shotgun_sequence	0.01	0.013	0.011	0.013	0.012	0.013	0.09	0.008	0.008	0.008	0.01	0.531	0.009	0.011	0.012	0.012	0.012	0.012	0.012	0.012	0.023	0.023	0.012	0.012	0.012	0.012	0.012	0.012	0.012	0.012	0.012	0.003	0.003	0.003	0.003	0.003	0.003	0.003	0.003	0.004	0.004	0.006	0.003	0.002	0.002	0.003	0.003	0.003	0.002
CPYY01000008.1:223928-225470_Yersinia_frederiksenii_genome_assembly_4821_65_scaffold_ERS008523SCcontig000008_whole_genome_shotgun_sequence	0.009	0.012	0.01	0.012	0.011	0.012	0.089	0.007	0.007	0.007	0.009	0.53	0.009	0.01	0.012	0.012	0.012	0.012	0.012	0.012	0.023	0.023	0.012	0.012	0.012	0.012	0.012	0.012	0.012	0.012	0.012	0.003	0.003	0.003	0.003	0.003	0.003	0.003	0.003	0.004	0.004	0.005	0.002	0.002	0.002	0.003	0.003	0.002	0.001
CGCC01000024.1:3368-4910_Yersinia_frederiksenii_genome_assembly_4821_67_scaffold_ERS008525SCcontig000024_whole_genome_shotgun_sequence	0.009	0.012	0.01	0.012	0.011	0.012	0.089	0.007	0.007	0.007	0.009	0.53	0.009	0.01	0.012	0.012	0.012	0.012	0.012	0.012	0.023	0.023	0.012	0.012	0.012	0.012	0.012	0.012	0.012	0.012	0.012	0.003	0.003	0.003	0.003	0.003	0.003	0.003	0.003	0.004	0.004	0.005	0.002	0.002	0.002	0.003	0.003	0.002	0.001
CABMMH010000024.1:3368-4910_Yersinia_frederiksenii_isolate_MGYG-HGUT-02466_genome_assembly_contig:_GUT_GENOME143408_24_whole_genome_shotgun_sequence	0.009	0.012	0.01	0.012	0.011	0.012	0.089	0.007	0.007	0.007	0.009	0.53	0.009	0.01	0.012	0.012	0.012	0.012	0.012	0.012	0.023	0.023	0.012	0.012	0.012	0.012	0.012	0.012	0.012	0.012	0.012	0.003	0.003	0.003	0.003	0.003	0.003	0.003	0.003	0.004	0.004	0.005	0.002	0.002	0.002	0.003	0.003	0.002	0.001
CABHXP010000206.1:130-1672_Yersinia_frederiksenii_isolate_IP39768_genome_assembly_contig:_contig_00273_whole_genome_shotgun_sequence	0.009	0.012	0.01	0.012	0.011	0.012	0.089	0.007	0.007	0.007	0.009	0.53	0.009	0.01	0.012	0.012	0.012	0.012	0.012	0.012	0.023	0.023	0.012	0.012	0.012	0.012	0.012	0.012	0.012	0.012	0.012	0.003	0.003	0.003	0.003	0.003	0.003	0.003	0.003	0.004	0.004	0.005	0.002	0.002	0.002	0.003	0.003	0.002	0.001
CABHXB010000022.1:22-1564_Yersinia_frederiksenii_isolate_IP37603_genome_assembly_contig:_contig_00056_whole_genome_shotgun_sequence	0.009	0.012	0.01	0.012	0.011	0.012	0.089	0.007	0.007	0.007	0.009	0.53	0.009	0.01	0.012	0.012	0.012	0.012	0.012	0.012	0.023	0.023	0.012	0.012	0.012	0.012	0.012	0.012	0.012	0.012	0.012	0.003	0.003	0.003	0.003	0.003	0.003	0.003	0.003	0.004	0.004	0.005	0.002	0.002	0.002	0.003	0.003	0.002	0.001
JPPS01000003.1:82802-84344_Yersinia_frederiksenii_ATCC_33641_DJ58.Contig265_whole_genome_shotgun_sequence	0.009	0.011	0.01	0.011	0.01	0.012	0.089	0.008	0.008	0.007	0.01	0.529	0.008	0.01	0.012	0.012	0.012	0.012	0.012	0.012	0.023	0.023	0.012	0.012	0.012	0.012	0.012	0.012	0.012	0.012	0.012	0.003	0.003	0.003	0.003	0.003	0.003	0.003	0.003	0.005	0.005	0.005	0.002	0.002	0.002	0.003	0.003	0.003	0.002
CABHYA010000065.1:20-1562_Yersinia_frederiksenii_isolate_IP38678_genome_assembly_contig:_contig_00162_whole_genome_shotgun_sequence	0.009	0.012	0.011	0.012	0.011	0.013	0.09	0.008	0.008	0.007	0.01	0.53	0.009	0.011	0.012	0.012	0.012	0.011	0.012	0.011	0.022	0.022	0.011	0.011	0.011	0.011	0.011	0.011	0.011	0.012	0.012	0.003	0.003	0.003	0.003	0.003	0.003	0.003	0.003	0.005	0.005	0.005	0.002	0.002	0.002	0.003	0.003	0.003	0.002
CPVN01000006.1:223922-225464_Yersinia_frederiksenii_genome_assembly_5139_51_scaffold_ERS008496SCcontig000006_whole_genome_shotgun_sequence	0.011	0.013	0.011	0.013	0.012	0.013	0.09	0.009	0.009	0.009	0.011	0.529	0.009	0.011	0.013	0.013	0.013	0.013	0.013	0.013	0.025	0.025	0.013	0.013	0.013	0.013	0.013	0.013	0.013	0.013	0.013	0.004	0.004	0.004	0.004	0.004	0.004	0.004	0.005	0.006	0.006	0.005	0.003	0.003	0.003	0.004	0.004	0.004	0.003
CP025800.1:1184768-1186310_Yersinia_ruckeri_strain_SC09_chromosome_complete_genome	0.011	0.013	0.012	0.013	0.012	0.013	0.09	0.009	0.011	0.01	0.011	0.529	0.013	0.013	0.011	0.011	0.011	0.011	0.012	0.011	0.022	0.022	0.012	0.011	0.011	0.011	0.011	0.011	0.011	0.012	0.012	0.011	0.011	0.011	0.011	0.011	0.011	0.011	0.012	0.013	0.013	0.013	0.011	0.011	0.011	0.011	0.011	0.011	0.011
CP025800.1:395720-397262_Yersinia_ruckeri_strain_SC09_chromosome_complete_genome	0.011	0.013	0.012	0.013	0.012	0.013	0.09	0.009	0.011	0.01	0.011	0.529	0.013	0.013	0.011	0.011	0.011	0.011	0.012	0.011	0.022	0.022	0.012	0.011	0.011	0.011	0.011	0.011	0.011	0.012	0.012	0.011	0.011	0.011	0.011	0.011	0.011	0.011	0.012	0.013	0.013	0.013	0.011	0.011	0.011	0.011	0.011	0.011	0.011
CP025800.1:1002031-1003573_Yersinia_ruckeri_strain_SC09_chromosome_complete_genome	0.011	0.013	0.012	0.013	0.012	0.013	0.09	0.009	0.011	0.01	0.011	0.529	0.013	0.013	0.011	0.011	0.011	0.011	0.012	0.011	0.022	0.022	0.012	0.011	0.011	0.011	0.011	0.011	0.011	0.012	0.012	0.011	0.011	0.011	0.011	0.011	0.011	0.011	0.012	0.013	0.013	0.013	0.011	0.011	0.011	0.011	0.011	0.011	0.011
CP025800.1:1040713-1042255_Yersinia_ruckeri_strain_SC09_chromosome_complete_genome	0.011	0.013	0.012	0.013	0.012	0.013	0.09	0.009	0.011	0.01	0.011	0.529	0.013	0.013	0.011	0.011	0.011	0.011	0.012	0.011	0.022	0.022	0.012	0.011	0.011	0.011	0.011	0.011	0.011	0.012	0.012	0.011	0.011	0.011	0.011	0.011	0.011	0.011	0.012	0.013	0.013	0.013	0.011	0.011	0.011	0.011	0.011	0.011	0.011
CP025800.1:1317552-1319094_Yersinia_ruckeri_strain_SC09_chromosome_complete_genome	0.011	0.013	0.012	0.013	0.012	0.013	0.09	0.009	0.011	0.01	0.011	0.529	0.013	0.013	0.011	0.011	0.011	0.011	0.012	0.011	0.022	0.022	0.012	0.011	0.011	0.011	0.011	0.011	0.011	0.012	0.012	0.011	0.011	0.011	0.011	0.011	0.011	0.011	0.012	0.013	0.013	0.013	0.011	0.011	0.011	0.011	0.011	0.011	0.011
CP025800.1:1628207-1629749_Yersinia_ruckeri_strain_SC09_chromosome_complete_genome	0.011	0.013	0.012	0.013	0.012	0.013	0.09	0.009	0.011	0.01	0.011	0.529	0.013	0.013	0.011	0.011	0.011	0.011	0.012	0.011	0.022	0.022	0.012	0.011	0.011	0.011	0.011	0.011	0.011	0.012	0.012	0.011	0.011	0.011	0.011	0.011	0.011	0.011	0.012	0.013	0.013	0.013	0.011	0.011	0.011	0.011	0.011	0.011	0.011
CP025800.1:2144632-2146174_Yersinia_ruckeri_strain_SC09_chromosome_complete_genome	0.011	0.013	0.012	0.013	0.012	0.013	0.09	0.009	0.011	0.01	0.011	0.529	0.013	0.013	0.011	0.011	0.011	0.011	0.012	0.011	0.022	0.022	0.012	0.011	0.011	0.011	0.011	0.011	0.011	0.012	0.012	0.011	0.011	0.011	0.011	0.011	0.011	0.011	0.012	0.013	0.013	0.013	0.011	0.011	0.011	0.011	0.011	0.011	0.011
CP023184.1:97103-98645_Yersinia_ruckeri_strain_NHV_3758_chromosome_complete_genome	0.011	0.013	0.012	0.013	0.012	0.013	0.09	0.009	0.011	0.01	0.011	0.529	0.013	0.013	0.011	0.011	0.011	0.011	0.012	0.011	0.022	0.022	0.012	0.011	0.011	0.011	0.011	0.011	0.011	0.012	0.012	0.011	0.011	0.011	0.011	0.011	0.011	0.011	0.012	0.013	0.013	0.013	0.011	0.011	0.011	0.011	0.011	0.011	0.011
CP023184.1:415453-416995_Yersinia_ruckeri_strain_NHV_3758_chromosome_complete_genome	0.011	0.013	0.012	0.013	0.012	0.013	0.09	0.009	0.011	0.01	0.011	0.529	0.013	0.013	0.011	0.011	0.011	0.011	0.012	0.011	0.022	0.022	0.012	0.011	0.011	0.011	0.011	0.011	0.011	0.012	0.012	0.011	0.011	0.011	0.011	0.011	0.011	0.011	0.012	0.013	0.013	0.013	0.011	0.011	0.011	0.011	0.011	0.011	0.011
CP023184.1:981241-982783_Yersinia_ruckeri_strain_NHV_3758_chromosome_complete_genome	0.011	0.013	0.012	0.013	0.012	0.013	0.09	0.009	0.011	0.01	0.011	0.529	0.013	0.013	0.011	0.011	0.011	0.011	0.012	0.011	0.022	0.022	0.012	0.011	0.011	0.011	0.011	0.011	0.011	0.012	0.012	0.011	0.011	0.011	0.011	0.011	0.011	0.011	0.012	0.013	0.013	0.013	0.011	0.011	0.011	0.011	0.011	0.011	0.011
CP023184.1:3041749-3043291_Yersinia_ruckeri_strain_NHV_3758_chromosome_complete_genome	0.011	0.013	0.012	0.013	0.012	0.013	0.09	0.009	0.011	0.01	0.011	0.529	0.013	0.013	0.011	0.011	0.011	0.011	0.012	0.011	0.022	0.022	0.012	0.011	0.011	0.011	0.011	0.011	0.011	0.012	0.012	0.011	0.011	0.011	0.011	0.011	0.011	0.011	0.012	0.013	0.013	0.013	0.011	0.011	0.011	0.011	0.011	0.011	0.011
CP023184.1:3547165-3548707_Yersinia_ruckeri_strain_NHV_3758_chromosome_complete_genome	0.011	0.013	0.012	0.013	0.012	0.013	0.09	0.009	0.011	0.01	0.011	0.529	0.013	0.013	0.011	0.011	0.011	0.011	0.012	0.011	0.022	0.022	0.012	0.011	0.011	0.011	0.011	0.011	0.011	0.012	0.012	0.011	0.011	0.011	0.011	0.011	0.011	0.011	0.012	0.013	0.013	0.013	0.011	0.011	0.011	0.011	0.011	0.011	0.011
CP023184.1:3731142-3732684_Yersinia_ruckeri_strain_NHV_3758_chromosome_complete_genome	0.011	0.013	0.012	0.013	0.012	0.013	0.09	0.009	0.011	0.01	0.011	0.529	0.013	0.013	0.011	0.011	0.011	0.011	0.012	0.011	0.022	0.022	0.012	0.011	0.011	0.011	0.011	0.011	0.011	0.012	0.012	0.011	0.011	0.011	0.011	0.011	0.011	0.011	0.012	0.013	0.013	0.013	0.011	0.011	0.011	0.011	0.011	0.011	0.011
CP023184.1:3585848-3587390_Yersinia_ruckeri_strain_NHV_3758_chromosome_complete_genome	0.011	0.014	0.012	0.014	0.013	0.013	0.09	0.01	0.011	0.011	0.012	0.53	0.013	0.013	0.012	0.012	0.012	0.012	0.012	0.012	0.023	0.023	0.012	0.012	0.012	0.012	0.012	0.012	0.012	0.012	0.012	0.012	0.012	0.012	0.012	0.012	0.012	0.012	0.012	0.013	0.013	0.013	0.011	0.011	0.011	0.012	0.012	0.011	0.012
CP017236.1:258507-260049_Yersinia_ruckeri_strain_QMA0440_isolate_14/0165-5k_complete_genome	0.011	0.013	0.012	0.013	0.012	0.013	0.09	0.009	0.011	0.01	0.011	0.529	0.013	0.013	0.011	0.011	0.011	0.011	0.012	0.011	0.022	0.022	0.012	0.011	0.011	0.011	0.011	0.011	0.011	0.012	0.012	0.011	0.011	0.011	0.011	0.011	0.011	0.011	0.012	0.013	0.013	0.013	0.011	0.011	0.011	0.011	0.011	0.011	0.011
CP017236.1:297190-298732_Yersinia_ruckeri_strain_QMA0440_isolate_14/0165-5k_complete_genome	0.011	0.013	0.012	0.013	0.012	0.013	0.09	0.009	0.011	0.01	0.011	0.529	0.013	0.013	0.011	0.011	0.011	0.011	0.012	0.011	0.022	0.022	0.012	0.011	0.011	0.011	0.011	0.011	0.011	0.012	0.012	0.011	0.011	0.011	0.011	0.011	0.011	0.011	0.012	0.013	0.013	0.013	0.011	0.011	0.011	0.011	0.011	0.011	0.011
CP017236.1:802286-803828_Yersinia_ruckeri_strain_QMA0440_isolate_14/0165-5k_complete_genome	0.011	0.013	0.012	0.013	0.012	0.013	0.09	0.009	0.011	0.01	0.011	0.529	0.013	0.013	0.011	0.011	0.011	0.011	0.012	0.011	0.022	0.022	0.012	0.011	0.011	0.011	0.011	0.011	0.011	0.012	0.012	0.011	0.011	0.011	0.011	0.011	0.011	0.011	0.012	0.013	0.013	0.013	0.011	0.011	0.011	0.011	0.011	0.011	0.011
CP017236.1:2951731-2953273_Yersinia_ruckeri_strain_QMA0440_isolate_14/0165-5k_complete_genome	0.011	0.013	0.012	0.013	0.012	0.013	0.09	0.009	0.011	0.01	0.011	0.529	0.013	0.013	0.011	0.011	0.011	0.011	0.012	0.011	0.022	0.022	0.012	0.011	0.011	0.011	0.011	0.011	0.011	0.012	0.012	0.011	0.011	0.011	0.011	0.011	0.011	0.011	0.012	0.013	0.013	0.013	0.011	0.011	0.011	0.011	0.011	0.011	0.011
CP017236.1:3526815-3528357_Yersinia_ruckeri_strain_QMA0440_isolate_14/0165-5k_complete_genome	0.011	0.013	0.012	0.013	0.012	0.013	0.09	0.009	0.011	0.01	0.011	0.529	0.013	0.013	0.011	0.011	0.011	0.011	0.012	0.011	0.022	0.022	0.012	0.011	0.011	0.011	0.011	0.011	0.011	0.012	0.012	0.011	0.011	0.011	0.011	0.011	0.011	0.011	0.012	0.013	0.013	0.013	0.011	0.011	0.011	0.011	0.011	0.011	0.011
CP017236.1:3670921-3672463_Yersinia_ruckeri_strain_QMA0440_isolate_14/0165-5k_complete_genome	0.011	0.013	0.012	0.013	0.012	0.013	0.09	0.009	0.011	0.01	0.011	0.529	0.013	0.013	0.011	0.011	0.011	0.011	0.012	0.011	0.022	0.022	0.012	0.011	0.011	0.011	0.011	0.011	0.011	0.012	0.012	0.011	0.011	0.011	0.011	0.011	0.011	0.011	0.012	0.013	0.013	0.013	0.011	0.011	0.011	0.011	0.011	0.011	0.011
CP017236.1:3803597-3805139_Yersinia_ruckeri_strain_QMA0440_isolate_14/0165-5k_complete_genome	0.011	0.013	0.012	0.013	0.012	0.013	0.09	0.009	0.011	0.01	0.011	0.529	0.013	0.013	0.011	0.011	0.011	0.011	0.012	0.011	0.022	0.022	0.012	0.011	0.011	0.011	0.011	0.011	0.011	0.012	0.012	0.011	0.011	0.011	0.011	0.011	0.011	0.011	0.012	0.013	0.013	0.013	0.011	0.011	0.011	0.011	0.011	0.011	0.011
CP011078.1:1416843-1418385_Yersinia_ruckeri_strain_Big_Creek_74_complete_genome	0.011	0.013	0.012	0.013	0.012	0.013	0.09	0.009	0.011	0.01	0.011	0.529	0.013	0.013	0.011	0.011	0.011	0.011	0.012	0.011	0.022	0.022	0.012	0.011	0.011	0.011	0.011	0.011	0.011	0.012	0.012	0.011	0.011	0.011	0.011	0.011	0.011	0.011	0.012	0.013	0.013	0.013	0.011	0.011	0.011	0.011	0.011	0.011	0.011
CP011078.1:1917435-1918977_Yersinia_ruckeri_strain_Big_Creek_74_complete_genome	0.011	0.013	0.012	0.013	0.012	0.013	0.09	0.009	0.011	0.01	0.011	0.529	0.013	0.013	0.011	0.011	0.011	0.011	0.012	0.011	0.022	0.022	0.012	0.011	0.011	0.011	0.011	0.011	0.011	0.012	0.012	0.011	0.011	0.011	0.011	0.011	0.011	0.011	0.012	0.013	0.013	0.013	0.011	0.011	0.011	0.011	0.011	0.011	0.011
CP011078.1:1956118-1957660_Yersinia_ruckeri_strain_Big_Creek_74_complete_genome	0.011	0.013	0.012	0.013	0.012	0.013	0.09	0.009	0.011	0.01	0.011	0.529	0.013	0.013	0.011	0.011	0.011	0.011	0.012	0.011	0.022	0.022	0.012	0.011	0.011	0.011	0.011	0.011	0.011	0.012	0.012	0.011	0.011	0.011	0.011	0.011	0.011	0.011	0.012	0.013	0.013	0.013	0.011	0.011	0.011	0.011	0.011	0.011	0.011
CP011078.1:3124781-3126323_Yersinia_ruckeri_strain_Big_Creek_74_complete_genome	0.011	0.013	0.012	0.013	0.012	0.013	0.09	0.009	0.011	0.01	0.011	0.529	0.013	0.013	0.011	0.011	0.011	0.011	0.012	0.011	0.022	0.022	0.012	0.011	0.011	0.011	0.011	0.011	0.011	0.012	0.012	0.011	0.011	0.011	0.011	0.011	0.011	0.011	0.012	0.013	0.013	0.013	0.011	0.011	0.011	0.011	0.011	0.011	0.011
CP011078.1:2545668-2547210_Yersinia_ruckeri_strain_Big_Creek_74_complete_genome	0.011	0.014	0.012	0.014	0.013	0.013	0.09	0.01	0.011	0.011	0.012	0.529	0.013	0.013	0.012	0.012	0.012	0.012	0.012	0.012	0.023	0.023	0.012	0.012	0.012	0.012	0.012	0.012	0.012	0.012	0.012	0.012	0.012	0.012	0.012	0.012	0.012	0.012	0.012	0.013	0.013	0.013	0.011	0.011	0.011	0.012	0.012	0.011	0.012
CP011078.1:2100055-2101596_Yersinia_ruckeri_strain_Big_Creek_74_complete_genome	0.394	0.399	0.398	0.399	0.398	0.398	0.485	0.395	0.397	0.396	0.393	0.509	0.4	0.401	0.395	0.395	0.395	0.394	0.395	0.394	0.375	0.375	0.395	0.394	0.394	0.394	0.394	0.394	0.394	0.394	0.394	0.397	0.397	0.397	0.397	0.397	0.397	0.397	0.397	0.396	0.396	0.395	0.396	0.396	0.396	0.397	0.396	0.396	0.397
CP011078.1:2233925-2235469_Yersinia_ruckeri_strain_Big_Creek_74_complete_genome	0.246	0.25	0.25	0.25	0.249	0.25	0.362	0.246	0.246	0.246	0.247	0.524	0.251	0.25	0.247	0.247	0.247	0.246	0.247	0.246	0.243	0.243	0.247	0.246	0.246	0.246	0.246	0.246	0.246	0.247	0.247	0.246	0.246	0.246	0.246	0.246	0.246	0.246	0.246	0.246	0.246	0.246	0.246	0.246	0.246	0.246	0.246	0.246	0.246
CP084635.1:265313-266855_Yersinia_ruckeri_strain_17Y0414_chromosome_complete_genome	0.011	0.013	0.012	0.013	0.012	0.013	0.09	0.009	0.011	0.01	0.011	0.529	0.013	0.013	0.011	0.011	0.011	0.011	0.012	0.011	0.022	0.022	0.012	0.011	0.011	0.011	0.011	0.011	0.011	0.012	0.012	0.011	0.011	0.011	0.011	0.011	0.011	0.011	0.012	0.013	0.013	0.013	0.011	0.011	0.011	0.011	0.011	0.011	0.011
CP084635.1:815219-816761_Yersinia_ruckeri_strain_17Y0414_chromosome_complete_genome	0.011	0.013	0.012	0.013	0.012	0.013	0.09	0.009	0.011	0.01	0.011	0.529	0.013	0.013	0.011	0.011	0.011	0.011	0.012	0.011	0.022	0.022	0.012	0.011	0.011	0.011	0.011	0.011	0.011	0.012	0.012	0.011	0.011	0.011	0.011	0.011	0.011	0.011	0.012	0.013	0.013	0.013	0.011	0.011	0.011	0.011	0.011	0.011	0.011
CP084635.1:2906363-2907905_Yersinia_ruckeri_strain_17Y0414_chromosome_complete_genome	0.011	0.013	0.012	0.013	0.012	0.013	0.09	0.009	0.011	0.01	0.011	0.529	0.013	0.013	0.011	0.011	0.011	0.011	0.012	0.011	0.022	0.022	0.012	0.011	0.011	0.011	0.011	0.011	0.011	0.012	0.012	0.011	0.011	0.011	0.011	0.011	0.011	0.011	0.012	0.013	0.013	0.013	0.011	0.011	0.011	0.011	0.011	0.011	0.011
CP084635.1:3448857-3450399_Yersinia_ruckeri_strain_17Y0414_chromosome_complete_genome	0.011	0.013	0.012	0.013	0.012	0.013	0.09	0.009	0.011	0.01	0.011	0.529	0.013	0.013	0.011	0.011	0.011	0.011	0.012	0.011	0.022	0.022	0.012	0.011	0.011	0.011	0.011	0.011	0.011	0.012	0.012	0.011	0.011	0.011	0.011	0.011	0.011	0.011	0.012	0.013	0.013	0.013	0.011	0.011	0.011	0.011	0.011	0.011	0.011
CP084635.1:3594047-3595589_Yersinia_ruckeri_strain_17Y0414_chromosome_complete_genome	0.011	0.013	0.012	0.013	0.012	0.013	0.09	0.009	0.011	0.01	0.011	0.529	0.013	0.013	0.011	0.011	0.011	0.011	0.012	0.011	0.022	0.022	0.012	0.011	0.011	0.011	0.011	0.011	0.011	0.012	0.012	0.011	0.011	0.011	0.011	0.011	0.011	0.011	0.012	0.013	0.013	0.013	0.011	0.011	0.011	0.011	0.011	0.011	0.011
CP084635.1:3726757-3728299_Yersinia_ruckeri_strain_17Y0414_chromosome_complete_genome	0.011	0.013	0.012	0.013	0.012	0.013	0.09	0.009	0.011	0.01	0.011	0.529	0.013	0.013	0.011	0.011	0.011	0.011	0.012	0.011	0.022	0.022	0.012	0.011	0.011	0.011	0.011	0.011	0.011	0.012	0.012	0.011	0.011	0.011	0.011	0.011	0.011	0.011	0.012	0.013	0.013	0.013	0.011	0.011	0.011	0.011	0.011	0.011	0.011
CP084635.1:3410174-3411716_Yersinia_ruckeri_strain_17Y0414_chromosome_complete_genome	0.011	0.014	0.012	0.014	0.013	0.013	0.09	0.01	0.011	0.011	0.012	0.529	0.013	0.013	0.012	0.012	0.012	0.012	0.012	0.012	0.023	0.023	0.012	0.012	0.012	0.012	0.012	0.012	0.012	0.012	0.012	0.012	0.012	0.012	0.012	0.012	0.012	0.012	0.012	0.013	0.013	0.013	0.011	0.011	0.011	0.012	0.012	0.011	0.012
CP084637.1:815169-816711_Yersinia_ruckeri_strain_17Y0412_chromosome_complete_genome	0.011	0.013	0.012	0.013	0.012	0.013	0.09	0.009	0.011	0.01	0.011	0.529	0.013	0.013	0.011	0.011	0.011	0.011	0.012	0.011	0.022	0.022	0.012	0.011	0.011	0.011	0.011	0.011	0.011	0.012	0.012	0.011	0.011	0.011	0.011	0.011	0.011	0.011	0.012	0.013	0.013	0.013	0.011	0.011	0.011	0.011	0.011	0.011	0.011
CP084637.1:3484061-3485603_Yersinia_ruckeri_strain_17Y0412_chromosome_complete_genome	0.011	0.013	0.012	0.013	0.012	0.013	0.09	0.009	0.011	0.01	0.011	0.529	0.013	0.013	0.011	0.011	0.011	0.011	0.012	0.011	0.022	0.022	0.012	0.011	0.011	0.011	0.011	0.011	0.011	0.012	0.012	0.011	0.011	0.011	0.011	0.011	0.011	0.011	0.012	0.013	0.013	0.013	0.011	0.011	0.011	0.011	0.011	0.011	0.011
CP084637.1:3761949-3763491_Yersinia_ruckeri_strain_17Y0412_chromosome_complete_genome	0.011	0.013	0.012	0.013	0.012	0.013	0.09	0.009	0.011	0.01	0.011	0.529	0.013	0.013	0.011	0.011	0.011	0.011	0.012	0.011	0.022	0.022	0.012	0.011	0.011	0.011	0.011	0.011	0.011	0.012	0.012	0.011	0.011	0.011	0.011	0.011	0.011	0.011	0.012	0.013	0.013	0.013	0.011	0.011	0.011	0.011	0.011	0.011	0.011
CP084637.1:2941925-2943467_Yersinia_ruckeri_strain_17Y0412_chromosome_complete_genome	0.011	0.014	0.012	0.014	0.013	0.013	0.09	0.01	0.011	0.011	0.012	0.529	0.013	0.013	0.012	0.012	0.012	0.012	0.012	0.012	0.023	0.023	0.012	0.012	0.012	0.012	0.012	0.012	0.012	0.012	0.012	0.012	0.012	0.012	0.012	0.012	0.012	0.012	0.012	0.013	0.013	0.013	0.011	0.011	0.011	0.012	0.012	0.011	0.012
CP084637.1:265297-266838_Yersinia_ruckeri_strain_17Y0412_chromosome_complete_genome	0.394	0.399	0.398	0.399	0.398	0.398	0.485	0.395	0.397	0.396	0.393	0.509	0.4	0.401	0.395	0.395	0.395	0.394	0.395	0.394	0.375	0.375	0.395	0.394	0.394	0.394	0.394	0.394	0.394	0.394	0.394	0.397	0.397	0.397	0.397	0.397	0.397	0.397	0.397	0.396	0.396	0.395	0.396	0.396	0.396	0.397	0.396	0.396	0.397
CP084637.1:3629246-3630787_Yersinia_ruckeri_strain_17Y0412_chromosome_complete_genome	0.394	0.399	0.398	0.399	0.398	0.398	0.485	0.395	0.397	0.396	0.393	0.509	0.4	0.401	0.395	0.395	0.395	0.394	0.395	0.394	0.375	0.375	0.395	0.394	0.394	0.394	0.394	0.394	0.394	0.394	0.394	0.397	0.397	0.397	0.397	0.397	0.397	0.397	0.397	0.396	0.396	0.395	0.396	0.396	0.396	0.397	0.396	0.396	0.397
CP084637.1:3445383-3446923_Yersinia_ruckeri_strain_17Y0412_chromosome_complete_genome	0.414	0.419	0.417	0.419	0.418	0.418	0.504	0.414	0.414	0.414	0.414	0.108	0.419	0.418	0.415	0.415	0.415	0.414	0.415	0.414	0.408	0.408	0.415	0.414	0.414	0.414	0.414	0.414	0.414	0.415	0.415	0.415	0.415	0.415	0.415	0.415	0.415	0.415	0.414	0.416	0.416	0.415	0.415	0.415	0.415	0.415	0.415	0.415	0.416
CP084639.1:296297-297839_Yersinia_ruckeri_strain_17Y0189_chromosome_complete_genome	0.011	0.013	0.012	0.013	0.012	0.013	0.09	0.009	0.011	0.01	0.011	0.529	0.013	0.013	0.011	0.011	0.011	0.011	0.012	0.011	0.022	0.022	0.012	0.011	0.011	0.011	0.011	0.011	0.011	0.012	0.012	0.011	0.011	0.011	0.011	0.011	0.011	0.011	0.012	0.013	0.013	0.013	0.011	0.011	0.011	0.011	0.011	0.011	0.011
CP084639.1:851208-852749_Yersinia_ruckeri_strain_17Y0189_chromosome_complete_genome	0.394	0.399	0.398	0.399	0.398	0.398	0.485	0.395	0.397	0.396	0.393	0.509	0.4	0.401	0.395	0.395	0.395	0.394	0.395	0.394	0.375	0.375	0.395	0.394	0.394	0.394	0.394	0.394	0.394	0.394	0.394	0.397	0.397	0.397	0.397	0.397	0.397	0.397	0.397	0.396	0.396	0.395	0.396	0.396	0.396	0.397	0.396	0.396	0.397
CP084639.1:2865456-2866997_Yersinia_ruckeri_strain_17Y0189_chromosome_complete_genome	0.681	0.68	0.681	0.68	0.681	0.681	0.685	0.681	0.684	0.683	0.681	0.681	0.679	0.682	0.681	0.681	0.681	0.681	0.68	0.681	0.662	0.662	0.681	0.681	0.681	0.681	0.681	0.681	0.681	0.681	0.681	0.677	0.677	0.677	0.677	0.677	0.677	0.677	0.677	0.676	0.676	0.675	0.677	0.676	0.676	0.677	0.676	0.676	0.677
CP084639.1:3431048-3432589_Yersinia_ruckeri_strain_17Y0189_chromosome_complete_genome	0.359	0.363	0.363	0.363	0.363	0.363	0.484	0.36	0.362	0.361	0.36	0.51	0.364	0.366	0.359	0.359	0.359	0.359	0.359	0.359	0.341	0.341	0.359	0.359	0.359	0.359	0.359	0.359	0.359	0.359	0.359	0.361	0.361	0.361	0.361	0.361	0.361	0.361	0.361	0.361	0.361	0.36	0.361	0.361	0.361	0.361	0.361	0.361	0.361
CP084639.1:3469726-3471267_Yersinia_ruckeri_strain_17Y0189_chromosome_complete_genome	0.394	0.399	0.398	0.399	0.398	0.398	0.485	0.395	0.397	0.396	0.393	0.509	0.4	0.401	0.395	0.395	0.395	0.394	0.395	0.394	0.375	0.375	0.395	0.394	0.394	0.394	0.394	0.394	0.394	0.394	0.394	0.397	0.397	0.397	0.397	0.397	0.397	0.397	0.397	0.396	0.396	0.395	0.396	0.396	0.396	0.397	0.396	0.396	0.397
CP084639.1:3615172-3616713_Yersinia_ruckeri_strain_17Y0189_chromosome_complete_genome	0.36	0.364	0.364	0.364	0.364	0.363	0.484	0.36	0.362	0.362	0.36	0.509	0.365	0.366	0.36	0.36	0.36	0.359	0.36	0.359	0.341	0.341	0.36	0.359	0.359	0.359	0.359	0.359	0.359	0.36	0.36	0.362	0.362	0.362	0.362	0.362	0.362	0.362	0.362	0.362	0.362	0.361	0.362	0.361	0.361	0.362	0.362	0.361	0.362
CP084639.1:3747831-3749372_Yersinia_ruckeri_strain_17Y0189_chromosome_complete_genome	0.395	0.399	0.399	0.399	0.399	0.399	0.485	0.395	0.398	0.397	0.394	0.51	0.4	0.401	0.395	0.395	0.395	0.394	0.395	0.394	0.376	0.376	0.395	0.394	0.394	0.394	0.394	0.394	0.394	0.395	0.395	0.397	0.397	0.397	0.397	0.397	0.397	0.397	0.397	0.397	0.397	0.396	0.397	0.397	0.397	0.397	0.397	0.397	0.397
CP084641.1:271076-272618_Yersinia_ruckeri_strain_17Y0163_chromosome_complete_genome	0.011	0.013	0.012	0.013	0.012	0.013	0.09	0.009	0.011	0.01	0.011	0.529	0.013	0.013	0.011	0.011	0.011	0.011	0.012	0.011	0.022	0.022	0.012	0.011	0.011	0.011	0.011	0.011	0.011	0.012	0.012	0.011	0.011	0.011	0.011	0.011	0.011	0.011	0.012	0.013	0.013	0.013	0.011	0.011	0.011	0.011	0.011	0.011	0.011
CP084641.1:309745-311287_Yersinia_ruckeri_strain_17Y0163_chromosome_complete_genome	0.011	0.013	0.012	0.013	0.012	0.013	0.09	0.009	0.011	0.01	0.011	0.529	0.013	0.013	0.011	0.011	0.011	0.011	0.012	0.011	0.022	0.022	0.012	0.011	0.011	0.011	0.011	0.011	0.011	0.012	0.012	0.011	0.011	0.011	0.011	0.011	0.011	0.011	0.012	0.013	0.013	0.013	0.011	0.011	0.011	0.011	0.011	0.011	0.011
CP084641.1:820166-821708_Yersinia_ruckeri_strain_17Y0163_chromosome_complete_genome	0.011	0.013	0.012	0.013	0.012	0.013	0.09	0.009	0.011	0.01	0.011	0.529	0.013	0.013	0.011	0.011	0.011	0.011	0.012	0.011	0.022	0.022	0.012	0.011	0.011	0.011	0.011	0.011	0.011	0.012	0.012	0.011	0.011	0.011	0.011	0.011	0.011	0.011	0.012	0.013	0.013	0.013	0.011	0.011	0.011	0.011	0.011	0.011	0.011
CP084641.1:2905470-2907012_Yersinia_ruckeri_strain_17Y0163_chromosome_complete_genome	0.011	0.013	0.012	0.013	0.012	0.013	0.09	0.009	0.011	0.01	0.011	0.529	0.013	0.013	0.011	0.011	0.011	0.011	0.012	0.011	0.022	0.022	0.012	0.011	0.011	0.011	0.011	0.011	0.011	0.012	0.012	0.011	0.011	0.011	0.011	0.011	0.011	0.011	0.012	0.013	0.013	0.013	0.011	0.011	0.011	0.011	0.011	0.011	0.011
CP084641.1:3442292-3443834_Yersinia_ruckeri_strain_17Y0163_chromosome_complete_genome	0.011	0.013	0.012	0.013	0.012	0.013	0.09	0.009	0.011	0.01	0.011	0.529	0.013	0.013	0.011	0.011	0.011	0.011	0.012	0.011	0.022	0.022	0.012	0.011	0.011	0.011	0.011	0.011	0.011	0.012	0.012	0.011	0.011	0.011	0.011	0.011	0.011	0.011	0.012	0.013	0.013	0.013	0.011	0.011	0.011	0.011	0.011	0.011	0.011
CP084641.1:3725664-3727206_Yersinia_ruckeri_strain_17Y0163_chromosome_complete_genome	0.011	0.013	0.012	0.013	0.012	0.013	0.09	0.009	0.011	0.01	0.011	0.529	0.013	0.013	0.011	0.011	0.011	0.011	0.012	0.011	0.022	0.022	0.012	0.011	0.011	0.011	0.011	0.011	0.011	0.012	0.012	0.011	0.011	0.011	0.011	0.011	0.011	0.011	0.012	0.013	0.013	0.013	0.011	0.011	0.011	0.011	0.011	0.011	0.011
CP084641.1:3587534-3589076_Yersinia_ruckeri_strain_17Y0163_chromosome_complete_genome	0.011	0.014	0.012	0.014	0.013	0.013	0.09	0.01	0.011	0.011	0.012	0.529	0.013	0.013	0.012	0.012	0.012	0.012	0.012	0.012	0.023	0.023	0.012	0.012	0.012	0.012	0.012	0.012	0.012	0.012	0.012	0.012	0.012	0.012	0.012	0.012	0.012	0.012	0.012	0.013	0.013	0.013	0.011	0.011	0.011	0.012	0.012	0.011	0.012
CP084642.1:301953-303495_Yersinia_ruckeri_strain_17Y0161_chromosome_complete_genome	0.011	0.013	0.012	0.013	0.012	0.013	0.09	0.009	0.011	0.01	0.011	0.529	0.013	0.013	0.011	0.011	0.011	0.011	0.012	0.011	0.022	0.022	0.012	0.011	0.011	0.011	0.011	0.011	0.011	0.012	0.012	0.011	0.011	0.011	0.011	0.011	0.011	0.011	0.012	0.013	0.013	0.013	0.011	0.011	0.011	0.011	0.011	0.011	0.011
CP084642.1:802358-803900_Yersinia_ruckeri_strain_17Y0161_chromosome_complete_genome	0.011	0.013	0.012	0.013	0.012	0.013	0.09	0.009	0.011	0.01	0.011	0.529	0.013	0.013	0.011	0.011	0.011	0.011	0.012	0.011	0.022	0.022	0.012	0.011	0.011	0.011	0.011	0.011	0.011	0.012	0.012	0.011	0.011	0.011	0.011	0.011	0.011	0.011	0.012	0.013	0.013	0.013	0.011	0.011	0.011	0.011	0.011	0.011	0.011
CP084642.1:2809900-2811442_Yersinia_ruckeri_strain_17Y0161_chromosome_complete_genome	0.011	0.013	0.012	0.013	0.012	0.013	0.09	0.009	0.011	0.01	0.011	0.529	0.013	0.013	0.011	0.011	0.011	0.011	0.012	0.011	0.022	0.022	0.012	0.011	0.011	0.011	0.011	0.011	0.011	0.012	0.012	0.011	0.011	0.011	0.011	0.011	0.011	0.011	0.012	0.013	0.013	0.013	0.011	0.011	0.011	0.011	0.011	0.011	0.011
CP084642.1:3340373-3341915_Yersinia_ruckeri_strain_17Y0161_chromosome_complete_genome	0.011	0.013	0.012	0.013	0.012	0.013	0.09	0.009	0.011	0.01	0.011	0.529	0.013	0.013	0.011	0.011	0.011	0.011	0.012	0.011	0.022	0.022	0.012	0.011	0.011	0.011	0.011	0.011	0.011	0.012	0.012	0.011	0.011	0.011	0.011	0.011	0.011	0.011	0.012	0.013	0.013	0.013	0.011	0.011	0.011	0.011	0.011	0.011	0.011
CP084642.1:3625116-3626658_Yersinia_ruckeri_strain_17Y0161_chromosome_complete_genome	0.011	0.013	0.012	0.013	0.012	0.013	0.09	0.009	0.011	0.01	0.011	0.529	0.013	0.013	0.011	0.011	0.011	0.011	0.012	0.011	0.022	0.022	0.012	0.011	0.011	0.011	0.011	0.011	0.011	0.012	0.012	0.011	0.011	0.011	0.011	0.011	0.011	0.011	0.012	0.013	0.013	0.013	0.011	0.011	0.011	0.011	0.011	0.011	0.011
CP084642.1:3485567-3487109_Yersinia_ruckeri_strain_17Y0161_chromosome_complete_genome	0.011	0.014	0.012	0.014	0.013	0.013	0.09	0.01	0.011	0.011	0.012	0.529	0.013	0.013	0.012	0.012	0.012	0.012	0.012	0.012	0.023	0.023	0.012	0.012	0.012	0.012	0.012	0.012	0.012	0.012	0.012	0.012	0.012	0.012	0.012	0.012	0.012	0.012	0.012	0.013	0.013	0.013	0.011	0.011	0.011	0.012	0.012	0.011	0.012
CP084642.1:263286-264827_Yersinia_ruckeri_strain_17Y0161_chromosome_complete_genome	0.681	0.68	0.681	0.68	0.681	0.681	0.685	0.681	0.684	0.683	0.681	0.681	0.679	0.682	0.681	0.681	0.681	0.681	0.68	0.681	0.662	0.662	0.681	0.681	0.681	0.681	0.681	0.681	0.681	0.681	0.681	0.677	0.677	0.677	0.677	0.677	0.677	0.677	0.677	0.676	0.676	0.675	0.677	0.676	0.676	0.677	0.676	0.676	0.677
CP084643.1:3732444-3733986_Yersinia_ruckeri_strain_17Y0159_chromosome_complete_genome	0.011	0.013	0.012	0.013	0.012	0.013	0.09	0.009	0.011	0.01	0.011	0.529	0.013	0.013	0.011	0.011	0.011	0.011	0.012	0.011	0.022	0.022	0.012	0.011	0.011	0.011	0.011	0.011	0.011	0.012	0.012	0.011	0.011	0.011	0.011	0.011	0.011	0.011	0.012	0.013	0.013	0.013	0.011	0.011	0.011	0.011	0.011	0.011	0.011
CP084643.1:265800-267340_Yersinia_ruckeri_strain_17Y0159_chromosome_complete_genome	0.671	0.676	0.676	0.676	0.677	0.677	0.679	0.67	0.671	0.67	0.673	0.189	0.674	0.675	0.672	0.672	0.672	0.672	0.672	0.672	0.665	0.665	0.671	0.672	0.672	0.672	0.672	0.672	0.672	0.672	0.672	0.665	0.665	0.665	0.665	0.665	0.665	0.665	0.664	0.666	0.666	0.665	0.666	0.665	0.665	0.665	0.665	0.665	0.666
CP084643.1:2921912-2923451_Yersinia_ruckeri_strain_17Y0159_chromosome_complete_genome	0.691	0.69	0.69	0.69	0.69	0.691	0.706	0.69	0.689	0.69	0.693	0.654	0.688	0.688	0.691	0.691	0.691	0.692	0.691	0.692	0.696	0.696	0.692	0.692	0.692	0.692	0.692	0.692	0.692	0.692	0.692	0.684	0.684	0.684	0.684	0.684	0.684	0.684	0.685	0.685	0.685	0.684	0.684	0.684	0.684	0.684	0.684	0.684	0.684
CP084643.1:3447394-3448933_Yersinia_ruckeri_strain_17Y0159_chromosome_complete_genome	0.696	0.695	0.695	0.695	0.696	0.696	0.698	0.695	0.695	0.695	0.698	0.249	0.693	0.694	0.696	0.696	0.696	0.696	0.695	0.696	0.7	0.7	0.696	0.696	0.696	0.696	0.696	0.696	0.696	0.696	0.696	0.69	0.69	0.69	0.69	0.69	0.69	0.69	0.689	0.691	0.691	0.69	0.691	0.69	0.69	0.69	0.69	0.69	0.691
CP084643.1:3592638-3594177_Yersinia_ruckeri_strain_17Y0159_chromosome_complete_genome	0.69	0.689	0.69	0.689	0.69	0.69	0.692	0.69	0.688	0.689	0.692	0.645	0.687	0.687	0.69	0.69	0.69	0.691	0.69	0.691	0.695	0.695	0.691	0.691	0.691	0.691	0.691	0.691	0.691	0.691	0.691	0.683	0.683	0.683	0.683	0.683	0.683	0.683	0.684	0.684	0.684	0.683	0.684	0.683	0.683	0.683	0.683	0.683	0.684
CP084643.1:833490-835030_Yersinia_ruckeri_strain_17Y0159_chromosome_complete_genome	0.408	0.412	0.411	0.412	0.412	0.412	0.497	0.407	0.407	0.407	0.407	0.187	0.412	0.411	0.408	0.408	0.408	0.408	0.408	0.408	0.401	0.401	0.408	0.408	0.408	0.408	0.408	0.408	0.408	0.408	0.408	0.408	0.408	0.408	0.408	0.408	0.408	0.408	0.407	0.409	0.409	0.408	0.408	0.408	0.408	0.408	0.408	0.408	0.409
CP084643.1:304461-306000_Yersinia_ruckeri_strain_17Y0159_chromosome_complete_genome	0.693	0.692	0.692	0.692	0.692	0.693	0.707	0.692	0.691	0.692	0.695	0.573	0.694	0.69	0.693	0.693	0.693	0.694	0.693	0.694	0.698	0.698	0.694	0.694	0.694	0.694	0.694	0.694	0.694	0.694	0.694	0.693	0.693	0.693	0.693	0.693	0.693	0.693	0.694	0.694	0.694	0.693	0.694	0.693	0.693	0.693	0.693	0.693	0.694
CP084647.1:258999-260541_Yersinia_ruckeri_strain_17Y0157_chromosome_complete_genome	0.011	0.013	0.012	0.013	0.012	0.013	0.09	0.009	0.011	0.01	0.011	0.529	0.013	0.013	0.011	0.011	0.011	0.011	0.012	0.011	0.022	0.022	0.012	0.011	0.011	0.011	0.011	0.011	0.011	0.012	0.012	0.011	0.011	0.011	0.011	0.011	0.011	0.011	0.012	0.013	0.013	0.013	0.011	0.011	0.011	0.011	0.011	0.011	0.011
CP084647.1:2741508-2743050_Yersinia_ruckeri_strain_17Y0157_chromosome_complete_genome	0.011	0.013	0.012	0.013	0.012	0.013	0.09	0.009	0.011	0.01	0.011	0.529	0.013	0.013	0.011	0.011	0.011	0.011	0.012	0.011	0.022	0.022	0.012	0.011	0.011	0.011	0.011	0.011	0.011	0.012	0.012	0.011	0.011	0.011	0.011	0.011	0.011	0.011	0.012	0.013	0.013	0.013	0.011	0.011	0.011	0.011	0.011	0.011	0.011
CP084647.1:3350288-3351830_Yersinia_ruckeri_strain_17Y0157_chromosome_complete_genome	0.011	0.013	0.012	0.013	0.012	0.013	0.09	0.009	0.011	0.01	0.011	0.529	0.013	0.013	0.011	0.011	0.011	0.011	0.012	0.011	0.022	0.022	0.012	0.011	0.011	0.011	0.011	0.011	0.011	0.012	0.012	0.011	0.011	0.011	0.011	0.011	0.011	0.011	0.012	0.013	0.013	0.013	0.011	0.011	0.011	0.011	0.011	0.011	0.011
CP084647.1:3388968-3390510_Yersinia_ruckeri_strain_17Y0157_chromosome_complete_genome	0.011	0.013	0.012	0.013	0.012	0.013	0.09	0.009	0.011	0.01	0.011	0.529	0.013	0.013	0.011	0.011	0.011	0.011	0.012	0.011	0.022	0.022	0.012	0.011	0.011	0.011	0.011	0.011	0.011	0.012	0.012	0.011	0.011	0.011	0.011	0.011	0.011	0.011	0.012	0.013	0.013	0.013	0.011	0.011	0.011	0.011	0.011	0.011	0.011
CP084647.1:825476-827017_Yersinia_ruckeri_strain_17Y0157_chromosome_complete_genome	0.681	0.68	0.681	0.68	0.681	0.681	0.685	0.681	0.684	0.683	0.681	0.681	0.679	0.682	0.681	0.681	0.681	0.681	0.68	0.681	0.662	0.662	0.681	0.681	0.681	0.681	0.681	0.681	0.681	0.681	0.681	0.677	0.677	0.677	0.677	0.677	0.677	0.677	0.677	0.676	0.676	0.675	0.677	0.676	0.676	0.677	0.676	0.676	0.677
CP084647.1:3532970-3534511_Yersinia_ruckeri_strain_17Y0157_chromosome_complete_genome	0.394	0.399	0.398	0.399	0.398	0.398	0.485	0.395	0.397	0.396	0.393	0.509	0.4	0.401	0.395	0.395	0.395	0.394	0.395	0.394	0.375	0.375	0.395	0.394	0.394	0.394	0.394	0.394	0.394	0.394	0.394	0.397	0.397	0.397	0.397	0.397	0.397	0.397	0.397	0.396	0.396	0.395	0.396	0.396	0.396	0.397	0.396	0.396	0.397
CP084647.1:3666905-3668446_Yersinia_ruckeri_strain_17Y0157_chromosome_complete_genome	0.06	0.063	0.061	0.063	0.062	0.063	0.149	0.059	0.06	0.06	0.061	0.52	0.062	0.063	0.061	0.061	0.061	0.061	0.061	0.061	0.049	0.049	0.061	0.061	0.061	0.061	0.061	0.061	0.061	0.061	0.061	0.061	0.061	0.061	0.061	0.061	0.061	0.061	0.061	0.062	0.062	0.063	0.06	0.06	0.06	0.061	0.061	0.06	0.061
CP084648.1:296309-297851_Yersinia_ruckeri_strain_17Y0155_chromosome_complete_genome	0.011	0.013	0.012	0.013	0.012	0.013	0.09	0.009	0.011	0.01	0.011	0.529	0.013	0.013	0.011	0.011	0.011	0.011	0.012	0.011	0.022	0.022	0.012	0.011	0.011	0.011	0.011	0.011	0.011	0.012	0.012	0.011	0.011	0.011	0.011	0.011	0.011	0.011	0.012	0.013	0.013	0.013	0.011	0.011	0.011	0.011	0.011	0.011	0.011
CP084648.1:2896532-2898074_Yersinia_ruckeri_strain_17Y0155_chromosome_complete_genome	0.011	0.013	0.012	0.013	0.012	0.013	0.09	0.009	0.011	0.01	0.011	0.529	0.013	0.013	0.011	0.011	0.011	0.011	0.012	0.011	0.022	0.022	0.012	0.011	0.011	0.011	0.011	0.011	0.011	0.012	0.012	0.011	0.011	0.011	0.011	0.011	0.011	0.011	0.012	0.013	0.013	0.013	0.011	0.011	0.011	0.011	0.011	0.011	0.011
CP084648.1:3421587-3423129_Yersinia_ruckeri_strain_17Y0155_chromosome_complete_genome	0.011	0.013	0.012	0.013	0.012	0.013	0.09	0.009	0.011	0.01	0.011	0.529	0.013	0.013	0.011	0.011	0.011	0.011	0.012	0.011	0.022	0.022	0.012	0.011	0.011	0.011	0.011	0.011	0.011	0.012	0.012	0.011	0.011	0.011	0.011	0.011	0.011	0.011	0.012	0.013	0.013	0.013	0.011	0.011	0.011	0.011	0.011	0.011	0.011
CP084648.1:3567010-3568552_Yersinia_ruckeri_strain_17Y0155_chromosome_complete_genome	0.011	0.014	0.012	0.014	0.013	0.013	0.09	0.01	0.011	0.011	0.012	0.528	0.013	0.013	0.012	0.012	0.012	0.012	0.012	0.012	0.023	0.023	0.012	0.012	0.012	0.012	0.012	0.012	0.012	0.012	0.012	0.012	0.012	0.012	0.012	0.012	0.012	0.012	0.012	0.013	0.013	0.013	0.011	0.011	0.011	0.012	0.012	0.011	0.012
CP084648.1:3738324-3739866_Yersinia_ruckeri_strain_17Y0155_chromosome_complete_genome	0.011	0.014	0.012	0.014	0.013	0.013	0.09	0.01	0.011	0.011	0.012	0.53	0.013	0.013	0.012	0.012	0.012	0.012	0.012	0.012	0.023	0.023	0.012	0.012	0.012	0.012	0.012	0.012	0.012	0.012	0.012	0.012	0.012	0.012	0.012	0.012	0.012	0.012	0.012	0.013	0.013	0.013	0.011	0.011	0.011	0.012	0.012	0.011	0.012
CP084648.1:882191-883732_Yersinia_ruckeri_strain_17Y0155_chromosome_complete_genome	0.394	0.399	0.398	0.399	0.398	0.398	0.485	0.395	0.397	0.396	0.393	0.509	0.4	0.401	0.395	0.395	0.395	0.394	0.395	0.394	0.375	0.375	0.395	0.394	0.394	0.394	0.394	0.394	0.394	0.394	0.394	0.397	0.397	0.397	0.397	0.397	0.397	0.397	0.397	0.396	0.396	0.395	0.396	0.396	0.396	0.397	0.396	0.396	0.397
CP084648.1:3699642-3701182_Yersinia_ruckeri_strain_17Y0155_chromosome_complete_genome	0.404	0.408	0.408	0.408	0.408	0.407	0.495	0.404	0.407	0.406	0.403	0.428	0.409	0.41	0.404	0.404	0.404	0.403	0.404	0.403	0.397	0.397	0.404	0.403	0.403	0.403	0.403	0.403	0.403	0.404	0.404	0.406	0.406	0.406	0.406	0.406	0.406	0.406	0.406	0.406	0.406	0.405	0.406	0.406	0.406	0.406	0.406	0.405	0.406
CP084650.1:296309-297851_Yersinia_ruckeri_strain_17Y0153_chromosome_complete_genome	0.011	0.013	0.012	0.013	0.012	0.013	0.09	0.009	0.011	0.01	0.011	0.529	0.013	0.013	0.011	0.011	0.011	0.011	0.012	0.011	0.022	0.022	0.012	0.011	0.011	0.011	0.011	0.011	0.011	0.012	0.012	0.011	0.011	0.011	0.011	0.011	0.011	0.011	0.012	0.013	0.013	0.013	0.011	0.011	0.011	0.011	0.011	0.011	0.011
CP084650.1:851226-852768_Yersinia_ruckeri_strain_17Y0153_chromosome_complete_genome	0.011	0.013	0.012	0.013	0.012	0.013	0.09	0.009	0.011	0.01	0.011	0.529	0.013	0.013	0.011	0.011	0.011	0.011	0.012	0.011	0.022	0.022	0.012	0.011	0.011	0.011	0.011	0.011	0.011	0.012	0.012	0.011	0.011	0.011	0.011	0.011	0.011	0.011	0.012	0.013	0.013	0.013	0.011	0.011	0.011	0.011	0.011	0.011	0.011
CP084650.1:3427186-3428728_Yersinia_ruckeri_strain_17Y0153_chromosome_complete_genome	0.011	0.013	0.012	0.013	0.012	0.013	0.09	0.009	0.011	0.01	0.011	0.529	0.013	0.013	0.011	0.011	0.011	0.011	0.012	0.011	0.022	0.022	0.012	0.011	0.011	0.011	0.011	0.011	0.011	0.012	0.012	0.011	0.011	0.011	0.011	0.011	0.011	0.011	0.012	0.013	0.013	0.013	0.011	0.011	0.011	0.011	0.011	0.011	0.011
CP084650.1:3465870-3467412_Yersinia_ruckeri_strain_17Y0153_chromosome_complete_genome	0.011	0.013	0.012	0.013	0.012	0.013	0.09	0.009	0.011	0.01	0.011	0.529	0.013	0.013	0.011	0.011	0.011	0.011	0.012	0.011	0.022	0.022	0.012	0.011	0.011	0.011	0.011	0.011	0.011	0.012	0.012	0.011	0.011	0.011	0.011	0.011	0.011	0.011	0.012	0.013	0.013	0.013	0.011	0.011	0.011	0.011	0.011	0.011	0.011
CP084650.1:3611288-3612830_Yersinia_ruckeri_strain_17Y0153_chromosome_complete_genome	0.011	0.014	0.012	0.014	0.013	0.013	0.09	0.01	0.011	0.011	0.012	0.528	0.013	0.013	0.012	0.012	0.012	0.012	0.012	0.012	0.023	0.023	0.012	0.012	0.012	0.012	0.012	0.012	0.012	0.012	0.012	0.012	0.012	0.012	0.012	0.012	0.012	0.012	0.012	0.013	0.013	0.013	0.011	0.011	0.011	0.012	0.012	0.011	0.012
CP084650.1:3743981-3745523_Yersinia_ruckeri_strain_17Y0153_chromosome_complete_genome	0.011	0.014	0.012	0.014	0.013	0.013	0.09	0.01	0.011	0.011	0.012	0.53	0.013	0.013	0.012	0.012	0.012	0.012	0.012	0.012	0.023	0.023	0.012	0.012	0.012	0.012	0.012	0.012	0.012	0.012	0.012	0.012	0.012	0.012	0.012	0.012	0.012	0.012	0.012	0.013	0.013	0.013	0.011	0.011	0.011	0.012	0.012	0.011	0.012
CP084650.1:2879489-2881030_Yersinia_ruckeri_strain_17Y0153_chromosome_complete_genome	0.061	0.064	0.062	0.064	0.062	0.063	0.15	0.059	0.061	0.06	0.061	0.519	0.063	0.063	0.061	0.061	0.061	0.061	0.062	0.061	0.049	0.049	0.062	0.061	0.061	0.061	0.061	0.061	0.061	0.062	0.062	0.061	0.061	0.061	0.061	0.061	0.061	0.061	0.062	0.063	0.063	0.063	0.061	0.061	0.061	0.061	0.061	0.061	0.061
CP084652.1:851195-852737_Yersinia_ruckeri_strain_16Y0180_chromosome_complete_genome	0.011	0.013	0.012	0.013	0.012	0.013	0.09	0.009	0.011	0.01	0.011	0.529	0.013	0.013	0.011	0.011	0.011	0.011	0.012	0.011	0.022	0.022	0.012	0.011	0.011	0.011	0.011	0.011	0.011	0.012	0.012	0.011	0.011	0.011	0.011	0.011	0.011	0.011	0.012	0.013	0.013	0.013	0.011	0.011	0.011	0.011	0.011	0.011	0.011
CP084652.1:2779064-2780606_Yersinia_ruckeri_strain_16Y0180_chromosome_complete_genome	0.011	0.013	0.012	0.013	0.012	0.013	0.09	0.009	0.011	0.01	0.011	0.529	0.013	0.013	0.011	0.011	0.011	0.011	0.012	0.011	0.022	0.022	0.012	0.011	0.011	0.011	0.011	0.011	0.011	0.012	0.012	0.011	0.011	0.011	0.011	0.011	0.011	0.011	0.012	0.013	0.013	0.013	0.011	0.011	0.011	0.011	0.011	0.011	0.011
CP084652.1:3365181-3366723_Yersinia_ruckeri_strain_16Y0180_chromosome_complete_genome	0.011	0.013	0.012	0.013	0.012	0.013	0.09	0.009	0.011	0.01	0.011	0.529	0.013	0.013	0.011	0.011	0.011	0.011	0.012	0.011	0.022	0.022	0.012	0.011	0.011	0.011	0.011	0.011	0.011	0.012	0.012	0.011	0.011	0.011	0.011	0.011	0.011	0.011	0.012	0.013	0.013	0.013	0.011	0.011	0.011	0.011	0.011	0.011	0.011
CP084652.1:3326498-3328040_Yersinia_ruckeri_strain_16Y0180_chromosome_complete_genome	0.011	0.014	0.012	0.014	0.013	0.013	0.09	0.01	0.011	0.011	0.012	0.53	0.013	0.013	0.012	0.012	0.012	0.012	0.012	0.012	0.023	0.023	0.012	0.012	0.012	0.012	0.012	0.012	0.012	0.012	0.012	0.012	0.012	0.012	0.012	0.012	0.012	0.012	0.012	0.013	0.013	0.013	0.011	0.011	0.011	0.012	0.012	0.011	0.012
CP084652.1:296406-297947_Yersinia_ruckeri_strain_16Y0180_chromosome_complete_genome	0.394	0.399	0.398	0.399	0.398	0.398	0.485	0.395	0.397	0.396	0.393	0.509	0.4	0.401	0.395	0.395	0.395	0.394	0.395	0.394	0.375	0.375	0.395	0.394	0.394	0.394	0.394	0.394	0.394	0.394	0.394	0.397	0.397	0.397	0.397	0.397	0.397	0.397	0.397	0.396	0.396	0.395	0.396	0.396	0.396	0.397	0.396	0.396	0.397
CP084652.1:3510584-3512125_Yersinia_ruckeri_strain_16Y0180_chromosome_complete_genome	0.681	0.68	0.681	0.68	0.681	0.681	0.685	0.681	0.684	0.683	0.681	0.681	0.679	0.682	0.681	0.681	0.681	0.681	0.68	0.681	0.662	0.662	0.681	0.681	0.681	0.681	0.681	0.681	0.681	0.681	0.681	0.677	0.677	0.677	0.677	0.677	0.677	0.677	0.677	0.676	0.676	0.675	0.677	0.676	0.676	0.677	0.676	0.676	0.677
CP084652.1:3643229-3644769_Yersinia_ruckeri_strain_16Y0180_chromosome_complete_genome	0.444	0.449	0.447	0.449	0.448	0.448	0.506	0.444	0.444	0.444	0.445	0.081	0.448	0.447	0.445	0.445	0.445	0.444	0.445	0.444	0.438	0.438	0.445	0.444	0.444	0.444	0.444	0.444	0.444	0.445	0.445	0.445	0.445	0.445	0.445	0.445	0.445	0.445	0.444	0.445	0.445	0.444	0.445	0.445	0.445	0.445	0.445	0.445	0.446
CP071802.1:296327-297869_Yersinia_ruckeri_strain_KMM821_chromosome_complete_sequence	0.011	0.013	0.012	0.013	0.012	0.013	0.09	0.009	0.011	0.01	0.011	0.529	0.013	0.013	0.011	0.011	0.011	0.011	0.012	0.011	0.022	0.022	0.012	0.011	0.011	0.011	0.011	0.011	0.011	0.012	0.012	0.011	0.011	0.011	0.011	0.011	0.011	0.011	0.012	0.013	0.013	0.013	0.011	0.011	0.011	0.011	0.011	0.011	0.011
CP071802.1:851287-852829_Yersinia_ruckeri_strain_KMM821_chromosome_complete_sequence	0.011	0.013	0.012	0.013	0.012	0.013	0.09	0.009	0.011	0.01	0.011	0.529	0.013	0.013	0.011	0.011	0.011	0.011	0.012	0.011	0.022	0.022	0.012	0.011	0.011	0.011	0.011	0.011	0.011	0.012	0.012	0.011	0.011	0.011	0.011	0.011	0.011	0.011	0.012	0.013	0.013	0.013	0.011	0.011	0.011	0.011	0.011	0.011	0.011
CP071802.1:2847996-2849538_Yersinia_ruckeri_strain_KMM821_chromosome_complete_sequence	0.011	0.013	0.012	0.013	0.012	0.013	0.09	0.009	0.011	0.01	0.011	0.529	0.013	0.013	0.011	0.011	0.011	0.011	0.012	0.011	0.022	0.022	0.012	0.011	0.011	0.011	0.011	0.011	0.011	0.012	0.012	0.011	0.011	0.011	0.011	0.011	0.011	0.011	0.012	0.013	0.013	0.013	0.011	0.011	0.011	0.011	0.011	0.011	0.011
CP071802.1:3403647-3405189_Yersinia_ruckeri_strain_KMM821_chromosome_complete_sequence	0.011	0.013	0.012	0.013	0.012	0.013	0.09	0.009	0.011	0.01	0.011	0.529	0.013	0.013	0.011	0.011	0.011	0.011	0.012	0.011	0.022	0.022	0.012	0.011	0.011	0.011	0.011	0.011	0.011	0.012	0.012	0.011	0.011	0.011	0.011	0.011	0.011	0.011	0.012	0.013	0.013	0.013	0.011	0.011	0.011	0.011	0.011	0.011	0.011
CP071802.1:3442331-3443873_Yersinia_ruckeri_strain_KMM821_chromosome_complete_sequence	0.011	0.013	0.012	0.013	0.012	0.013	0.09	0.009	0.011	0.01	0.011	0.529	0.013	0.013	0.011	0.011	0.011	0.011	0.012	0.011	0.022	0.022	0.012	0.011	0.011	0.011	0.011	0.011	0.011	0.012	0.012	0.011	0.011	0.011	0.011	0.011	0.011	0.011	0.012	0.013	0.013	0.013	0.011	0.011	0.011	0.011	0.011	0.011	0.011
CP071802.1:3587732-3589274_Yersinia_ruckeri_strain_KMM821_chromosome_complete_sequence	0.011	0.013	0.012	0.013	0.012	0.013	0.09	0.009	0.011	0.01	0.011	0.529	0.013	0.013	0.011	0.011	0.011	0.011	0.012	0.011	0.022	0.022	0.012	0.011	0.011	0.011	0.011	0.011	0.011	0.012	0.012	0.011	0.011	0.011	0.011	0.011	0.011	0.011	0.012	0.013	0.013	0.013	0.011	0.011	0.011	0.011	0.011	0.011	0.011
CP071802.1:3720366-3721908_Yersinia_ruckeri_strain_KMM821_chromosome_complete_sequence	0.011	0.013	0.012	0.013	0.012	0.013	0.09	0.009	0.011	0.01	0.011	0.529	0.013	0.013	0.011	0.011	0.011	0.011	0.012	0.011	0.022	0.022	0.012	0.011	0.011	0.011	0.011	0.011	0.011	0.012	0.012	0.011	0.011	0.011	0.011	0.011	0.011	0.011	0.012	0.013	0.013	0.013	0.011	0.011	0.011	0.011	0.011	0.011	0.011
CP009539.1:1794396-1795938_Yersinia_ruckeri_strain_YRB_complete_genome	0.01	0.013	0.011	0.013	0.011	0.012	0.089	0.009	0.01	0.009	0.01	0.526	0.012	0.012	0.014	0.014	0.014	0.014	0.014	0.014	0.025	0.025	0.014	0.014	0.014	0.014	0.014	0.014	0.014	0.014	0.014	0.009	0.009	0.009	0.009	0.009	0.009	0.009	0.01	0.011	0.011	0.012	0.01	0.01	0.01	0.009	0.01	0.01	0.01
CP009539.1:2144254-2145796_Yersinia_ruckeri_strain_YRB_complete_genome	0.01	0.013	0.011	0.013	0.011	0.012	0.089	0.009	0.01	0.009	0.01	0.526	0.012	0.012	0.014	0.014	0.014	0.014	0.014	0.014	0.025	0.025	0.014	0.014	0.014	0.014	0.014	0.014	0.014	0.014	0.014	0.009	0.009	0.009	0.009	0.009	0.009	0.009	0.01	0.011	0.011	0.012	0.01	0.01	0.01	0.009	0.01	0.01	0.01
CP009539.1:1980990-1982531_Yersinia_ruckeri_strain_YRB_complete_genome	0.045	0.048	0.046	0.048	0.046	0.047	0.13	0.043	0.045	0.044	0.045	0.514	0.047	0.047	0.049	0.049	0.049	0.049	0.049	0.049	0.037	0.037	0.049	0.049	0.049	0.049	0.049	0.049	0.049	0.049	0.049	0.044	0.044	0.044	0.044	0.044	0.044	0.044	0.045	0.046	0.046	0.047	0.045	0.045	0.045	0.044	0.045	0.045	0.045
CP009539.1:3021420-3022961_Yersinia_ruckeri_strain_YRB_complete_genome	0.679	0.679	0.68	0.679	0.68	0.679	0.684	0.68	0.682	0.682	0.68	0.679	0.678	0.681	0.683	0.683	0.683	0.683	0.682	0.683	0.664	0.664	0.683	0.683	0.683	0.683	0.683	0.683	0.683	0.683	0.683	0.676	0.676	0.676	0.676	0.676	0.676	0.676	0.676	0.676	0.676	0.675	0.676	0.676	0.676	0.676	0.676	0.675	0.676
CP009539.1:1835569-1837109_Yersinia_ruckeri_strain_YRB_complete_genome	0.437	0.442	0.442	0.442	0.442	0.441	0.491	0.438	0.439	0.439	0.437	0.305	0.443	0.443	0.444	0.444	0.444	0.443	0.444	0.443	0.436	0.436	0.444	0.443	0.443	0.443	0.443	0.443	0.443	0.443	0.443	0.44	0.44	0.44	0.44	0.44	0.44	0.44	0.439	0.439	0.439	0.438	0.439	0.439	0.439	0.44	0.439	0.439	0.44
CP009539.1:1267298-1268838_Yersinia_ruckeri_strain_YRB_complete_genome	0.404	0.409	0.409	0.409	0.409	0.408	0.495	0.405	0.406	0.406	0.404	0.278	0.41	0.41	0.41	0.41	0.41	0.41	0.41	0.41	0.403	0.403	0.41	0.41	0.41	0.41	0.41	0.41	0.41	0.41	0.41	0.406	0.406	0.406	0.406	0.406	0.406	0.406	0.405	0.405	0.405	0.406	0.406	0.406	0.406	0.406	0.406	0.406	0.407
CP009539.1:2457179-2458719_Yersinia_ruckeri_strain_YRB_complete_genome	0.294	0.298	0.296	0.298	0.297	0.297	0.413	0.293	0.293	0.293	0.294	0.181	0.298	0.296	0.299	0.299	0.299	0.299	0.299	0.299	0.293	0.293	0.299	0.299	0.299	0.299	0.299	0.299	0.299	0.299	0.299	0.294	0.294	0.294	0.294	0.294	0.294	0.294	0.293	0.295	0.295	0.294	0.294	0.294	0.294	0.294	0.294	0.294	0.295
MEBY01000022.1:314718-316260_Yersinia_ruckeri_strain_AHL1_AHL1_NODE_2_length_316304_cov_16.5253_ID_3805_whole_genome_shotgun_sequence	0.011	0.013	0.012	0.013	0.012	0.013	0.09	0.009	0.011	0.01	0.011	0.529	0.013	0.013	0.011	0.011	0.011	0.011	0.012	0.011	0.022	0.022	0.012	0.011	0.011	0.011	0.011	0.011	0.011	0.012	0.012	0.011	0.011	0.011	0.011	0.011	0.011	0.011	0.012	0.013	0.013	0.013	0.011	0.011	0.011	0.011	0.011	0.011	0.011
MEBY01000022.1:45-1587_Yersinia_ruckeri_strain_AHL1_AHL1_NODE_2_length_316304_cov_16.5253_ID_3805_whole_genome_shotgun_sequence	0.011	0.014	0.012	0.014	0.013	0.013	0.09	0.01	0.011	0.011	0.012	0.53	0.013	0.013	0.012	0.012	0.012	0.012	0.012	0.012	0.023	0.023	0.012	0.012	0.012	0.012	0.012	0.012	0.012	0.012	0.012	0.012	0.012	0.012	0.012	0.012	0.012	0.012	0.012	0.013	0.013	0.013	0.011	0.011	0.011	0.012	0.012	0.011	0.012
VDHI01000043.1:45-1587_Yersinia_ruckeri_strain_FMV-22_NODE_43_length_1783_cov_373.130435_whole_genome_shotgun_sequence	0.011	0.013	0.012	0.013	0.012	0.013	0.09	0.009	0.011	0.01	0.011	0.529	0.013	0.013	0.011	0.011	0.011	0.011	0.012	0.011	0.022	0.022	0.012	0.011	0.011	0.011	0.011	0.011	0.011	0.012	0.012	0.011	0.011	0.011	0.011	0.011	0.011	0.011	0.012	0.013	0.013	0.013	0.011	0.011	0.011	0.011	0.011	0.011	0.011
UHJG01000001.1:1341728-1343270_Yersinia_ruckeri_strain_NCTC10476_genome_assembly_contig:_ERS1545397SCcontig000001_whole_genome_shotgun_sequence	0.011	0.013	0.012	0.013	0.012	0.013	0.09	0.009	0.011	0.01	0.011	0.529	0.013	0.013	0.011	0.011	0.011	0.011	0.012	0.011	0.022	0.022	0.012	0.011	0.011	0.011	0.011	0.011	0.011	0.012	0.012	0.011	0.011	0.011	0.011	0.011	0.011	0.011	0.012	0.013	0.013	0.013	0.011	0.011	0.011	0.011	0.011	0.011	0.011
UHJG01000001.1:1901652-1903194_Yersinia_ruckeri_strain_NCTC10476_genome_assembly_contig:_ERS1545397SCcontig000001_whole_genome_shotgun_sequence	0.011	0.013	0.012	0.013	0.012	0.013	0.09	0.009	0.011	0.01	0.011	0.529	0.013	0.013	0.011	0.011	0.011	0.011	0.012	0.011	0.022	0.022	0.012	0.011	0.011	0.011	0.011	0.011	0.011	0.012	0.012	0.011	0.011	0.011	0.011	0.011	0.011	0.011	0.012	0.013	0.013	0.013	0.011	0.011	0.011	0.011	0.011	0.011	0.011
UHJG01000001.1:2529158-2530700_Yersinia_ruckeri_strain_NCTC10476_genome_assembly_contig:_ERS1545397SCcontig000001_whole_genome_shotgun_sequence	0.011	0.013	0.012	0.013	0.012	0.013	0.09	0.009	0.011	0.01	0.011	0.529	0.013	0.013	0.011	0.011	0.011	0.011	0.012	0.011	0.022	0.022	0.012	0.011	0.011	0.011	0.011	0.011	0.011	0.012	0.012	0.011	0.011	0.011	0.011	0.011	0.011	0.011	0.012	0.013	0.013	0.013	0.011	0.011	0.011	0.011	0.011	0.011	0.011
UHJG01000001.1:2567842-2569384_Yersinia_ruckeri_strain_NCTC10476_genome_assembly_contig:_ERS1545397SCcontig000001_whole_genome_shotgun_sequence	0.011	0.013	0.012	0.013	0.012	0.013	0.09	0.009	0.011	0.01	0.011	0.529	0.013	0.013	0.011	0.011	0.011	0.011	0.012	0.011	0.022	0.022	0.012	0.011	0.011	0.011	0.011	0.011	0.011	0.012	0.012	0.011	0.011	0.011	0.011	0.011	0.011	0.011	0.012	0.013	0.013	0.013	0.011	0.011	0.011	0.011	0.011	0.011	0.011
UHJG01000001.1:3114108-3115650_Yersinia_ruckeri_strain_NCTC10476_genome_assembly_contig:_ERS1545397SCcontig000001_whole_genome_shotgun_sequence	0.011	0.013	0.012	0.013	0.012	0.013	0.09	0.009	0.011	0.01	0.011	0.529	0.013	0.013	0.011	0.011	0.011	0.011	0.012	0.011	0.022	0.022	0.012	0.011	0.011	0.011	0.011	0.011	0.011	0.012	0.012	0.011	0.011	0.011	0.011	0.011	0.011	0.011	0.012	0.013	0.013	0.013	0.011	0.011	0.011	0.011	0.011	0.011	0.011
UHJG01000001.1:2251098-2252640_Yersinia_ruckeri_strain_NCTC10476_genome_assembly_contig:_ERS1545397SCcontig000001_whole_genome_shotgun_sequence	0.011	0.014	0.012	0.014	0.013	0.013	0.09	0.01	0.011	0.011	0.012	0.53	0.013	0.013	0.012	0.012	0.012	0.012	0.012	0.012	0.023	0.023	0.012	0.012	0.012	0.012	0.012	0.012	0.012	0.012	0.012	0.012	0.012	0.012	0.012	0.012	0.012	0.012	0.012	0.013	0.013	0.013	0.011	0.011	0.011	0.012	0.012	0.011	0.012
UHJG01000001.1:2383747-2385289_Yersinia_ruckeri_strain_NCTC10476_genome_assembly_contig:_ERS1545397SCcontig000001_whole_genome_shotgun_sequence	0.011	0.014	0.012	0.014	0.013	0.013	0.09	0.01	0.011	0.011	0.012	0.528	0.013	0.013	0.012	0.012	0.012	0.012	0.012	0.012	0.023	0.023	0.012	0.012	0.012	0.012	0.012	0.012	0.012	0.012	0.012	0.012	0.012	0.012	0.012	0.012	0.012	0.012	0.012	0.013	0.013	0.013	0.011	0.011	0.011	0.012	0.012	0.011	0.012
UHJF01000001.1:3042-4584_Yersinia_ruckeri_strain_NCTC12986_genome_assembly_contig:_ERS670338SCcontig000001_whole_genome_shotgun_sequence	0.011	0.013	0.012	0.013	0.012	0.013	0.09	0.009	0.011	0.01	0.011	0.529	0.013	0.013	0.011	0.011	0.011	0.011	0.012	0.011	0.022	0.022	0.012	0.011	0.011	0.011	0.011	0.011	0.011	0.012	0.012	0.011	0.011	0.011	0.011	0.011	0.011	0.011	0.012	0.013	0.013	0.013	0.011	0.011	0.011	0.011	0.011	0.011	0.011
UHJF01000001.1:41726-43268_Yersinia_ruckeri_strain_NCTC12986_genome_assembly_contig:_ERS670338SCcontig000001_whole_genome_shotgun_sequence	0.011	0.013	0.012	0.013	0.012	0.013	0.09	0.009	0.011	0.01	0.011	0.529	0.013	0.013	0.011	0.011	0.011	0.011	0.012	0.011	0.022	0.022	0.012	0.011	0.011	0.011	0.011	0.011	0.011	0.012	0.012	0.011	0.011	0.011	0.011	0.011	0.011	0.011	0.012	0.013	0.013	0.013	0.011	0.011	0.011	0.011	0.011	0.011	0.011
UHJF01000001.1:669244-670786_Yersinia_ruckeri_strain_NCTC12986_genome_assembly_contig:_ERS670338SCcontig000001_whole_genome_shotgun_sequence	0.011	0.013	0.012	0.013	0.012	0.013	0.09	0.009	0.011	0.01	0.011	0.529	0.013	0.013	0.011	0.011	0.011	0.011	0.012	0.011	0.022	0.022	0.012	0.011	0.011	0.011	0.011	0.011	0.011	0.012	0.012	0.011	0.011	0.011	0.011	0.011	0.011	0.011	0.012	0.013	0.013	0.013	0.011	0.011	0.011	0.011	0.011	0.011	0.011
UHJF01000001.1:1224045-1225587_Yersinia_ruckeri_strain_NCTC12986_genome_assembly_contig:_ERS670338SCcontig000001_whole_genome_shotgun_sequence	0.011	0.013	0.012	0.013	0.012	0.013	0.09	0.009	0.011	0.01	0.011	0.529	0.013	0.013	0.011	0.011	0.011	0.011	0.012	0.011	0.022	0.022	0.012	0.011	0.011	0.011	0.011	0.011	0.011	0.012	0.012	0.011	0.011	0.011	0.011	0.011	0.011	0.011	0.012	0.013	0.013	0.013	0.011	0.011	0.011	0.011	0.011	0.011	0.011
UHJF01000001.1:3151976-3153518_Yersinia_ruckeri_strain_NCTC12986_genome_assembly_contig:_ERS670338SCcontig000001_whole_genome_shotgun_sequence	0.011	0.013	0.012	0.013	0.012	0.013	0.09	0.009	0.011	0.01	0.011	0.529	0.013	0.013	0.011	0.011	0.011	0.011	0.012	0.011	0.022	0.022	0.012	0.011	0.011	0.011	0.011	0.011	0.011	0.012	0.012	0.011	0.011	0.011	0.011	0.011	0.011	0.011	0.012	0.013	0.013	0.013	0.011	0.011	0.011	0.011	0.011	0.011	0.011
UHJF01000001.1:187147-188689_Yersinia_ruckeri_strain_NCTC12986_genome_assembly_contig:_ERS670338SCcontig000001_whole_genome_shotgun_sequence	0.011	0.014	0.012	0.014	0.013	0.013	0.09	0.01	0.011	0.011	0.012	0.528	0.013	0.013	0.012	0.012	0.012	0.012	0.012	0.012	0.023	0.023	0.012	0.012	0.012	0.012	0.012	0.012	0.012	0.012	0.012	0.012	0.012	0.012	0.012	0.012	0.012	0.012	0.012	0.013	0.013	0.013	0.011	0.011	0.011	0.012	0.012	0.011	0.012
UHJF01000001.1:319797-321339_Yersinia_ruckeri_strain_NCTC12986_genome_assembly_contig:_ERS670338SCcontig000001_whole_genome_shotgun_sequence	0.011	0.014	0.012	0.014	0.013	0.013	0.09	0.01	0.011	0.011	0.012	0.53	0.013	0.013	0.012	0.012	0.012	0.012	0.012	0.012	0.023	0.023	0.012	0.012	0.012	0.012	0.012	0.012	0.012	0.012	0.012	0.012	0.012	0.012	0.012	0.012	0.012	0.012	0.012	0.013	0.013	0.013	0.011	0.011	0.011	0.012	0.012	0.011	0.012
PEHK01000048.1:197-1739_Yersinia_ruckeri_strain_SCPM-O-B-8085_NODE_48_length_1783_cov_104.245_whole_genome_shotgun_sequence	0.011	0.013	0.012	0.013	0.012	0.013	0.09	0.009	0.011	0.01	0.011	0.529	0.013	0.013	0.011	0.011	0.011	0.011	0.012	0.011	0.022	0.022	0.012	0.011	0.011	0.011	0.011	0.011	0.011	0.012	0.012	0.011	0.011	0.011	0.011	0.011	0.011	0.011	0.012	0.013	0.013	0.013	0.011	0.011	0.011	0.011	0.011	0.011	0.011
MECI01000042.1:197-1739_Yersinia_ruckeri_strain_05/0297-5eye_QMA0430_NODE_48_length_1783_cov_552.568_ID_95_whole_genome_shotgun_sequence	0.011	0.013	0.012	0.013	0.012	0.013	0.09	0.009	0.011	0.01	0.011	0.529	0.013	0.013	0.011	0.011	0.011	0.011	0.012	0.011	0.022	0.022	0.012	0.011	0.011	0.011	0.011	0.011	0.011	0.012	0.012	0.011	0.011	0.011	0.011	0.011	0.011	0.011	0.012	0.013	0.013	0.013	0.011	0.011	0.011	0.011	0.011	0.011	0.011
MECH01000040.1:197-1739_Yersinia_ruckeri_strain_07/3342-1k_QMA0431_NODE_46_length_1783_cov_607.034_ID_91_whole_genome_shotgun_sequence	0.011	0.013	0.012	0.013	0.012	0.013	0.09	0.009	0.011	0.01	0.011	0.529	0.013	0.013	0.011	0.011	0.011	0.011	0.012	0.011	0.022	0.022	0.012	0.011	0.011	0.011	0.011	0.011	0.011	0.012	0.012	0.011	0.011	0.011	0.011	0.011	0.011	0.011	0.012	0.013	0.013	0.013	0.011	0.011	0.011	0.011	0.011	0.011	0.011
MECG01000041.1:197-1739_Yersinia_ruckeri_strain_07/3642-5K-b_QMA0432_NODE_47_length_1783_cov_624.553_ID_93_whole_genome_shotgun_sequence	0.011	0.013	0.012	0.013	0.012	0.013	0.09	0.009	0.011	0.01	0.011	0.529	0.013	0.013	0.011	0.011	0.011	0.011	0.012	0.011	0.022	0.022	0.012	0.011	0.011	0.011	0.011	0.011	0.011	0.012	0.012	0.011	0.011	0.011	0.011	0.011	0.011	0.011	0.012	0.013	0.013	0.013	0.011	0.011	0.011	0.011	0.011	0.011	0.011
MECF01000045.1:197-1739_Yersinia_ruckeri_strain_07/3828-6E_QMA0433_NODE_50_length_1783_cov_568.644_ID_99_whole_genome_shotgun_sequence	0.011	0.013	0.012	0.013	0.012	0.013	0.09	0.009	0.011	0.01	0.011	0.529	0.013	0.013	0.011	0.011	0.011	0.011	0.012	0.011	0.022	0.022	0.012	0.011	0.011	0.011	0.011	0.011	0.011	0.012	0.012	0.011	0.011	0.011	0.011	0.011	0.011	0.011	0.012	0.013	0.013	0.013	0.011	0.011	0.011	0.011	0.011	0.011	0.011
MECD01000062.1:197-1739_Yersinia_ruckeri_strain_09/0217-5k_QMA0435_NODE_57_length_1783_cov_390.2_ID_113_whole_genome_shotgun_sequence	0.011	0.013	0.012	0.013	0.012	0.013	0.09	0.009	0.011	0.01	0.011	0.529	0.013	0.013	0.011	0.011	0.011	0.011	0.012	0.011	0.022	0.022	0.012	0.011	0.011	0.011	0.011	0.011	0.011	0.012	0.012	0.011	0.011	0.011	0.011	0.011	0.011	0.011	0.012	0.013	0.013	0.013	0.011	0.011	0.011	0.011	0.011	0.011	0.011
MECC01000029.1:197-1739_Yersinia_ruckeri_strain_11/4175-3k_QMA0436_NODE_36_length_1747_cov_549.893_ID_71_whole_genome_shotgun_sequence	0.011	0.013	0.012	0.013	0.012	0.013	0.09	0.009	0.011	0.01	0.011	0.529	0.013	0.013	0.011	0.011	0.011	0.011	0.012	0.011	0.022	0.022	0.012	0.011	0.011	0.011	0.011	0.011	0.011	0.012	0.012	0.011	0.011	0.011	0.011	0.011	0.011	0.011	0.012	0.013	0.013	0.013	0.011	0.011	0.011	0.011	0.011	0.011	0.011
MECB01000030.1:197-1739_Yersinia_ruckeri_strain_11/4666-4k_QMA0437_NODE_37_length_1783_cov_583.444_ID_73_whole_genome_shotgun_sequence	0.011	0.013	0.012	0.013	0.012	0.013	0.09	0.009	0.011	0.01	0.011	0.529	0.013	0.013	0.011	0.011	0.011	0.011	0.012	0.011	0.022	0.022	0.012	0.011	0.011	0.011	0.011	0.011	0.011	0.012	0.012	0.011	0.011	0.011	0.011	0.011	0.011	0.011	0.012	0.013	0.013	0.013	0.011	0.011	0.011	0.011	0.011	0.011	0.011
MECA01000030.1:197-1739_Yersinia_ruckeri_strain_12/3871-3K_QMA0438_NODE_37_length_1783_cov_679.343_ID_73_whole_genome_shotgun_sequence	0.011	0.013	0.012	0.013	0.012	0.013	0.09	0.009	0.011	0.01	0.011	0.529	0.013	0.013	0.011	0.011	0.011	0.011	0.012	0.011	0.022	0.022	0.012	0.011	0.011	0.011	0.011	0.011	0.011	0.012	0.012	0.011	0.011	0.011	0.011	0.011	0.011	0.011	0.012	0.013	0.013	0.013	0.011	0.011	0.011	0.011	0.011	0.011	0.011
MEBZ01000048.1:197-1739_Yersinia_ruckeri_strain_14/0125-1k_QMA0439_NODE_51_length_1783_cov_655.709_ID_101_whole_genome_shotgun_sequence	0.011	0.013	0.012	0.013	0.012	0.013	0.09	0.009	0.011	0.01	0.011	0.529	0.013	0.013	0.011	0.011	0.011	0.011	0.012	0.011	0.022	0.022	0.012	0.011	0.011	0.011	0.011	0.011	0.011	0.012	0.012	0.011	0.011	0.011	0.011	0.011	0.011	0.011	0.012	0.013	0.013	0.013	0.011	0.011	0.011	0.011	0.011	0.011	0.011
MEBX01000042.1:197-1739_Yersinia_ruckeri_strain_AHL2_NODE_48_length_1783_cov_177.719_ID_3843_whole_genome_shotgun_sequence	0.011	0.013	0.012	0.013	0.012	0.013	0.09	0.009	0.011	0.01	0.011	0.529	0.013	0.013	0.011	0.011	0.011	0.011	0.012	0.011	0.022	0.022	0.012	0.011	0.011	0.011	0.011	0.011	0.011	0.012	0.012	0.011	0.011	0.011	0.011	0.011	0.011	0.011	0.012	0.013	0.013	0.013	0.011	0.011	0.011	0.011	0.011	0.011	0.011
MEBV01000030.1:197-1739_Yersinia_ruckeri_strain_AHL4_AHL4_NODE_37_length_1783_cov_149.977_ID_3583_whole_genome_shotgun_sequence	0.011	0.013	0.012	0.013	0.012	0.013	0.09	0.009	0.011	0.01	0.011	0.529	0.013	0.013	0.011	0.011	0.011	0.011	0.012	0.011	0.022	0.022	0.012	0.011	0.011	0.011	0.011	0.011	0.011	0.012	0.012	0.011	0.011	0.011	0.011	0.011	0.011	0.011	0.012	0.013	0.013	0.013	0.011	0.011	0.011	0.011	0.011	0.011	0.011
MEBU01000039.1:197-1739_Yersinia_ruckeri_strain_AHL5_NODE_45_length_1783_cov_150.941_ID_3199_whole_genome_shotgun_sequence	0.011	0.013	0.012	0.013	0.012	0.013	0.09	0.009	0.011	0.01	0.011	0.529	0.013	0.013	0.011	0.011	0.011	0.011	0.012	0.011	0.022	0.022	0.012	0.011	0.011	0.011	0.011	0.011	0.011	0.012	0.012	0.011	0.011	0.011	0.011	0.011	0.011	0.011	0.012	0.013	0.013	0.013	0.011	0.011	0.011	0.011	0.011	0.011	0.011
MEBT01000041.1:197-1739_Yersinia_ruckeri_strain_AHL6_NODE_47_length_1783_cov_172.905_ID_3327_whole_genome_shotgun_sequence	0.011	0.013	0.012	0.013	0.012	0.013	0.09	0.009	0.011	0.01	0.011	0.529	0.013	0.013	0.011	0.011	0.011	0.011	0.012	0.011	0.022	0.022	0.012	0.011	0.011	0.011	0.011	0.011	0.011	0.012	0.012	0.011	0.011	0.011	0.011	0.011	0.011	0.011	0.012	0.013	0.013	0.013	0.011	0.011	0.011	0.011	0.011	0.011	0.011
MEBS01000048.1:197-1739_Yersinia_ruckeri_strain_AHL7_NODE_53_length_1783_cov_239.568_ID_3510_whole_genome_shotgun_sequence	0.011	0.013	0.012	0.013	0.012	0.013	0.09	0.009	0.011	0.01	0.011	0.529	0.013	0.013	0.011	0.011	0.011	0.011	0.012	0.011	0.022	0.022	0.012	0.011	0.011	0.011	0.011	0.011	0.011	0.012	0.012	0.011	0.011	0.011	0.011	0.011	0.011	0.011	0.012	0.013	0.013	0.013	0.011	0.011	0.011	0.011	0.011	0.011	0.011
MEAP01000041.1:197-1739_Yersinia_ruckeri_strain_05/0285-1K_QMA0429_NODE_47_length_1783_cov_428.693_ID_93_whole_genome_shotgun_sequence	0.011	0.013	0.012	0.013	0.012	0.013	0.09	0.009	0.011	0.01	0.011	0.529	0.013	0.013	0.011	0.011	0.011	0.011	0.012	0.011	0.022	0.022	0.012	0.011	0.011	0.011	0.011	0.011	0.011	0.012	0.012	0.011	0.011	0.011	0.011	0.011	0.011	0.011	0.012	0.013	0.013	0.013	0.011	0.011	0.011	0.011	0.011	0.011	0.011
MEAO01000039.1:197-1739_Yersinia_ruckeri_strain_04/2640-8k_QMA0428_NODE_45_length_1783_cov_564.752_ID_89_whole_genome_shotgun_sequence	0.011	0.013	0.012	0.013	0.012	0.013	0.09	0.009	0.011	0.01	0.011	0.529	0.013	0.013	0.011	0.011	0.011	0.011	0.012	0.011	0.022	0.022	0.012	0.011	0.011	0.011	0.011	0.011	0.011	0.012	0.012	0.011	0.011	0.011	0.011	0.011	0.011	0.011	0.012	0.013	0.013	0.013	0.011	0.011	0.011	0.011	0.011	0.011	0.011
MEAN01000046.1:197-1739_Yersinia_ruckeri_strain_04/1779_QMA0427_NODE_51_length_1783_cov_550.951_ID_101_whole_genome_shotgun_sequence	0.011	0.013	0.012	0.013	0.012	0.013	0.09	0.009	0.011	0.01	0.011	0.529	0.013	0.013	0.011	0.011	0.011	0.011	0.012	0.011	0.022	0.022	0.012	0.011	0.011	0.011	0.011	0.011	0.011	0.012	0.012	0.011	0.011	0.011	0.011	0.011	0.011	0.011	0.012	0.013	0.013	0.013	0.011	0.011	0.011	0.011	0.011	0.011	0.011
MEAM01000037.1:197-1739_Yersinia_ruckeri_strain_04/1749_QMA0426_NODE_43_length_1783_cov_232.279_ID_85_whole_genome_shotgun_sequence	0.011	0.013	0.012	0.013	0.012	0.013	0.09	0.009	0.011	0.01	0.011	0.529	0.013	0.013	0.011	0.011	0.011	0.011	0.012	0.011	0.022	0.022	0.012	0.011	0.011	0.011	0.011	0.011	0.011	0.012	0.012	0.011	0.011	0.011	0.011	0.011	0.011	0.011	0.012	0.013	0.013	0.013	0.011	0.011	0.011	0.011	0.011	0.011	0.011
MEAL01000071.1:197-1739_Yersinia_ruckeri_strain_Mar-05_QMA0425_NODE_65_length_1783_cov_472.858_ID_129_whole_genome_shotgun_sequence	0.011	0.013	0.012	0.013	0.012	0.013	0.09	0.009	0.011	0.01	0.011	0.529	0.013	0.013	0.011	0.011	0.011	0.011	0.012	0.011	0.022	0.022	0.012	0.011	0.011	0.011	0.011	0.011	0.011	0.012	0.012	0.011	0.011	0.011	0.011	0.011	0.011	0.011	0.012	0.013	0.013	0.013	0.011	0.011	0.011	0.011	0.011	0.011	0.011
MEAJ01000042.1:45-1587_Yersinia_ruckeri_strain_Feb-68_QMA0423_NODE_48_length_1783_cov_622.645_ID_95_whole_genome_shotgun_sequence	0.011	0.013	0.012	0.013	0.012	0.013	0.09	0.009	0.011	0.01	0.011	0.529	0.013	0.013	0.011	0.011	0.011	0.011	0.012	0.011	0.022	0.022	0.012	0.011	0.011	0.011	0.011	0.011	0.011	0.012	0.012	0.011	0.011	0.011	0.011	0.011	0.011	0.011	0.012	0.013	0.013	0.013	0.011	0.011	0.011	0.011	0.011	0.011	0.011
MEAI01000052.1:197-1739_Yersinia_ruckeri_strain_02/0981-4br_QMA0422_NODE_56_length_1783_cov_658.74_ID_111_whole_genome_shotgun_sequence	0.011	0.013	0.012	0.013	0.012	0.013	0.09	0.009	0.011	0.01	0.011	0.529	0.013	0.013	0.011	0.011	0.011	0.011	0.012	0.011	0.022	0.022	0.012	0.011	0.011	0.011	0.011	0.011	0.011	0.012	0.012	0.011	0.011	0.011	0.011	0.011	0.011	0.011	0.012	0.013	0.013	0.013	0.011	0.011	0.011	0.011	0.011	0.011	0.011
MEAH01000041.1:197-1739_Yersinia_ruckeri_strain_02/0972-2br_QMA0421_NODE_47_length_1783_cov_535.931_ID_93_whole_genome_shotgun_sequence	0.011	0.013	0.012	0.013	0.012	0.013	0.09	0.009	0.011	0.01	0.011	0.529	0.013	0.013	0.011	0.011	0.011	0.011	0.012	0.011	0.022	0.022	0.012	0.011	0.011	0.011	0.011	0.011	0.011	0.012	0.012	0.011	0.011	0.011	0.011	0.011	0.011	0.011	0.012	0.013	0.013	0.013	0.011	0.011	0.011	0.011	0.011	0.011	0.011
MEAG01000048.1:197-1739_Yersinia_ruckeri_strain_01/0298_QMA0420_NODE_53_length_1783_cov_620.455_ID_105_whole_genome_shotgun_sequence	0.011	0.013	0.012	0.013	0.012	0.013	0.09	0.009	0.011	0.01	0.011	0.529	0.013	0.013	0.011	0.011	0.011	0.011	0.012	0.011	0.022	0.022	0.012	0.011	0.011	0.011	0.011	0.011	0.011	0.012	0.012	0.011	0.011	0.011	0.011	0.011	0.011	0.011	0.012	0.013	0.013	0.013	0.011	0.011	0.011	0.011	0.011	0.011	0.011
MEAF01000040.1:197-1739_Yersinia_ruckeri_strain_01/0230-7_QMA0419_NODE_46_length_1783_cov_620.576_ID_91_whole_genome_shotgun_sequence	0.011	0.013	0.012	0.013	0.012	0.013	0.09	0.009	0.011	0.01	0.011	0.529	0.013	0.013	0.011	0.011	0.011	0.011	0.012	0.011	0.022	0.022	0.012	0.011	0.011	0.011	0.011	0.011	0.011	0.012	0.012	0.011	0.011	0.011	0.011	0.011	0.011	0.011	0.012	0.013	0.013	0.013	0.011	0.011	0.011	0.011	0.011	0.011	0.011
MEAE01000080.1:197-1739_Yersinia_ruckeri_strain_00/2994_QMA0418_NODE_69_length_1783_cov_466.077_ID_137_whole_genome_shotgun_sequence	0.011	0.013	0.012	0.013	0.012	0.013	0.09	0.009	0.011	0.01	0.011	0.529	0.013	0.013	0.011	0.011	0.011	0.011	0.012	0.011	0.022	0.022	0.012	0.011	0.011	0.011	0.011	0.011	0.011	0.012	0.012	0.011	0.011	0.011	0.011	0.011	0.011	0.011	0.012	0.013	0.013	0.013	0.011	0.011	0.011	0.011	0.011	0.011	0.011
MEAB01000050.1:197-1739_Yersinia_ruckeri_strain_00/0652-K3_QMA0415_NODE_54_length_1783_cov_336.79_ID_107_whole_genome_shotgun_sequence	0.011	0.013	0.012	0.013	0.012	0.013	0.09	0.009	0.011	0.01	0.011	0.529	0.013	0.013	0.011	0.011	0.011	0.011	0.012	0.011	0.022	0.022	0.012	0.011	0.011	0.011	0.011	0.011	0.011	0.012	0.012	0.011	0.011	0.011	0.011	0.011	0.011	0.011	0.012	0.013	0.013	0.013	0.011	0.011	0.011	0.011	0.011	0.011	0.011
MEAA01000041.1:197-1739_Yersinia_ruckeri_strain_97/0226-1_vc_QMA0413_NODE_45_length_1783_cov_685.977_ID_89_whole_genome_shotgun_sequence	0.011	0.013	0.012	0.013	0.012	0.013	0.09	0.009	0.011	0.01	0.011	0.529	0.013	0.013	0.011	0.011	0.011	0.011	0.012	0.011	0.022	0.022	0.012	0.011	0.011	0.011	0.011	0.011	0.011	0.012	0.012	0.011	0.011	0.011	0.011	0.011	0.011	0.011	0.012	0.013	0.013	0.013	0.011	0.011	0.011	0.011	0.011	0.011	0.011
MDZZ01000037.1:197-1739_Yersinia_ruckeri_strain_97/1152-1_QMA0414_NODE_44_length_1783_cov_1501.53_ID_87_whole_genome_shotgun_sequence	0.011	0.013	0.012	0.013	0.012	0.013	0.09	0.009	0.011	0.01	0.011	0.529	0.013	0.013	0.011	0.011	0.011	0.011	0.012	0.011	0.022	0.022	0.012	0.011	0.011	0.011	0.011	0.011	0.011	0.012	0.012	0.011	0.011	0.011	0.011	0.011	0.011	0.011	0.012	0.013	0.013	0.013	0.011	0.011	0.011	0.011	0.011	0.011	0.011
MDZY01000053.1:197-1739_Yersinia_ruckeri_strain_96/5134-k_QMA0412_NODE_49_length_1783_cov_1553.83_ID_97_whole_genome_shotgun_sequence	0.011	0.013	0.012	0.013	0.012	0.013	0.09	0.009	0.011	0.01	0.011	0.529	0.013	0.013	0.011	0.011	0.011	0.011	0.012	0.011	0.022	0.022	0.012	0.011	0.011	0.011	0.011	0.011	0.011	0.012	0.012	0.011	0.011	0.011	0.011	0.011	0.011	0.011	0.012	0.013	0.013	0.013	0.011	0.011	0.011	0.011	0.011	0.011	0.011
MDZX01000037.1:197-1739_Yersinia_ruckeri_strain_95/6654-1_QMA0411_NODE_44_length_1783_cov_1597.99_ID_87_whole_genome_shotgun_sequence	0.011	0.013	0.012	0.013	0.012	0.013	0.09	0.009	0.011	0.01	0.011	0.529	0.013	0.013	0.011	0.011	0.011	0.011	0.012	0.011	0.022	0.022	0.012	0.011	0.011	0.011	0.011	0.011	0.011	0.012	0.012	0.011	0.011	0.011	0.011	0.011	0.011	0.011	0.012	0.013	0.013	0.013	0.011	0.011	0.011	0.011	0.011	0.011	0.011
MDZW01000042.1:197-1739_Yersinia_ruckeri_strain_95/4881-1_QMA0410_NODE_46_length_1783_cov_1508.95_ID_91_whole_genome_shotgun_sequence	0.011	0.013	0.012	0.013	0.012	0.013	0.09	0.009	0.011	0.01	0.011	0.529	0.013	0.013	0.011	0.011	0.011	0.011	0.012	0.011	0.022	0.022	0.012	0.011	0.011	0.011	0.011	0.011	0.011	0.012	0.012	0.011	0.011	0.011	0.011	0.011	0.011	0.011	0.012	0.013	0.013	0.013	0.011	0.011	0.011	0.011	0.011	0.011	0.011
MDZV01000048.1:197-1739_Yersinia_ruckeri_strain_93/5839-1_QMA0409_NODE_85_length_1783_cov_1903.37_ID_179_whole_genome_shotgun_sequence	0.011	0.013	0.012	0.013	0.012	0.013	0.09	0.009	0.011	0.01	0.011	0.529	0.013	0.013	0.011	0.011	0.011	0.011	0.012	0.011	0.022	0.022	0.012	0.011	0.011	0.011	0.011	0.011	0.011	0.012	0.012	0.011	0.011	0.011	0.011	0.011	0.011	0.011	0.012	0.013	0.013	0.013	0.011	0.011	0.011	0.011	0.011	0.011	0.011
MDZU01000072.1:197-1739_Yersinia_ruckeri_strain_93/1038-1_QMA0408_NODE_61_length_1783_cov_1481.22_ID_121_whole_genome_shotgun_sequence	0.011	0.013	0.012	0.013	0.012	0.013	0.09	0.009	0.011	0.01	0.011	0.529	0.013	0.013	0.011	0.011	0.011	0.011	0.012	0.011	0.022	0.022	0.012	0.011	0.011	0.011	0.011	0.011	0.011	0.012	0.012	0.011	0.011	0.011	0.011	0.011	0.011	0.011	0.012	0.013	0.013	0.013	0.011	0.011	0.011	0.011	0.011	0.011	0.011
MDZT01000056.1:197-1739_Yersinia_ruckeri_strain_92/5354-1_QMA0407_NODE_46_length_1783_cov_1473.8_ID_99_whole_genome_shotgun_sequence	0.011	0.013	0.012	0.013	0.012	0.013	0.09	0.009	0.011	0.01	0.011	0.529	0.013	0.013	0.011	0.011	0.011	0.011	0.012	0.011	0.022	0.022	0.012	0.011	0.011	0.011	0.011	0.011	0.011	0.012	0.012	0.011	0.011	0.011	0.011	0.011	0.011	0.011	0.012	0.013	0.013	0.013	0.011	0.011	0.011	0.011	0.011	0.011	0.011
MDZS01000078.1:197-1739_Yersinia_ruckeri_strain_91/4316_QMA0406_NODE_91_length_1783_cov_1395.06_ID_181_whole_genome_shotgun_sequence	0.011	0.013	0.012	0.013	0.012	0.013	0.09	0.009	0.011	0.01	0.011	0.529	0.013	0.013	0.011	0.011	0.011	0.011	0.012	0.011	0.022	0.022	0.012	0.011	0.011	0.011	0.011	0.011	0.011	0.012	0.012	0.011	0.011	0.011	0.011	0.011	0.011	0.011	0.012	0.013	0.013	0.013	0.011	0.011	0.011	0.011	0.011	0.011	0.011
MDZR01000043.1:197-1739_Yersinia_ruckeri_strain_91/4311_A1_QMA0405_NODE_45_length_1783_cov_1384_ID_89_whole_genome_shotgun_sequence	0.011	0.013	0.012	0.013	0.012	0.013	0.09	0.009	0.011	0.01	0.011	0.529	0.013	0.013	0.011	0.011	0.011	0.011	0.012	0.011	0.022	0.022	0.012	0.011	0.011	0.011	0.011	0.011	0.011	0.012	0.012	0.011	0.011	0.011	0.011	0.011	0.011	0.011	0.012	0.013	0.013	0.013	0.011	0.011	0.011	0.011	0.011	0.011	0.011
MDZQ01000038.1:197-1739_Yersinia_ruckeri_strain_90/4316_NODE_45_length_1783_cov_1610.91_ID_3801_whole_genome_shotgun_sequence	0.011	0.013	0.012	0.013	0.012	0.013	0.09	0.009	0.011	0.01	0.011	0.529	0.013	0.013	0.011	0.011	0.011	0.011	0.012	0.011	0.022	0.022	0.012	0.011	0.011	0.011	0.011	0.011	0.011	0.012	0.012	0.011	0.011	0.011	0.011	0.011	0.011	0.011	0.012	0.013	0.013	0.013	0.011	0.011	0.011	0.011	0.011	0.011	0.011
MDZP01000040.1:197-1739_Yersinia_ruckeri_strain_90/0961-C9_NODE_47_length_1783_cov_1591.76_ID_3872_whole_genome_shotgun_sequence	0.011	0.013	0.012	0.013	0.012	0.013	0.09	0.009	0.011	0.01	0.011	0.529	0.013	0.013	0.011	0.011	0.011	0.011	0.012	0.011	0.022	0.022	0.012	0.011	0.011	0.011	0.011	0.011	0.011	0.012	0.012	0.011	0.011	0.011	0.011	0.011	0.011	0.011	0.012	0.013	0.013	0.013	0.011	0.011	0.011	0.011	0.011	0.011	0.011
MDZO01000041.1:197-1739_Yersinia_ruckeri_strain_89/4243_NODE_48_length_1783_cov_1641.34_ID_3730_whole_genome_shotgun_sequence	0.011	0.013	0.012	0.013	0.012	0.013	0.09	0.009	0.011	0.01	0.011	0.529	0.013	0.013	0.011	0.011	0.011	0.011	0.012	0.011	0.022	0.022	0.012	0.011	0.011	0.011	0.011	0.011	0.011	0.012	0.012	0.011	0.011	0.011	0.011	0.011	0.011	0.011	0.012	0.013	0.013	0.013	0.011	0.011	0.011	0.011	0.011	0.011	0.011
MDZN01000035.1:197-1739_Yersinia_ruckeri_strain_89/3717-10_NODE_42_length_1783_cov_1550.03_ID_3440_whole_genome_shotgun_sequence	0.011	0.013	0.012	0.013	0.012	0.013	0.09	0.009	0.011	0.01	0.011	0.529	0.013	0.013	0.011	0.011	0.011	0.011	0.012	0.011	0.022	0.022	0.012	0.011	0.011	0.011	0.011	0.011	0.011	0.012	0.012	0.011	0.011	0.011	0.011	0.011	0.011	0.011	0.012	0.013	0.013	0.013	0.011	0.011	0.011	0.011	0.011	0.011	0.011
MDZM01000039.1:197-1739_Yersinia_ruckeri_strain_88/4281-4_NODE_46_length_1783_cov_1684.97_ID_3682_whole_genome_shotgun_sequence	0.011	0.013	0.012	0.013	0.012	0.013	0.09	0.009	0.011	0.01	0.011	0.529	0.013	0.013	0.011	0.011	0.011	0.011	0.012	0.011	0.022	0.022	0.012	0.011	0.011	0.011	0.011	0.011	0.011	0.012	0.012	0.011	0.011	0.011	0.011	0.011	0.011	0.011	0.012	0.013	0.013	0.013	0.011	0.011	0.011	0.011	0.011	0.011	0.011
MDZL01000039.1:197-1739_Yersinia_ruckeri_strain_88/3873_NODE_46_length_1783_cov_1694.51_ID_3802_whole_genome_shotgun_sequence	0.011	0.013	0.012	0.013	0.012	0.013	0.09	0.009	0.011	0.01	0.011	0.529	0.013	0.013	0.011	0.011	0.011	0.011	0.012	0.011	0.022	0.022	0.012	0.011	0.011	0.011	0.011	0.011	0.011	0.012	0.012	0.011	0.011	0.011	0.011	0.011	0.011	0.011	0.012	0.013	0.013	0.013	0.011	0.011	0.011	0.011	0.011	0.011	0.011
MDZK01000037.1:197-1739_Yersinia_ruckeri_strain_88/3837_NODE_44_length_1783_cov_1670.23_ID_3749_whole_genome_shotgun_sequence	0.011	0.013	0.012	0.013	0.012	0.013	0.09	0.009	0.011	0.01	0.011	0.529	0.013	0.013	0.011	0.011	0.011	0.011	0.012	0.011	0.022	0.022	0.012	0.011	0.011	0.011	0.011	0.011	0.011	0.012	0.012	0.011	0.011	0.011	0.011	0.011	0.011	0.011	0.012	0.013	0.013	0.013	0.011	0.011	0.011	0.011	0.011	0.011	0.011
MDZJ01000037.1:197-1739_Yersinia_ruckeri_strain_87/3421-SP_NODE_44_length_1783_cov_1512.1_ID_3898_whole_genome_shotgun_sequence	0.011	0.013	0.012	0.013	0.012	0.013	0.09	0.009	0.011	0.01	0.011	0.529	0.013	0.013	0.011	0.011	0.011	0.011	0.012	0.011	0.022	0.022	0.012	0.011	0.011	0.011	0.011	0.011	0.011	0.012	0.012	0.011	0.011	0.011	0.011	0.011	0.011	0.011	0.012	0.013	0.013	0.013	0.011	0.011	0.011	0.011	0.011	0.011	0.011
JPPT01000003.1:663828-665370_Yersinia_ruckeri_ATCC_29473_DJ39.Contig115_whole_genome_shotgun_sequence	0.011	0.013	0.012	0.013	0.012	0.013	0.09	0.009	0.011	0.01	0.011	0.529	0.013	0.013	0.011	0.011	0.011	0.011	0.012	0.011	0.022	0.022	0.012	0.011	0.011	0.011	0.011	0.011	0.011	0.012	0.012	0.011	0.011	0.011	0.011	0.011	0.011	0.011	0.012	0.013	0.013	0.013	0.011	0.011	0.011	0.011	0.011	0.011	0.011
JPFO01000039.1:45-1587_Yersinia_ruckeri_strain_37551_YRO1b0000039_whole_genome_shotgun_sequence	0.011	0.013	0.012	0.013	0.012	0.013	0.09	0.009	0.011	0.01	0.011	0.529	0.013	0.013	0.011	0.011	0.011	0.011	0.012	0.011	0.022	0.022	0.012	0.011	0.011	0.011	0.011	0.011	0.011	0.012	0.012	0.011	0.011	0.011	0.011	0.011	0.011	0.011	0.012	0.013	0.013	0.013	0.011	0.011	0.011	0.011	0.011	0.011	0.011
JAJJIH010000026.1:3593-5135_Yersinia_ruckeri_strain_NVI-10705_NODE_26_length_5331_cov_194.470600_whole_genome_shotgun_sequence	0.011	0.013	0.012	0.013	0.012	0.013	0.09	0.009	0.011	0.01	0.011	0.529	0.013	0.013	0.011	0.011	0.011	0.011	0.012	0.011	0.022	0.022	0.012	0.011	0.011	0.011	0.011	0.011	0.011	0.012	0.012	0.011	0.011	0.011	0.011	0.011	0.011	0.011	0.012	0.013	0.013	0.013	0.011	0.011	0.011	0.011	0.011	0.011	0.011
JAJIBV010000015.1:3494-5036_Yersinia_ruckeri_strain_NVI-344_NODE_15_length_5187_cov_688.113636_whole_genome_shotgun_sequence	0.011	0.013	0.012	0.013	0.012	0.013	0.09	0.009	0.011	0.01	0.011	0.529	0.013	0.013	0.011	0.011	0.011	0.011	0.012	0.011	0.022	0.022	0.012	0.011	0.011	0.011	0.011	0.011	0.011	0.012	0.012	0.011	0.011	0.011	0.011	0.011	0.011	0.011	0.012	0.013	0.013	0.013	0.011	0.011	0.011	0.011	0.011	0.011	0.011
JAJIBU010000020.1:24-1566_Yersinia_ruckeri_strain_NCTC12270_NODE_20_length_3931_cov_1030.353715_whole_genome_shotgun_sequence	0.011	0.013	0.012	0.013	0.012	0.013	0.09	0.009	0.011	0.01	0.011	0.529	0.013	0.013	0.011	0.011	0.011	0.011	0.012	0.011	0.022	0.022	0.012	0.011	0.011	0.011	0.011	0.011	0.011	0.012	0.012	0.011	0.011	0.011	0.011	0.011	0.011	0.011	0.012	0.013	0.013	0.013	0.011	0.011	0.011	0.011	0.011	0.011	0.011
JAJIBT010000008.1:167152-168694_Yersinia_ruckeri_strain_NCTC12269_NODE_8_length_168890_cov_209.065573_whole_genome_shotgun_sequence	0.011	0.013	0.012	0.013	0.012	0.013	0.09	0.009	0.011	0.01	0.011	0.529	0.013	0.013	0.011	0.011	0.011	0.011	0.012	0.011	0.022	0.022	0.012	0.011	0.011	0.011	0.011	0.011	0.011	0.012	0.012	0.011	0.011	0.011	0.011	0.011	0.011	0.011	0.012	0.013	0.013	0.013	0.011	0.011	0.011	0.011	0.011	0.011	0.011
JAJIBS010000005.1:317899-319441_Yersinia_ruckeri_strain_NCTC12268_NODE_5_length_322915_cov_187.411974_whole_genome_shotgun_sequence	0.011	0.013	0.012	0.013	0.012	0.013	0.09	0.009	0.011	0.01	0.011	0.529	0.013	0.013	0.011	0.011	0.011	0.011	0.012	0.011	0.022	0.022	0.012	0.011	0.011	0.011	0.011	0.011	0.011	0.012	0.012	0.011	0.011	0.011	0.011	0.011	0.011	0.011	0.012	0.013	0.013	0.013	0.011	0.011	0.011	0.011	0.011	0.011	0.011
JAJIBR010000039.1:24-1566_Yersinia_ruckeri_strain_NCTC12266_NODE_39_length_4885_cov_805.212629_whole_genome_shotgun_sequence	0.011	0.013	0.012	0.013	0.012	0.013	0.09	0.009	0.011	0.01	0.011	0.529	0.013	0.013	0.011	0.011	0.011	0.011	0.012	0.011	0.022	0.022	0.012	0.011	0.011	0.011	0.011	0.011	0.011	0.012	0.012	0.011	0.011	0.011	0.011	0.011	0.011	0.011	0.012	0.013	0.013	0.013	0.011	0.011	0.011	0.011	0.011	0.011	0.011
JAJIBQ010000022.1:45-1587_Yersinia_ruckeri_strain_NVI-11076_NODE_22_length_1783_cov_625.635870_whole_genome_shotgun_sequence	0.011	0.013	0.012	0.013	0.012	0.013	0.09	0.009	0.011	0.01	0.011	0.529	0.013	0.013	0.011	0.011	0.011	0.011	0.012	0.011	0.022	0.022	0.012	0.011	0.011	0.011	0.011	0.011	0.011	0.012	0.012	0.011	0.011	0.011	0.011	0.011	0.011	0.011	0.012	0.013	0.013	0.013	0.011	0.011	0.011	0.011	0.011	0.011	0.011
JAJIBP010000034.1:45-1587_Yersinia_ruckeri_strain_NVI-11050_NODE_34_length_1783_cov_502.931763_whole_genome_shotgun_sequence	0.011	0.013	0.012	0.013	0.012	0.013	0.09	0.009	0.011	0.01	0.011	0.529	0.013	0.013	0.011	0.011	0.011	0.011	0.012	0.011	0.022	0.022	0.012	0.011	0.011	0.011	0.011	0.011	0.011	0.012	0.012	0.011	0.011	0.011	0.011	0.011	0.011	0.011	0.012	0.013	0.013	0.013	0.011	0.011	0.011	0.011	0.011	0.011	0.011
JAJIBO010000033.1:24-1566_Yersinia_ruckeri_strain_NVI-11000_NODE_33_length_4885_cov_445.344052_whole_genome_shotgun_sequence	0.011	0.013	0.012	0.013	0.012	0.013	0.09	0.009	0.011	0.01	0.011	0.529	0.013	0.013	0.011	0.011	0.011	0.011	0.012	0.011	0.022	0.022	0.012	0.011	0.011	0.011	0.011	0.011	0.011	0.012	0.012	0.011	0.011	0.011	0.011	0.011	0.011	0.011	0.012	0.013	0.013	0.013	0.011	0.011	0.011	0.011	0.011	0.011	0.011
JAJIBN010000005.1:275490-277032_Yersinia_ruckeri_strain_NVI-10990_NODE_5_length_277228_cov_109.756413_whole_genome_shotgun_sequence	0.011	0.013	0.012	0.013	0.012	0.013	0.09	0.009	0.011	0.01	0.011	0.529	0.013	0.013	0.011	0.011	0.011	0.011	0.012	0.011	0.022	0.022	0.012	0.011	0.011	0.011	0.011	0.011	0.011	0.012	0.012	0.011	0.011	0.011	0.011	0.011	0.011	0.011	0.012	0.013	0.013	0.013	0.011	0.011	0.011	0.011	0.011	0.011	0.011
JAJIBM010000029.1:3593-5135_Yersinia_ruckeri_strain_NVI-10974_NODE_29_length_5331_cov_154.712721_whole_genome_shotgun_sequence	0.011	0.013	0.012	0.013	0.012	0.013	0.09	0.009	0.011	0.01	0.011	0.529	0.013	0.013	0.011	0.011	0.011	0.011	0.012	0.011	0.022	0.022	0.012	0.011	0.011	0.011	0.011	0.011	0.011	0.012	0.012	0.011	0.011	0.011	0.011	0.011	0.011	0.011	0.012	0.013	0.013	0.013	0.011	0.011	0.011	0.011	0.011	0.011	0.011
JAJIBL010000025.1:2800-4342_Yersinia_ruckeri_strain_NVI-10587_NODE_25_length_4538_cov_213.154840_whole_genome_shotgun_sequence	0.011	0.013	0.012	0.013	0.012	0.013	0.09	0.009	0.011	0.01	0.011	0.529	0.013	0.013	0.011	0.011	0.011	0.011	0.012	0.011	0.022	0.022	0.012	0.011	0.011	0.011	0.011	0.011	0.011	0.012	0.012	0.011	0.011	0.011	0.011	0.011	0.011	0.011	0.012	0.013	0.013	0.013	0.011	0.011	0.011	0.011	0.011	0.011	0.011
JAJIBK010000031.1:3494-5036_Yersinia_ruckeri_strain_NVI-9967_NODE_31_length_5059_cov_204.960462_whole_genome_shotgun_sequence	0.011	0.013	0.012	0.013	0.012	0.013	0.09	0.009	0.011	0.01	0.011	0.529	0.013	0.013	0.011	0.011	0.011	0.011	0.012	0.011	0.022	0.022	0.012	0.011	0.011	0.011	0.011	0.011	0.011	0.012	0.012	0.011	0.011	0.011	0.011	0.011	0.011	0.011	0.012	0.013	0.013	0.013	0.011	0.011	0.011	0.011	0.011	0.011	0.011
JAJIBJ010000025.1:45-1587_Yersinia_ruckeri_strain_NVI-9681_NODE_25_length_1783_cov_765.833912_whole_genome_shotgun_sequence	0.011	0.013	0.012	0.013	0.012	0.013	0.09	0.009	0.011	0.01	0.011	0.529	0.013	0.013	0.011	0.011	0.011	0.011	0.012	0.011	0.022	0.022	0.012	0.011	0.011	0.011	0.011	0.011	0.011	0.012	0.012	0.011	0.011	0.011	0.011	0.011	0.011	0.011	0.012	0.013	0.013	0.013	0.011	0.011	0.011	0.011	0.011	0.011	0.011
JAJIBI010000023.1:45-1587_Yersinia_ruckeri_strain_NVI-6225_NODE_24_length_1783_cov_943.285880_whole_genome_shotgun_sequence	0.011	0.013	0.012	0.013	0.012	0.013	0.09	0.009	0.011	0.01	0.011	0.529	0.013	0.013	0.011	0.011	0.011	0.011	0.012	0.011	0.022	0.022	0.012	0.011	0.011	0.011	0.011	0.011	0.011	0.012	0.012	0.011	0.011	0.011	0.011	0.011	0.011	0.011	0.012	0.013	0.013	0.013	0.011	0.011	0.011	0.011	0.011	0.011	0.011
JAJIBH010000023.1:3494-5036_Yersinia_ruckeri_strain_NVI-3629_NODE_23_length_5232_cov_236.580607_whole_genome_shotgun_sequence	0.011	0.013	0.012	0.013	0.012	0.013	0.09	0.009	0.011	0.01	0.011	0.529	0.013	0.013	0.011	0.011	0.011	0.011	0.012	0.011	0.022	0.022	0.012	0.011	0.011	0.011	0.011	0.011	0.011	0.012	0.012	0.011	0.011	0.011	0.011	0.011	0.011	0.011	0.012	0.013	0.013	0.013	0.011	0.011	0.011	0.011	0.011	0.011	0.011
JAJIBG010000023.1:45-1587_Yersinia_ruckeri_strain_NVI-1347_NODE_23_length_1783_cov_1613.785301_whole_genome_shotgun_sequence	0.011	0.013	0.012	0.013	0.012	0.013	0.09	0.009	0.011	0.01	0.011	0.529	0.013	0.013	0.011	0.011	0.011	0.011	0.012	0.011	0.022	0.022	0.012	0.011	0.011	0.011	0.011	0.011	0.011	0.012	0.012	0.011	0.011	0.011	0.011	0.011	0.011	0.011	0.012	0.013	0.013	0.013	0.011	0.011	0.011	0.011	0.011	0.011	0.011
JAJIBF010000026.1:3391-4933_Yersinia_ruckeri_strain_NVI-494_NODE_26_length_5129_cov_345.583766_whole_genome_shotgun_sequence	0.011	0.013	0.012	0.013	0.012	0.013	0.09	0.009	0.011	0.01	0.011	0.529	0.013	0.013	0.011	0.011	0.011	0.011	0.012	0.011	0.022	0.022	0.012	0.011	0.011	0.011	0.011	0.011	0.011	0.012	0.012	0.011	0.011	0.011	0.011	0.011	0.011	0.011	0.012	0.013	0.013	0.013	0.011	0.011	0.011	0.011	0.011	0.011	0.011
JAJIBE010000015.1:3494-5036_Yersinia_ruckeri_strain_NVI-492_NODE_15_length_5187_cov_299.939130_whole_genome_shotgun_sequence	0.011	0.013	0.012	0.013	0.012	0.013	0.09	0.009	0.011	0.01	0.011	0.529	0.013	0.013	0.011	0.011	0.011	0.011	0.012	0.011	0.022	0.022	0.012	0.011	0.011	0.011	0.011	0.011	0.011	0.012	0.012	0.011	0.011	0.011	0.011	0.011	0.011	0.011	0.012	0.013	0.013	0.013	0.011	0.011	0.011	0.011	0.011	0.011	0.011
CQBN01000002.1:355317-356859_Yersinia_ruckeri_genome_assembly_4840_76_scaffold_ERS008535SCcontig000002_whole_genome_shotgun_sequence	0.011	0.013	0.012	0.013	0.012	0.013	0.09	0.009	0.011	0.01	0.011	0.529	0.013	0.013	0.011	0.011	0.011	0.011	0.012	0.011	0.022	0.022	0.012	0.011	0.011	0.011	0.011	0.011	0.011	0.012	0.012	0.011	0.011	0.011	0.011	0.011	0.011	0.011	0.012	0.013	0.013	0.013	0.011	0.011	0.011	0.011	0.011	0.011	0.011
CPUZ01000005.1:55735-57277_Yersinia_ruckeri_genome_assembly_4840_75_scaffold_ERS008534SCcontig000005_whole_genome_shotgun_sequence	0.011	0.013	0.012	0.013	0.012	0.013	0.09	0.009	0.011	0.01	0.011	0.529	0.013	0.013	0.011	0.011	0.011	0.011	0.012	0.011	0.022	0.022	0.012	0.011	0.011	0.011	0.011	0.011	0.011	0.012	0.012	0.011	0.011	0.011	0.011	0.011	0.011	0.011	0.012	0.013	0.013	0.013	0.011	0.011	0.011	0.011	0.011	0.011	0.011
CCYO01000049.1:45-1587_Yersinia_ruckeri_genome_assembly_RuckeriXTk35_contig_Contig_49_whole_genome_shotgun_sequence	0.011	0.013	0.012	0.013	0.012	0.013	0.09	0.009	0.011	0.01	0.011	0.529	0.013	0.013	0.011	0.011	0.011	0.011	0.012	0.011	0.022	0.022	0.012	0.011	0.011	0.011	0.011	0.011	0.011	0.012	0.012	0.011	0.011	0.011	0.011	0.011	0.011	0.011	0.012	0.013	0.013	0.013	0.011	0.011	0.011	0.011	0.011	0.011	0.011
CABIHT010000042.1:46-1588_Yersinia_ruckeri_isolate_IP27754_genome_assembly_contig:_contig_0038_whole_genome_shotgun_sequence	0.011	0.013	0.012	0.013	0.012	0.013	0.09	0.009	0.011	0.01	0.011	0.529	0.013	0.013	0.011	0.011	0.011	0.011	0.012	0.011	0.022	0.022	0.012	0.011	0.011	0.011	0.011	0.011	0.011	0.012	0.012	0.011	0.011	0.011	0.011	0.011	0.011	0.011	0.012	0.013	0.013	0.013	0.011	0.011	0.011	0.011	0.011	0.011	0.011
CABIHR010000023.1:197-1739_Yersinia_ruckeri_isolate_IP27752_genome_assembly_contig:_contig_0028_whole_genome_shotgun_sequence	0.011	0.013	0.012	0.013	0.012	0.013	0.09	0.009	0.011	0.01	0.011	0.529	0.013	0.013	0.011	0.011	0.011	0.011	0.012	0.011	0.022	0.022	0.012	0.011	0.011	0.011	0.011	0.011	0.011	0.012	0.012	0.011	0.011	0.011	0.011	0.011	0.011	0.011	0.012	0.013	0.013	0.013	0.011	0.011	0.011	0.011	0.011	0.011	0.011
MEBW01000011.1:314717-316259_Yersinia_ruckeri_strain_AHL3_NODE_1_length_316303_cov_23.9388_ID_3539_whole_genome_shotgun_sequence	0.013	0.016	0.014	0.016	0.014	0.015	0.092	0.012	0.013	0.013	0.013	0.528	0.015	0.015	0.013	0.013	0.013	0.013	0.014	0.013	0.025	0.025	0.014	0.013	0.013	0.013	0.013	0.013	0.013	0.014	0.014	0.013	0.013	0.013	0.013	0.013	0.013	0.013	0.014	0.015	0.015	0.015	0.013	0.013	0.013	0.013	0.013	0.013	0.013
MEBW01000011.1:45-1586_Yersinia_ruckeri_strain_AHL3_NODE_1_length_316303_cov_23.9388_ID_3539_whole_genome_shotgun_sequence	0.478	0.482	0.482	0.482	0.482	0.482	0.488	0.478	0.481	0.48	0.477	0.503	0.483	0.485	0.478	0.478	0.478	0.477	0.478	0.477	0.458	0.458	0.478	0.477	0.477	0.477	0.477	0.477	0.477	0.478	0.478	0.48	0.48	0.48	0.48	0.48	0.48	0.48	0.48	0.48	0.48	0.479	0.48	0.48	0.48	0.48	0.48	0.48	0.48
Yersinia_ruckeri_SCPM-O-B-8085	0.011	0.013	0.012	0.013	0.012	0.013	0.09	0.009	0.011	0.01	0.011	0.529	0.013	0.013	0.011	0.011	0.011	0.011	0.012	0.011	0.022	0.022	0.012	0.011	0.011	0.011	0.011	0.011	0.011	0.012	0.012	0.011	0.011	0.011	0.011	0.011	0.011	0.011	0.012	0.013	0.013	0.013	0.011	0.011	0.011	0.011	0.011	0.011	0.011
CP032487.1:20682-22224_Yersinia_hibernica_strain_CFS1934_chromosome_complete_genome	0.012	0.009	0.008	0.009	0.008	0.009	0.086	0.01	0.01	0.01	0.012	0.523	0.003	0.008	0.014	0.014	0.014	0.015	0.015	0.015	0.026	0.026	0.015	0.015	0.015	0.015	0.015	0.015	0.015	0.014	0.014	0.009	0.009	0.009	0.009	0.009	0.009	0.009	0.009	0.011	0.011	0.011	0.007	0.008	0.008	0.009	0.009	0.009	0.008
CP032487.1:152831-154373_Yersinia_hibernica_strain_CFS1934_chromosome_complete_genome	0.012	0.009	0.008	0.009	0.008	0.009	0.086	0.01	0.01	0.01	0.012	0.523	0.003	0.008	0.014	0.014	0.014	0.015	0.015	0.015	0.026	0.026	0.015	0.015	0.015	0.015	0.015	0.015	0.015	0.014	0.014	0.009	0.009	0.009	0.009	0.009	0.009	0.009	0.009	0.011	0.011	0.011	0.007	0.008	0.008	0.009	0.009	0.009	0.008
CP032487.1:309063-310605_Yersinia_hibernica_strain_CFS1934_chromosome_complete_genome	0.012	0.009	0.008	0.009	0.008	0.009	0.086	0.01	0.01	0.01	0.012	0.523	0.003	0.008	0.014	0.014	0.014	0.015	0.015	0.015	0.026	0.026	0.015	0.015	0.015	0.015	0.015	0.015	0.015	0.014	0.014	0.009	0.009	0.009	0.009	0.009	0.009	0.009	0.009	0.011	0.011	0.011	0.007	0.008	0.008	0.009	0.009	0.009	0.008
CP032487.1:347395-348937_Yersinia_hibernica_strain_CFS1934_chromosome_complete_genome	0.012	0.009	0.008	0.009	0.008	0.009	0.086	0.01	0.01	0.01	0.012	0.523	0.003	0.008	0.014	0.014	0.014	0.015	0.015	0.015	0.026	0.026	0.015	0.015	0.015	0.015	0.015	0.015	0.015	0.014	0.014	0.009	0.009	0.009	0.009	0.009	0.009	0.009	0.009	0.011	0.011	0.011	0.007	0.008	0.008	0.009	0.009	0.009	0.008
CP032487.1:3061352-3062894_Yersinia_hibernica_strain_CFS1934_chromosome_complete_genome	0.012	0.009	0.008	0.009	0.008	0.009	0.086	0.01	0.01	0.01	0.012	0.523	0.003	0.008	0.014	0.014	0.014	0.015	0.015	0.015	0.026	0.026	0.015	0.015	0.015	0.015	0.015	0.015	0.015	0.014	0.014	0.009	0.009	0.009	0.009	0.009	0.009	0.009	0.009	0.011	0.011	0.011	0.007	0.008	0.008	0.009	0.009	0.009	0.008
CP032487.1:3595206-3596748_Yersinia_hibernica_strain_CFS1934_chromosome_complete_genome	0.012	0.009	0.008	0.009	0.008	0.009	0.086	0.01	0.01	0.01	0.012	0.523	0.003	0.008	0.014	0.014	0.014	0.015	0.015	0.015	0.026	0.026	0.015	0.015	0.015	0.015	0.015	0.015	0.015	0.014	0.014	0.009	0.009	0.009	0.009	0.009	0.009	0.009	0.009	0.011	0.011	0.011	0.007	0.008	0.008	0.009	0.009	0.009	0.008
CP032487.1:4357201-4358743_Yersinia_hibernica_strain_CFS1934_chromosome_complete_genome	0.012	0.009	0.008	0.009	0.008	0.009	0.086	0.01	0.01	0.01	0.012	0.523	0.003	0.008	0.014	0.014	0.014	0.015	0.015	0.015	0.026	0.026	0.015	0.015	0.015	0.015	0.015	0.015	0.015	0.014	0.014	0.009	0.009	0.009	0.009	0.009	0.009	0.009	0.009	0.011	0.011	0.011	0.007	0.008	0.008	0.009	0.009	0.009	0.008
CABHXI010000065.1:54-1596_Yersinia_hibernica_isolate_IP37048_genome_assembly_contig:_contig_00008_whole_genome_shotgun_sequence	0.012	0.009	0.008	0.009	0.008	0.009	0.086	0.01	0.01	0.01	0.012	0.523	0.003	0.008	0.014	0.014	0.014	0.015	0.015	0.015	0.026	0.026	0.015	0.015	0.015	0.015	0.015	0.015	0.015	0.014	0.014	0.009	0.009	0.009	0.009	0.009	0.009	0.009	0.009	0.011	0.011	0.011	0.007	0.008	0.008	0.009	0.009	0.009	0.008
NHOF01000109.1:194-1736_Yersinia_kristensenii_strain_CFSAN060539_CFSAN060539_contig_114_whole_genome_shotgun_sequence	0.013	0.01	0.009	0.01	0.009	0.01	0.087	0.011	0.011	0.011	0.013	0.524	0.004	0.009	0.014	0.014	0.014	0.015	0.015	0.015	0.026	0.026	0.015	0.015	0.015	0.015	0.015	0.015	0.015	0.014	0.014	0.009	0.009	0.009	0.009	0.009	0.009	0.009	0.01	0.011	0.011	0.012	0.008	0.009	0.009	0.009	0.01	0.009	0.009
CP046294.1:501616-503158_Yersinia_intermedia_strain_FDAARGOS_729_chromosome_complete_genome	0.001	0.003	0.006	0.003	0.006	0.004	0.084	0.003	0.003	0.003	0.001	0.521	0.01	0.006	0.003	0.003	0.003	0.003	0.003	0.003	0.014	0.014	0.003	0.003	0.003	0.003	0.003	0.003	0.003	0.003	0.003	0.011	0.011	0.011	0.011	0.011	0.011	0.011	0.012	0.009	0.009	0.011	0.01	0.011	0.011	0.011	0.011	0.011	0.01
CP046294.1:153970-155512_Yersinia_intermedia_strain_FDAARGOS_729_chromosome_complete_genome	0.003	0.005	0.004	0.005	0.004	0.006	0.081	0.001	0.001	0	0.003	0.52	0.008	0.004	0.006	0.006	0.006	0.005	0.006	0.005	0.016	0.016	0.006	0.005	0.005	0.005	0.005	0.005	0.005	0.006	0.006	0.009	0.009	0.009	0.009	0.009	0.009	0.009	0.009	0.011	0.011	0.011	0.008	0.008	0.008	0.009	0.009	0.009	0.008
CP046294.1:193362-194904_Yersinia_intermedia_strain_FDAARGOS_729_chromosome_complete_genome	0	0.003	0.006	0.003	0.006	0.003	0.083	0.003	0.003	0.003	0.001	0.521	0.01	0.006	0.003	0.003	0.003	0.003	0.004	0.003	0.014	0.014	0.004	0.003	0.003	0.003	0.003	0.003	0.003	0.004	0.004	0.011	0.011	0.011	0.011	0.011	0.011	0.011	0.011	0.009	0.009	0.011	0.01	0.01	0.01	0.011	0.011	0.01	0.01
CP046294.1:353147-354689_Yersinia_intermedia_strain_FDAARGOS_729_chromosome_complete_genome	0	0.003	0.006	0.003	0.006	0.003	0.083	0.003	0.003	0.003	0.001	0.521	0.01	0.006	0.003	0.003	0.003	0.003	0.004	0.003	0.014	0.014	0.004	0.003	0.003	0.003	0.003	0.003	0.003	0.004	0.004	0.011	0.011	0.011	0.011	0.011	0.011	0.011	0.011	0.009	0.009	0.011	0.01	0.01	0.01	0.011	0.011	0.01	0.01
CP046294.1:911906-913448_Yersinia_intermedia_strain_FDAARGOS_729_chromosome_complete_genome	0.003	0.005	0.004	0.005	0.004	0.006	0.081	0.001	0.001	0	0.003	0.52	0.008	0.004	0.006	0.006	0.006	0.005	0.006	0.005	0.016	0.016	0.006	0.005	0.005	0.005	0.005	0.005	0.005	0.006	0.006	0.009	0.009	0.009	0.009	0.009	0.009	0.009	0.009	0.011	0.011	0.011	0.008	0.008	0.008	0.009	0.009	0.009	0.008
CP046294.1:1663220-1664762_Yersinia_intermedia_strain_FDAARGOS_729_chromosome_complete_genome	0.003	0.005	0.003	0.005	0.003	0.005	0.08	0.002	0.002	0.001	0.003	0.519	0.008	0.004	0.006	0.006	0.006	0.006	0.006	0.006	0.017	0.017	0.006	0.006	0.006	0.006	0.006	0.006	0.006	0.006	0.006	0.01	0.01	0.01	0.01	0.01	0.01	0.01	0.01	0.012	0.012	0.012	0.009	0.009	0.009	0.01	0.01	0.009	0.009
CP046294.1:4379147-4380689_Yersinia_intermedia_strain_FDAARGOS_729_chromosome_complete_genome	0.003	0.005	0.003	0.005	0.003	0.005	0.08	0.002	0.002	0.001	0.003	0.519	0.008	0.004	0.006	0.006	0.006	0.006	0.006	0.006	0.017	0.017	0.006	0.006	0.006	0.006	0.006	0.006	0.006	0.006	0.006	0.01	0.01	0.01	0.01	0.01	0.01	0.01	0.01	0.012	0.012	0.012	0.009	0.009	0.009	0.01	0.01	0.009	0.009
CP046293.1:4679685-4681227_Yersinia_intermedia_strain_FDAARGOS_730_chromosome_complete_genome	0.001	0.003	0.006	0.003	0.006	0.004	0.084	0.003	0.003	0.003	0.001	0.521	0.01	0.006	0.003	0.003	0.003	0.003	0.003	0.003	0.014	0.014	0.003	0.003	0.003	0.003	0.003	0.003	0.003	0.003	0.003	0.011	0.011	0.011	0.011	0.011	0.011	0.011	0.012	0.009	0.009	0.011	0.01	0.011	0.011	0.011	0.011	0.011	0.01
CP046293.1:161065-162607_Yersinia_intermedia_strain_FDAARGOS_730_chromosome_complete_genome	0.003	0.005	0.004	0.005	0.004	0.006	0.081	0.001	0.001	0	0.003	0.52	0.008	0.004	0.006	0.006	0.006	0.005	0.006	0.005	0.016	0.016	0.006	0.005	0.005	0.005	0.005	0.005	0.005	0.006	0.006	0.009	0.009	0.009	0.009	0.009	0.009	0.009	0.009	0.011	0.011	0.011	0.008	0.008	0.008	0.009	0.009	0.009	0.008
CP046293.1:4332039-4333581_Yersinia_intermedia_strain_FDAARGOS_730_chromosome_complete_genome	0.003	0.005	0.004	0.005	0.004	0.006	0.081	0.001	0.001	0	0.003	0.52	0.008	0.004	0.006	0.006	0.006	0.005	0.006	0.005	0.016	0.016	0.006	0.005	0.005	0.005	0.005	0.005	0.005	0.006	0.006	0.009	0.009	0.009	0.009	0.009	0.009	0.009	0.009	0.011	0.011	0.011	0.008	0.008	0.008	0.009	0.009	0.009	0.008
CP046293.1:4371432-4372974_Yersinia_intermedia_strain_FDAARGOS_730_chromosome_complete_genome	0	0.003	0.006	0.003	0.006	0.003	0.083	0.003	0.003	0.003	0.001	0.521	0.01	0.006	0.003	0.003	0.003	0.003	0.004	0.003	0.014	0.014	0.004	0.003	0.003	0.003	0.003	0.003	0.003	0.004	0.004	0.011	0.011	0.011	0.011	0.011	0.011	0.011	0.011	0.009	0.009	0.011	0.01	0.01	0.01	0.011	0.011	0.01	0.01
CP046293.1:4531217-4532758_Yersinia_intermedia_strain_FDAARGOS_730_chromosome_complete_genome	0.68	0.679	0.679	0.679	0.679	0.679	0.681	0.679	0.683	0.682	0.68	0.679	0.676	0.681	0.684	0.684	0.684	0.683	0.682	0.683	0.663	0.663	0.683	0.683	0.683	0.683	0.683	0.683	0.683	0.683	0.683	0.679	0.679	0.679	0.679	0.679	0.679	0.679	0.679	0.679	0.679	0.676	0.678	0.679	0.679	0.679	0.678	0.677	0.678
CP046293.1:912379-913921_Yersinia_intermedia_strain_FDAARGOS_730_chromosome_complete_genome	0.003	0.005	0.003	0.005	0.003	0.005	0.08	0.002	0.002	0.001	0.003	0.519	0.008	0.004	0.006	0.006	0.006	0.006	0.006	0.006	0.017	0.017	0.006	0.006	0.006	0.006	0.006	0.006	0.006	0.006	0.006	0.01	0.01	0.01	0.01	0.01	0.01	0.01	0.01	0.012	0.012	0.012	0.009	0.009	0.009	0.01	0.01	0.009	0.009
CP046293.1:3628300-3629842_Yersinia_intermedia_strain_FDAARGOS_730_chromosome_complete_genome	0.003	0.005	0.003	0.005	0.003	0.005	0.08	0.002	0.002	0.001	0.003	0.519	0.008	0.004	0.006	0.006	0.006	0.006	0.006	0.006	0.017	0.017	0.006	0.006	0.006	0.006	0.006	0.006	0.006	0.006	0.006	0.01	0.01	0.01	0.01	0.01	0.01	0.01	0.01	0.012	0.012	0.012	0.009	0.009	0.009	0.01	0.01	0.009	0.009
LR134116.1:143004-144546_Yersinia_intermedia_strain_NCTC11469_genome_assembly_chromosome:_1	0.003	0.005	0.004	0.005	0.004	0.006	0.081	0.001	0.001	0	0.003	0.52	0.008	0.004	0.006	0.006	0.006	0.005	0.006	0.005	0.016	0.016	0.006	0.005	0.005	0.005	0.005	0.005	0.005	0.006	0.006	0.009	0.009	0.009	0.009	0.009	0.009	0.009	0.009	0.011	0.011	0.011	0.008	0.008	0.008	0.009	0.009	0.009	0.008
LR134116.1:302894-304436_Yersinia_intermedia_strain_NCTC11469_genome_assembly_chromosome:_1	0	0.003	0.006	0.003	0.006	0.003	0.083	0.003	0.003	0.003	0.001	0.521	0.01	0.006	0.003	0.003	0.003	0.003	0.004	0.003	0.014	0.014	0.004	0.003	0.003	0.003	0.003	0.003	0.003	0.004	0.004	0.011	0.011	0.011	0.011	0.011	0.011	0.011	0.011	0.009	0.009	0.011	0.01	0.01	0.01	0.011	0.011	0.01	0.01
LR134116.1:342291-343833_Yersinia_intermedia_strain_NCTC11469_genome_assembly_chromosome:_1	0.001	0.003	0.005	0.003	0.006	0.003	0.083	0.003	0.003	0.003	0.001	0.52	0.009	0.006	0.003	0.003	0.003	0.004	0.004	0.004	0.015	0.015	0.004	0.004	0.004	0.004	0.004	0.004	0.004	0.003	0.003	0.011	0.011	0.011	0.011	0.011	0.011	0.011	0.012	0.009	0.009	0.011	0.01	0.011	0.011	0.011	0.011	0.011	0.01
LR134116.1:3605578-3607120_Yersinia_intermedia_strain_NCTC11469_genome_assembly_chromosome:_1	0.001	0.003	0.005	0.003	0.006	0.003	0.083	0.003	0.003	0.003	0.001	0.52	0.009	0.006	0.003	0.003	0.003	0.004	0.004	0.004	0.015	0.015	0.004	0.004	0.004	0.004	0.004	0.004	0.004	0.003	0.003	0.011	0.011	0.011	0.011	0.011	0.011	0.011	0.012	0.009	0.009	0.011	0.01	0.011	0.011	0.011	0.011	0.011	0.01
LR134116.1:4333985-4335527_Yersinia_intermedia_strain_NCTC11469_genome_assembly_chromosome:_1	0.003	0.005	0.003	0.005	0.004	0.005	0.081	0.001	0.001	0.001	0.003	0.519	0.008	0.003	0.005	0.005	0.005	0.006	0.006	0.006	0.016	0.016	0.006	0.006	0.006	0.006	0.006	0.006	0.006	0.005	0.005	0.009	0.009	0.009	0.009	0.009	0.009	0.009	0.01	0.011	0.011	0.012	0.008	0.009	0.009	0.009	0.009	0.009	0.008
LR134116.1:4744279-4745821_Yersinia_intermedia_strain_NCTC11469_genome_assembly_chromosome:_1	0.001	0.003	0.005	0.003	0.006	0.003	0.083	0.003	0.003	0.003	0.001	0.52	0.009	0.006	0.003	0.003	0.003	0.004	0.004	0.004	0.015	0.015	0.004	0.004	0.004	0.004	0.004	0.004	0.004	0.003	0.003	0.011	0.011	0.011	0.011	0.011	0.011	0.011	0.012	0.009	0.009	0.011	0.01	0.011	0.011	0.011	0.011	0.011	0.01
LR134116.1:1040393-1041935_Yersinia_intermedia_strain_NCTC11469_genome_assembly_chromosome:_1	0.003	0.005	0.003	0.005	0.003	0.005	0.08	0.002	0.002	0.001	0.003	0.519	0.008	0.004	0.006	0.006	0.006	0.006	0.006	0.006	0.017	0.017	0.006	0.006	0.006	0.006	0.006	0.006	0.006	0.006	0.006	0.01	0.01	0.01	0.01	0.01	0.01	0.01	0.01	0.012	0.012	0.012	0.009	0.009	0.009	0.01	0.01	0.009	0.009
CP027397.1:2272657-2274199_Yersinia_intermedia_strain_FDAARGOS_358_chromosome_complete_genome	0.003	0.005	0.004	0.005	0.004	0.006	0.081	0.001	0.001	0	0.003	0.52	0.008	0.004	0.006	0.006	0.006	0.005	0.006	0.005	0.016	0.016	0.006	0.005	0.005	0.005	0.005	0.005	0.005	0.006	0.006	0.009	0.009	0.009	0.009	0.009	0.009	0.009	0.009	0.011	0.011	0.011	0.008	0.008	0.008	0.009	0.009	0.009	0.008
CP027397.1:3443506-3445048_Yersinia_intermedia_strain_FDAARGOS_358_chromosome_complete_genome	0.003	0.005	0.003	0.005	0.004	0.005	0.081	0.001	0.001	0.001	0.003	0.519	0.008	0.003	0.005	0.005	0.005	0.006	0.006	0.006	0.016	0.016	0.006	0.006	0.006	0.006	0.006	0.006	0.006	0.005	0.005	0.009	0.009	0.009	0.009	0.009	0.009	0.009	0.01	0.011	0.011	0.012	0.008	0.009	0.009	0.009	0.009	0.009	0.008
CP027397.1:3737803-3739345_Yersinia_intermedia_strain_FDAARGOS_358_chromosome_complete_genome	0.003	0.005	0.003	0.005	0.004	0.005	0.081	0.001	0.001	0.001	0.003	0.519	0.008	0.003	0.005	0.005	0.005	0.006	0.006	0.006	0.016	0.016	0.006	0.006	0.006	0.006	0.006	0.006	0.006	0.005	0.005	0.009	0.009	0.009	0.009	0.009	0.009	0.009	0.01	0.011	0.011	0.012	0.008	0.009	0.009	0.009	0.009	0.009	0.008
CP027397.1:4536366-4537908_Yersinia_intermedia_strain_FDAARGOS_358_chromosome_complete_genome	0.003	0.005	0.003	0.005	0.004	0.005	0.081	0.001	0.001	0.001	0.003	0.519	0.008	0.003	0.005	0.005	0.005	0.006	0.006	0.006	0.016	0.016	0.006	0.006	0.006	0.006	0.006	0.006	0.006	0.005	0.005	0.009	0.009	0.009	0.009	0.009	0.009	0.009	0.01	0.011	0.011	0.012	0.008	0.009	0.009	0.009	0.009	0.009	0.008
CP027397.1:3030741-3032283_Yersinia_intermedia_strain_FDAARGOS_358_chromosome_complete_genome	0.001	0.003	0.005	0.003	0.005	0.003	0.082	0.003	0.004	0.003	0.001	0.52	0.009	0.006	0.003	0.003	0.003	0.004	0.004	0.004	0.015	0.015	0.005	0.004	0.004	0.004	0.004	0.004	0.004	0.004	0.004	0.012	0.012	0.012	0.012	0.012	0.012	0.012	0.012	0.009	0.009	0.012	0.011	0.011	0.011	0.012	0.012	0.011	0.011
CP027397.1:3584021-3585563_Yersinia_intermedia_strain_FDAARGOS_358_chromosome_complete_genome	0.001	0.003	0.005	0.003	0.005	0.003	0.082	0.003	0.004	0.003	0.001	0.52	0.009	0.006	0.003	0.003	0.003	0.004	0.004	0.004	0.015	0.015	0.005	0.004	0.004	0.004	0.004	0.004	0.004	0.004	0.004	0.012	0.012	0.012	0.012	0.012	0.012	0.012	0.012	0.009	0.009	0.012	0.011	0.011	0.011	0.012	0.012	0.011	0.011
CP027397.1:3777110-3778651_Yersinia_intermedia_strain_FDAARGOS_358_chromosome_complete_genome	0.383	0.386	0.387	0.386	0.387	0.386	0.475	0.383	0.384	0.383	0.382	0.499	0.395	0.388	0.386	0.386	0.386	0.387	0.387	0.387	0.369	0.369	0.388	0.387	0.387	0.387	0.387	0.387	0.387	0.386	0.386	0.397	0.397	0.397	0.397	0.397	0.397	0.397	0.396	0.396	0.396	0.395	0.395	0.396	0.396	0.397	0.396	0.396	0.395
CP093322.1:4921837-4923379_Yersinia_intermedia_strain_N6/293_chromosome_complete_genome	0.003	0.005	0.004	0.005	0.004	0.006	0.081	0.001	0.001	0	0.003	0.52	0.008	0.004	0.006	0.006	0.006	0.005	0.006	0.005	0.016	0.016	0.006	0.005	0.005	0.005	0.005	0.005	0.005	0.006	0.006	0.009	0.009	0.009	0.009	0.009	0.009	0.009	0.009	0.011	0.011	0.011	0.008	0.008	0.008	0.009	0.009	0.009	0.008
CP093322.1:388687-390229_Yersinia_intermedia_strain_N6/293_chromosome_complete_genome	0.001	0.003	0.005	0.003	0.006	0.003	0.083	0.003	0.003	0.003	0	0.521	0.01	0.006	0.004	0.004	0.004	0.004	0.004	0.004	0.015	0.015	0.004	0.004	0.004	0.004	0.004	0.004	0.004	0.004	0.004	0.011	0.011	0.011	0.011	0.011	0.011	0.011	0.012	0.009	0.009	0.011	0.01	0.011	0.011	0.011	0.011	0.011	0.01
CP093322.1:4588254-4589796_Yersinia_intermedia_strain_N6/293_chromosome_complete_genome	0.003	0.005	0.003	0.005	0.004	0.005	0.081	0.001	0.001	0.001	0.003	0.519	0.008	0.003	0.005	0.005	0.005	0.006	0.006	0.006	0.016	0.016	0.006	0.006	0.006	0.006	0.006	0.006	0.006	0.005	0.005	0.009	0.009	0.009	0.009	0.009	0.009	0.009	0.01	0.011	0.011	0.012	0.008	0.009	0.009	0.009	0.009	0.009	0.008
CP093322.1:4627490-4629032_Yersinia_intermedia_strain_N6/293_chromosome_complete_genome	0.003	0.005	0.003	0.005	0.004	0.005	0.081	0.001	0.001	0.001	0.003	0.519	0.008	0.003	0.005	0.005	0.005	0.006	0.006	0.006	0.016	0.016	0.006	0.006	0.006	0.006	0.006	0.006	0.006	0.005	0.005	0.009	0.009	0.009	0.009	0.009	0.009	0.009	0.01	0.011	0.011	0.012	0.008	0.009	0.009	0.009	0.009	0.009	0.008
CP093322.1:1045141-1046683_Yersinia_intermedia_strain_N6/293_chromosome_complete_genome	0.003	0.005	0.003	0.005	0.003	0.005	0.08	0.002	0.002	0.001	0.003	0.519	0.008	0.004	0.006	0.006	0.006	0.006	0.006	0.006	0.017	0.017	0.006	0.006	0.006	0.006	0.006	0.006	0.006	0.006	0.006	0.01	0.01	0.01	0.01	0.01	0.01	0.01	0.01	0.012	0.012	0.012	0.009	0.009	0.009	0.01	0.01	0.009	0.009
CP093322.1:3853647-3855189_Yersinia_intermedia_strain_N6/293_chromosome_complete_genome	0.003	0.005	0.003	0.005	0.003	0.005	0.08	0.002	0.002	0.001	0.003	0.519	0.008	0.004	0.006	0.006	0.006	0.006	0.006	0.006	0.017	0.017	0.006	0.006	0.006	0.006	0.006	0.006	0.006	0.006	0.006	0.01	0.01	0.01	0.01	0.01	0.01	0.01	0.01	0.012	0.012	0.012	0.009	0.009	0.009	0.01	0.01	0.009	0.009
CP093322.1:4780813-4782355_Yersinia_intermedia_strain_N6/293_chromosome_complete_genome	0.001	0.003	0.005	0.003	0.005	0.003	0.082	0.003	0.004	0.003	0.001	0.52	0.009	0.006	0.003	0.003	0.003	0.004	0.004	0.004	0.015	0.015	0.005	0.004	0.004	0.004	0.004	0.004	0.004	0.004	0.004	0.012	0.012	0.012	0.012	0.012	0.012	0.012	0.012	0.009	0.009	0.012	0.011	0.011	0.011	0.012	0.012	0.011	0.011
CP009801.1:2038999-2040541_Yersinia_intermedia_strain_Y228_complete_genome	0.003	0.005	0.003	0.005	0.004	0.005	0.081	0.001	0.001	0.001	0.003	0.519	0.008	0.003	0.005	0.005	0.005	0.006	0.006	0.006	0.016	0.016	0.006	0.006	0.006	0.006	0.006	0.006	0.006	0.005	0.005	0.009	0.009	0.009	0.009	0.009	0.009	0.009	0.01	0.011	0.011	0.012	0.008	0.009	0.009	0.009	0.009	0.009	0.008
CP009801.1:900492-902034_Yersinia_intermedia_strain_Y228_complete_genome	0.003	0.005	0.003	0.005	0.003	0.005	0.08	0.002	0.002	0.001	0.003	0.519	0.008	0.004	0.006	0.006	0.006	0.006	0.006	0.006	0.017	0.017	0.006	0.006	0.006	0.006	0.006	0.006	0.006	0.006	0.006	0.01	0.01	0.01	0.01	0.01	0.01	0.01	0.01	0.012	0.012	0.012	0.009	0.009	0.009	0.01	0.01	0.009	0.009
CP009801.1:1645287-1646829_Yersinia_intermedia_strain_Y228_complete_genome	0.003	0.005	0.003	0.005	0.003	0.005	0.08	0.002	0.002	0.001	0.003	0.519	0.008	0.004	0.006	0.006	0.006	0.006	0.006	0.006	0.017	0.017	0.006	0.006	0.006	0.006	0.006	0.006	0.006	0.006	0.006	0.01	0.01	0.01	0.01	0.01	0.01	0.01	0.01	0.012	0.012	0.012	0.009	0.009	0.009	0.01	0.01	0.009	0.009
CP009801.1:2190760-2192302_Yersinia_intermedia_strain_Y228_complete_genome	0.002	0.004	0.005	0.004	0.005	0.003	0.082	0.003	0.004	0.003	0.002	0.52	0.009	0.006	0.004	0.004	0.004	0.005	0.005	0.005	0.016	0.016	0.006	0.005	0.005	0.005	0.005	0.005	0.005	0.005	0.005	0.012	0.012	0.012	0.012	0.012	0.012	0.012	0.012	0.01	0.01	0.012	0.011	0.011	0.011	0.012	0.012	0.011	0.011
CP009801.1:2344368-2345910_Yersinia_intermedia_strain_Y228_complete_genome	0.003	0.005	0.003	0.005	0.003	0.005	0.08	0.002	0.002	0.001	0.003	0.519	0.008	0.004	0.006	0.006	0.006	0.006	0.006	0.006	0.017	0.017	0.006	0.006	0.006	0.006	0.006	0.006	0.006	0.006	0.006	0.01	0.01	0.01	0.01	0.01	0.01	0.01	0.01	0.012	0.012	0.012	0.009	0.009	0.009	0.01	0.01	0.009	0.009
CP009801.1:2383745-2385287_Yersinia_intermedia_strain_Y228_complete_genome	0.003	0.005	0.003	0.005	0.003	0.005	0.08	0.002	0.002	0.001	0.003	0.519	0.008	0.004	0.006	0.006	0.006	0.006	0.006	0.006	0.017	0.017	0.006	0.006	0.006	0.006	0.006	0.006	0.006	0.006	0.006	0.01	0.01	0.01	0.01	0.01	0.01	0.01	0.01	0.012	0.012	0.012	0.009	0.009	0.009	0.01	0.01	0.009	0.009
CP009801.1:3091409-3092951_Yersinia_intermedia_strain_Y228_complete_genome	0.003	0.005	0.003	0.005	0.003	0.005	0.08	0.002	0.002	0.001	0.003	0.519	0.008	0.004	0.006	0.006	0.006	0.006	0.006	0.006	0.017	0.017	0.006	0.006	0.006	0.006	0.006	0.006	0.006	0.006	0.006	0.01	0.01	0.01	0.01	0.01	0.01	0.01	0.01	0.012	0.012	0.012	0.009	0.009	0.009	0.01	0.01	0.009	0.009
Y_intermedia_SCPM-O-B-8305_H357-85	0.003	0.005	0.003	0.005	0.003	0.005	0.08	0.001	0.002	0.001	0.003	0.519	0.007	0.004	0.005	0.005	0.005	0.005	0.005	0.005	0.016	0.016	0.006	0.005	0.005	0.005	0.005	0.005	0.005	0.005	0.005	0.009	0.009	0.009	0.009	0.009	0.009	0.009	0.009	0.011	0.011	0.012	0.009	0.009	0.009	0.009	0.009	0.009	0.009
Y_intermedia_SCPM-O-B-10209_333	0.003	0.005	0.004	0.005	0.004	0.006	0.081	0.001	0.001	0	0.003	0.52	0.008	0.004	0.006	0.006	0.006	0.005	0.006	0.005	0.016	0.016	0.006	0.005	0.005	0.005	0.005	0.005	0.005	0.006	0.006	0.009	0.009	0.009	0.009	0.009	0.009	0.009	0.009	0.011	0.011	0.011	0.008	0.008	0.008	0.009	0.009	0.009	0.008
Y_intermedia_SCPM-O-B-8304_335	0.001	0.003	0.005	0.003	0.006	0.003	0.083	0.003	0.003	0.003	0	0.521	0.01	0.006	0.004	0.004	0.004	0.004	0.004	0.004	0.015	0.015	0.004	0.004	0.004	0.004	0.004	0.004	0.004	0.004	0.004	0.011	0.011	0.011	0.011	0.011	0.011	0.011	0.012	0.009	0.009	0.011	0.01	0.011	0.011	0.011	0.011	0.011	0.01
Y_intermedia_SCPM-O-B-3971_680	0.001	0.003	0.005	0.003	0.005	0.003	0.082	0.003	0.004	0.003	0.001	0.52	0.009	0.006	0.003	0.003	0.003	0.004	0.004	0.004	0.015	0.015	0.005	0.004	0.004	0.004	0.004	0.004	0.004	0.004	0.004	0.012	0.012	0.012	0.012	0.012	0.012	0.012	0.012	0.009	0.009	0.012	0.011	0.011	0.011	0.012	0.012	0.011	0.011
Y_intermedia_SCPM-O-B-8114_334	0.003	0.005	0.003	0.005	0.004	0.005	0.081	0.001	0.001	0.001	0.003	0.519	0.008	0.003	0.005	0.005	0.005	0.006	0.006	0.006	0.016	0.016	0.006	0.006	0.006	0.006	0.006	0.006	0.006	0.005	0.005	0.009	0.009	0.009	0.009	0.009	0.009	0.009	0.01	0.011	0.011	0.012	0.008	0.009	0.009	0.009	0.009	0.009	0.008
NHOH01000027.1:67-1609_Yersinia_intermedia_strain_CFSAN060537_CFSAN060537_contig_28_whole_genome_shotgun_sequence	0	0.003	0.006	0.003	0.006	0.003	0.083	0.003	0.003	0.003	0.001	0.521	0.01	0.006	0.003	0.003	0.003	0.003	0.004	0.003	0.014	0.014	0.004	0.003	0.003	0.003	0.003	0.003	0.003	0.004	0.004	0.011	0.011	0.011	0.011	0.011	0.011	0.011	0.011	0.009	0.009	0.011	0.01	0.01	0.01	0.011	0.011	0.01	0.01
JAJAVZ010000036.1:200-1742_Yersinia_intermedia_strain_IZSPB_Y97_contig00036_whole_genome_shotgun_sequence	0.003	0.005	0.004	0.005	0.004	0.006	0.081	0.001	0.001	0	0.003	0.52	0.008	0.004	0.006	0.006	0.006	0.005	0.006	0.005	0.016	0.016	0.006	0.005	0.005	0.005	0.005	0.005	0.005	0.006	0.006	0.009	0.009	0.009	0.009	0.009	0.009	0.009	0.009	0.011	0.011	0.011	0.008	0.008	0.008	0.009	0.009	0.009	0.008
CTKY01000100.1:75-1617_Yersinia_intermedia_genome_assembly_4821_78_scaffold_ERS008441SCcontig000100_whole_genome_shotgun_sequence	0.003	0.005	0.004	0.005	0.004	0.006	0.081	0.001	0.001	0	0.003	0.52	0.008	0.004	0.006	0.006	0.006	0.005	0.006	0.005	0.016	0.016	0.006	0.005	0.005	0.005	0.005	0.005	0.005	0.006	0.006	0.009	0.009	0.009	0.009	0.009	0.009	0.009	0.009	0.011	0.011	0.011	0.008	0.008	0.008	0.009	0.009	0.009	0.008
CABHYB010000049.1:200-1742_Yersinia_intermedia_isolate_IP39994_genome_assembly_contig:_contig_0065_whole_genome_shotgun_sequence	0.003	0.005	0.004	0.005	0.004	0.006	0.081	0.001	0.001	0	0.003	0.52	0.008	0.004	0.006	0.006	0.006	0.005	0.006	0.005	0.016	0.016	0.006	0.005	0.005	0.005	0.005	0.005	0.005	0.006	0.006	0.009	0.009	0.009	0.009	0.009	0.009	0.009	0.009	0.011	0.011	0.011	0.008	0.008	0.008	0.009	0.009	0.009	0.008
NHOI01000018.1:67-1609_Yersinia_intermedia_strain_CFSAN060536_CFSAN060536_contig_18_whole_genome_shotgun_sequence	0.001	0.003	0.005	0.003	0.006	0.003	0.083	0.003	0.003	0.003	0.001	0.52	0.009	0.006	0.003	0.003	0.003	0.004	0.004	0.004	0.015	0.015	0.004	0.004	0.004	0.004	0.004	0.004	0.004	0.003	0.003	0.011	0.011	0.011	0.011	0.011	0.011	0.011	0.012	0.009	0.009	0.011	0.01	0.011	0.011	0.011	0.011	0.011	0.01
JAJAVY010000029.1:20-1562_Yersinia_intermedia_strain_IZSPB_Y93_contig00029_whole_genome_shotgun_sequence	0.001	0.003	0.005	0.003	0.006	0.003	0.083	0.003	0.003	0.003	0.001	0.52	0.009	0.006	0.003	0.003	0.003	0.004	0.004	0.004	0.015	0.015	0.004	0.004	0.004	0.004	0.004	0.004	0.004	0.003	0.003	0.011	0.011	0.011	0.011	0.011	0.011	0.011	0.012	0.009	0.009	0.011	0.01	0.011	0.011	0.011	0.011	0.011	0.01
CVJX01000007.1:182935-184477_Yersinia_intermedia_genome_assembly_4821_51_scaffold_ERS008485SCcontig000007_whole_genome_shotgun_sequence	0.003	0.006	0.003	0.006	0.004	0.005	0.081	0.001	0.001	0.001	0.003	0.52	0.008	0.004	0.006	0.006	0.006	0.006	0.006	0.006	0.016	0.016	0.006	0.006	0.006	0.006	0.006	0.006	0.006	0.006	0.006	0.009	0.009	0.009	0.009	0.009	0.009	0.009	0.01	0.011	0.011	0.012	0.008	0.009	0.009	0.009	0.009	0.009	0.008
CQCT01000009.1:63081-64623_Yersinia_intermedia_genome_assembly_4821_58_scaffold_ERS008492SCcontig000009_whole_genome_shotgun_sequence	0.002	0.003	0.006	0.003	0.006	0.004	0.084	0.004	0.004	0.004	0.002	0.52	0.01	0.006	0.004	0.004	0.004	0.005	0.005	0.005	0.016	0.016	0.005	0.005	0.005	0.005	0.005	0.005	0.005	0.004	0.004	0.012	0.012	0.012	0.012	0.012	0.012	0.012	0.013	0.01	0.01	0.012	0.011	0.012	0.012	0.012	0.012	0.012	0.011
CQBP01000037.1:200-1742_Yersinia_intermedia_genome_assembly_4821_52_scaffold_ERS008486SCcontig000037_whole_genome_shotgun_sequence	0.003	0.005	0.003	0.005	0.004	0.005	0.081	0.001	0.001	0.001	0.003	0.519	0.008	0.003	0.005	0.005	0.005	0.006	0.006	0.006	0.016	0.016	0.006	0.006	0.006	0.006	0.006	0.006	0.006	0.005	0.005	0.009	0.009	0.009	0.009	0.009	0.009	0.009	0.01	0.011	0.011	0.012	0.008	0.009	0.009	0.009	0.009	0.009	0.008
CPWY01000015.1:148225-149767_Yersinia_intermedia_genome_assembly_5139_58_scaffold_ERS008503SCcontig000015_whole_genome_shotgun_sequence	0.003	0.005	0.003	0.005	0.004	0.005	0.081	0.001	0.001	0.001	0.003	0.519	0.008	0.003	0.005	0.005	0.005	0.006	0.006	0.006	0.016	0.016	0.006	0.006	0.006	0.006	0.006	0.006	0.006	0.005	0.005	0.009	0.009	0.009	0.009	0.009	0.009	0.009	0.01	0.011	0.011	0.012	0.008	0.009	0.009	0.009	0.009	0.009	0.008
CPVD01000010.1:3853-5395_Yersinia_intermedia_genome_assembly_4821_511_scaffold_ERS008495SCcontig000010_whole_genome_shotgun_sequence	0.003	0.006	0.003	0.006	0.004	0.005	0.081	0.001	0.001	0.001	0.003	0.52	0.008	0.004	0.006	0.006	0.006	0.006	0.006	0.006	0.016	0.016	0.006	0.006	0.006	0.006	0.006	0.006	0.006	0.006	0.006	0.009	0.009	0.009	0.009	0.009	0.009	0.009	0.01	0.011	0.011	0.012	0.008	0.009	0.009	0.009	0.009	0.009	0.008
CABMNY010000015.1:148225-149767_Yersinia_intermedia_isolate_MGYG-HGUT-02525_genome_assembly_contig:_GUT_GENOME147131_15_whole_genome_shotgun_sequence	0.003	0.005	0.003	0.005	0.004	0.005	0.081	0.001	0.001	0.001	0.003	0.519	0.008	0.003	0.005	0.005	0.005	0.006	0.006	0.006	0.016	0.016	0.006	0.006	0.006	0.006	0.006	0.006	0.006	0.005	0.005	0.009	0.009	0.009	0.009	0.009	0.009	0.009	0.01	0.011	0.011	0.012	0.008	0.009	0.009	0.009	0.009	0.009	0.008
CABHXU010000025.1:45-1587_Yersinia_intermedia_isolate_IP36595_genome_assembly_contig:_contig_00125_whole_genome_shotgun_sequence	0.001	0.003	0.005	0.003	0.006	0.003	0.083	0.003	0.003	0.003	0.001	0.52	0.009	0.006	0.003	0.003	0.003	0.004	0.004	0.004	0.015	0.015	0.004	0.004	0.004	0.004	0.004	0.004	0.004	0.003	0.003	0.011	0.011	0.011	0.011	0.011	0.011	0.011	0.012	0.009	0.009	0.011	0.01	0.011	0.011	0.011	0.011	0.011	0.01
MWTO01000107.1:200-1742_Yersinia_intermedia_strain_SCPM-O-B-7605_NODE_107_length_1761_cov_18.1108_whole_genome_shotgun_sequence	0.003	0.005	0.003	0.005	0.003	0.005	0.08	0.002	0.002	0.001	0.003	0.519	0.008	0.004	0.006	0.006	0.006	0.006	0.006	0.006	0.017	0.017	0.006	0.006	0.006	0.006	0.006	0.006	0.006	0.006	0.006	0.01	0.01	0.01	0.01	0.01	0.01	0.01	0.01	0.012	0.012	0.012	0.009	0.009	0.009	0.01	0.01	0.009	0.009
CPZJ01000017.1:492-2034_Yersinia_intermedia_genome_assembly_4840_71_scaffold_ERS008530SCcontig000017_whole_genome_shotgun_sequence	0.001	0.003	0.005	0.003	0.005	0.003	0.082	0.003	0.004	0.003	0.001	0.52	0.009	0.006	0.003	0.003	0.003	0.004	0.004	0.004	0.015	0.015	0.005	0.004	0.004	0.004	0.004	0.004	0.004	0.004	0.004	0.012	0.012	0.012	0.012	0.012	0.012	0.012	0.012	0.009	0.009	0.012	0.011	0.011	0.011	0.012	0.012	0.011	0.011
CABHXW010000042.1:200-1742_Yersinia_intermedia_isolate_IP38854_genome_assembly_contig:_contig_0047_whole_genome_shotgun_sequence	0.003	0.006	0.004	0.006	0.004	0.006	0.081	0.002	0.002	0.001	0.003	0.521	0.009	0.005	0.006	0.006	0.006	0.006	0.006	0.006	0.017	0.017	0.006	0.006	0.006	0.006	0.006	0.006	0.006	0.006	0.006	0.01	0.01	0.01	0.01	0.01	0.01	0.01	0.01	0.012	0.012	0.012	0.009	0.009	0.009	0.01	0.01	0.009	0.009
CABHXO010000081.1:23-1565_Yersinia_intermedia_isolate_IP36321_genome_assembly_contig:_contig_00093_whole_genome_shotgun_sequence	0.003	0.005	0.003	0.005	0.003	0.005	0.08	0.002	0.002	0.001	0.003	0.519	0.008	0.004	0.006	0.006	0.006	0.006	0.006	0.006	0.017	0.017	0.006	0.006	0.006	0.006	0.006	0.006	0.006	0.006	0.006	0.01	0.01	0.01	0.01	0.01	0.01	0.01	0.01	0.012	0.012	0.012	0.009	0.009	0.009	0.01	0.01	0.009	0.009
CABHXJ010000077.1:200-1742_Yersinia_intermedia_isolate_IP37946_genome_assembly_contig:_contig_00085_whole_genome_shotgun_sequence	0.001	0.003	0.005	0.003	0.005	0.003	0.082	0.003	0.004	0.003	0.001	0.52	0.009	0.006	0.003	0.003	0.003	0.004	0.004	0.004	0.015	0.015	0.005	0.004	0.004	0.004	0.004	0.004	0.004	0.004	0.004	0.012	0.012	0.012	0.012	0.012	0.012	0.012	0.012	0.009	0.009	0.012	0.011	0.011	0.011	0.012	0.012	0.011	0.011
Y_kristensenii_SCPM-O-B-8022_C-141	0.004	0.007	0.005	0.007	0.005	0.006	0.082	0.003	0.003	0.002	0.004	0.522	0.009	0.006	0.007	0.007	0.007	0.007	0.007	0.007	0.018	0.018	0.007	0.007	0.007	0.007	0.007	0.007	0.007	0.007	0.007	0.01	0.01	0.01	0.01	0.01	0.01	0.01	0.011	0.012	0.012	0.013	0.009	0.009	0.009	0.01	0.01	0.01	0.009
Y_kristensenii_SCPM-O-B-5043_672	0.007	0.01	0.008	0.01	0.008	0.009	0.086	0.006	0.006	0.005	0.007	0.525	0.009	0.009	0.01	0.01	0.01	0.01	0.01	0.01	0.021	0.021	0.01	0.01	0.01	0.01	0.01	0.01	0.01	0.01	0.01	0.009	0.009	0.009	0.009	0.009	0.009	0.009	0.009	0.011	0.011	0.011	0.007	0.008	0.008	0.009	0.009	0.009	0.008
Y_kristensenii_SCPM-O-B-8021_C-140	0.004	0.007	0.005	0.007	0.005	0.006	0.082	0.003	0.003	0.002	0.004	0.522	0.009	0.006	0.007	0.007	0.007	0.007	0.007	0.007	0.018	0.018	0.007	0.007	0.007	0.007	0.007	0.007	0.007	0.007	0.007	0.01	0.01	0.01	0.01	0.01	0.01	0.01	0.011	0.012	0.012	0.013	0.009	0.009	0.009	0.01	0.01	0.01	0.009
Y_kristensenii_SCPM-O-B-8023C-142	0.004	0.007	0.005	0.007	0.005	0.006	0.082	0.003	0.003	0.002	0.004	0.522	0.009	0.006	0.007	0.007	0.007	0.007	0.007	0.007	0.018	0.018	0.007	0.007	0.007	0.007	0.007	0.007	0.007	0.007	0.007	0.01	0.01	0.01	0.01	0.01	0.01	0.01	0.011	0.012	0.012	0.013	0.009	0.009	0.009	0.01	0.01	0.01	0.009
Y_kristensenii_SCPM-O-B-8070_C-189	0.004	0.007	0.005	0.007	0.005	0.006	0.082	0.003	0.003	0.002	0.004	0.522	0.009	0.006	0.007	0.007	0.007	0.007	0.007	0.007	0.018	0.018	0.007	0.007	0.007	0.007	0.007	0.007	0.007	0.007	0.007	0.01	0.01	0.01	0.01	0.01	0.01	0.01	0.011	0.012	0.012	0.013	0.009	0.009	0.009	0.01	0.01	0.01	0.009
CP054049.1:635285-636827_Yersinia_kristensenii_strain_2012N-4030_chromosome_complete_genome	0.004	0.007	0.005	0.007	0.005	0.006	0.082	0.003	0.003	0.002	0.004	0.522	0.009	0.006	0.007	0.007	0.007	0.007	0.007	0.007	0.018	0.018	0.007	0.007	0.007	0.007	0.007	0.007	0.007	0.007	0.007	0.01	0.01	0.01	0.01	0.01	0.01	0.01	0.011	0.012	0.012	0.013	0.009	0.009	0.009	0.01	0.01	0.01	0.009
CP054049.1:674407-675949_Yersinia_kristensenii_strain_2012N-4030_chromosome_complete_genome	0.004	0.007	0.005	0.007	0.005	0.006	0.082	0.003	0.003	0.002	0.004	0.522	0.009	0.006	0.007	0.007	0.007	0.007	0.007	0.007	0.018	0.018	0.007	0.007	0.007	0.007	0.007	0.007	0.007	0.007	0.007	0.01	0.01	0.01	0.01	0.01	0.01	0.01	0.011	0.012	0.012	0.013	0.009	0.009	0.009	0.01	0.01	0.01	0.009
CP054049.1:1054825-1056367_Yersinia_kristensenii_strain_2012N-4030_chromosome_complete_genome	0.004	0.007	0.005	0.007	0.005	0.006	0.082	0.003	0.003	0.002	0.004	0.522	0.009	0.006	0.007	0.007	0.007	0.007	0.007	0.007	0.018	0.018	0.007	0.007	0.007	0.007	0.007	0.007	0.007	0.007	0.007	0.01	0.01	0.01	0.01	0.01	0.01	0.01	0.011	0.012	0.012	0.013	0.009	0.009	0.009	0.01	0.01	0.01	0.009
CP054049.1:1198494-1200036_Yersinia_kristensenii_strain_2012N-4030_chromosome_complete_genome	0.004	0.007	0.005	0.007	0.005	0.006	0.082	0.003	0.003	0.002	0.004	0.522	0.009	0.006	0.007	0.007	0.007	0.007	0.007	0.007	0.018	0.018	0.007	0.007	0.007	0.007	0.007	0.007	0.007	0.007	0.007	0.01	0.01	0.01	0.01	0.01	0.01	0.01	0.011	0.012	0.012	0.013	0.009	0.009	0.009	0.01	0.01	0.01	0.009
CP054049.1:1359873-1361415_Yersinia_kristensenii_strain_2012N-4030_chromosome_complete_genome	0.004	0.007	0.005	0.007	0.005	0.006	0.082	0.003	0.003	0.002	0.004	0.521	0.009	0.006	0.007	0.007	0.007	0.007	0.007	0.007	0.018	0.018	0.007	0.007	0.007	0.007	0.007	0.007	0.007	0.007	0.007	0.01	0.01	0.01	0.01	0.01	0.01	0.01	0.011	0.012	0.012	0.013	0.009	0.009	0.009	0.01	0.01	0.01	0.009
CP054049.1:2097132-2098674_Yersinia_kristensenii_strain_2012N-4030_chromosome_complete_genome	0.004	0.007	0.005	0.007	0.005	0.006	0.082	0.003	0.003	0.002	0.004	0.522	0.009	0.006	0.007	0.007	0.007	0.007	0.007	0.007	0.018	0.018	0.007	0.007	0.007	0.007	0.007	0.007	0.007	0.007	0.007	0.01	0.01	0.01	0.01	0.01	0.01	0.01	0.011	0.012	0.012	0.013	0.009	0.009	0.009	0.01	0.01	0.01	0.009
CP054049.1:4808323-4809865_Yersinia_kristensenii_strain_2012N-4030_chromosome_complete_genome	0.005	0.007	0.005	0.007	0.006	0.007	0.083	0.003	0.003	0.003	0.004	0.522	0.009	0.006	0.008	0.008	0.008	0.007	0.008	0.007	0.018	0.018	0.008	0.007	0.007	0.007	0.007	0.007	0.007	0.008	0.008	0.011	0.011	0.011	0.011	0.011	0.011	0.011	0.011	0.013	0.013	0.013	0.009	0.01	0.01	0.011	0.011	0.01	0.009
UHIY01000001.1:987637-989179_Yersinia_kristensenii_strain_NCTC11471_genome_assembly_contig:_ERS473433SCcontig000001_whole_genome_shotgun_sequence	0.007	0.009	0.007	0.009	0.007	0.009	0.085	0.005	0.006	0.005	0.006	0.524	0.008	0.009	0.01	0.01	0.01	0.009	0.009	0.009	0.02	0.02	0.009	0.009	0.009	0.009	0.009	0.009	0.009	0.009	0.009	0.008	0.008	0.008	0.008	0.008	0.008	0.008	0.009	0.01	0.01	0.011	0.007	0.008	0.008	0.008	0.008	0.008	0.008
UHIY01000001.1:1642673-1644215_Yersinia_kristensenii_strain_NCTC11471_genome_assembly_contig:_ERS473433SCcontig000001_whole_genome_shotgun_sequence	0.007	0.009	0.007	0.009	0.007	0.009	0.085	0.005	0.006	0.005	0.006	0.524	0.008	0.009	0.01	0.01	0.01	0.009	0.009	0.009	0.02	0.02	0.009	0.009	0.009	0.009	0.009	0.009	0.009	0.009	0.009	0.008	0.008	0.008	0.008	0.008	0.008	0.008	0.009	0.01	0.01	0.011	0.007	0.008	0.008	0.008	0.008	0.008	0.008
UHIY01000001.1:307016-308558_Yersinia_kristensenii_strain_NCTC11471_genome_assembly_contig:_ERS473433SCcontig000001_whole_genome_shotgun_sequence	0.007	0.009	0.007	0.009	0.008	0.009	0.086	0.005	0.005	0.005	0.006	0.524	0.009	0.008	0.01	0.01	0.01	0.009	0.01	0.009	0.021	0.021	0.01	0.009	0.009	0.009	0.009	0.009	0.009	0.01	0.01	0.009	0.009	0.009	0.009	0.009	0.009	0.009	0.009	0.01	0.01	0.011	0.007	0.008	0.008	0.009	0.009	0.008	0.007
UHIY01000001.1:1507937-1509479_Yersinia_kristensenii_strain_NCTC11471_genome_assembly_contig:_ERS473433SCcontig000001_whole_genome_shotgun_sequence	0.007	0.009	0.007	0.009	0.008	0.009	0.086	0.005	0.005	0.005	0.006	0.524	0.009	0.008	0.01	0.01	0.01	0.009	0.01	0.009	0.021	0.021	0.01	0.009	0.009	0.009	0.009	0.009	0.009	0.01	0.01	0.009	0.009	0.009	0.009	0.009	0.009	0.009	0.009	0.01	0.01	0.011	0.007	0.008	0.008	0.009	0.009	0.008	0.007
UHIY01000001.1:2352691-2354233_Yersinia_kristensenii_strain_NCTC11471_genome_assembly_contig:_ERS473433SCcontig000001_whole_genome_shotgun_sequence	0.007	0.01	0.007	0.01	0.008	0.009	0.086	0.005	0.006	0.006	0.007	0.525	0.009	0.009	0.01	0.01	0.01	0.009	0.01	0.009	0.021	0.021	0.01	0.009	0.009	0.009	0.009	0.009	0.009	0.01	0.01	0.009	0.009	0.009	0.009	0.009	0.009	0.009	0.009	0.011	0.011	0.011	0.008	0.009	0.009	0.009	0.009	0.008	0.008
UHIY01000001.1:2391737-2393279_Yersinia_kristensenii_strain_NCTC11471_genome_assembly_contig:_ERS473433SCcontig000001_whole_genome_shotgun_sequence	0.007	0.01	0.007	0.01	0.008	0.009	0.086	0.005	0.006	0.006	0.007	0.523	0.009	0.009	0.01	0.01	0.01	0.009	0.01	0.009	0.021	0.021	0.01	0.009	0.009	0.009	0.009	0.009	0.009	0.01	0.01	0.009	0.009	0.009	0.009	0.009	0.009	0.009	0.009	0.011	0.011	0.011	0.008	0.009	0.009	0.009	0.009	0.008	0.008
UHIY01000001.1:1140980-1142522_Yersinia_kristensenii_strain_NCTC11471_genome_assembly_contig:_ERS473433SCcontig000001_whole_genome_shotgun_sequence	0.008	0.01	0.008	0.01	0.008	0.01	0.086	0.006	0.006	0.006	0.007	0.524	0.009	0.009	0.011	0.011	0.011	0.01	0.01	0.01	0.021	0.021	0.01	0.01	0.01	0.01	0.01	0.01	0.01	0.01	0.01	0.009	0.009	0.009	0.009	0.009	0.009	0.009	0.009	0.011	0.011	0.012	0.008	0.009	0.009	0.009	0.009	0.009	0.009
PDEI01000001.1:2768909-2770451_Yersinia_kristensenii_strain_FDAARGOS_415_pRIID_123.contig.0_whole_genome_shotgun_sequence	0.007	0.009	0.007	0.009	0.007	0.009	0.085	0.005	0.006	0.005	0.006	0.524	0.008	0.009	0.01	0.01	0.01	0.009	0.009	0.009	0.02	0.02	0.009	0.009	0.009	0.009	0.009	0.009	0.009	0.009	0.009	0.008	0.008	0.008	0.008	0.008	0.008	0.008	0.009	0.01	0.01	0.011	0.007	0.008	0.008	0.008	0.008	0.008	0.008
PDEI01000001.1:1934937-1936479_Yersinia_kristensenii_strain_FDAARGOS_415_pRIID_123.contig.0_whole_genome_shotgun_sequence	0.007	0.009	0.007	0.009	0.008	0.009	0.086	0.005	0.005	0.005	0.006	0.524	0.009	0.008	0.01	0.01	0.01	0.009	0.01	0.009	0.021	0.021	0.01	0.009	0.009	0.009	0.009	0.009	0.009	0.01	0.01	0.009	0.009	0.009	0.009	0.009	0.009	0.009	0.009	0.01	0.01	0.011	0.007	0.008	0.008	0.009	0.009	0.008	0.007
PDEI01000001.1:2615550-2617092_Yersinia_kristensenii_strain_FDAARGOS_415_pRIID_123.contig.0_whole_genome_shotgun_sequence	0.007	0.009	0.007	0.009	0.008	0.009	0.086	0.005	0.005	0.005	0.006	0.524	0.009	0.008	0.01	0.01	0.01	0.009	0.01	0.009	0.021	0.021	0.01	0.009	0.009	0.009	0.009	0.009	0.009	0.01	0.01	0.009	0.009	0.009	0.009	0.009	0.009	0.009	0.009	0.01	0.01	0.011	0.007	0.008	0.008	0.009	0.009	0.008	0.007
PDEI01000001.1:2903645-2905187_Yersinia_kristensenii_strain_FDAARGOS_415_pRIID_123.contig.0_whole_genome_shotgun_sequence	0.007	0.009	0.007	0.009	0.008	0.009	0.086	0.005	0.005	0.005	0.006	0.524	0.009	0.008	0.01	0.01	0.01	0.009	0.01	0.009	0.021	0.021	0.01	0.009	0.009	0.009	0.009	0.009	0.009	0.01	0.01	0.009	0.009	0.009	0.009	0.009	0.009	0.009	0.009	0.01	0.01	0.011	0.007	0.008	0.008	0.009	0.009	0.008	0.007
PDEI01000001.1:4033418-4034960_Yersinia_kristensenii_strain_FDAARGOS_415_pRIID_123.contig.0_whole_genome_shotgun_sequence	0.007	0.01	0.007	0.01	0.008	0.009	0.086	0.005	0.006	0.006	0.007	0.523	0.009	0.009	0.01	0.01	0.01	0.009	0.01	0.009	0.021	0.021	0.01	0.009	0.009	0.009	0.009	0.009	0.009	0.01	0.01	0.009	0.009	0.009	0.009	0.009	0.009	0.009	0.009	0.011	0.011	0.011	0.008	0.009	0.009	0.009	0.009	0.008	0.008
PDEI01000001.1:3284373-3285915_Yersinia_kristensenii_strain_FDAARGOS_415_pRIID_123.contig.0_whole_genome_shotgun_sequence	0.008	0.01	0.008	0.01	0.008	0.01	0.086	0.006	0.006	0.006	0.007	0.524	0.009	0.009	0.011	0.011	0.011	0.01	0.01	0.01	0.021	0.021	0.01	0.01	0.01	0.01	0.01	0.01	0.01	0.01	0.01	0.009	0.009	0.009	0.009	0.009	0.009	0.009	0.009	0.011	0.011	0.012	0.008	0.009	0.009	0.009	0.009	0.009	0.009
PDEI01000001.1:3994374-3995915_Yersinia_kristensenii_strain_FDAARGOS_415_pRIID_123.contig.0_whole_genome_shotgun_sequence	0.39	0.395	0.395	0.395	0.395	0.394	0.483	0.391	0.392	0.391	0.388	0.504	0.397	0.397	0.395	0.395	0.395	0.394	0.395	0.394	0.376	0.376	0.395	0.394	0.394	0.394	0.394	0.394	0.394	0.395	0.395	0.396	0.396	0.396	0.396	0.396	0.396	0.396	0.395	0.395	0.395	0.394	0.394	0.395	0.395	0.396	0.395	0.395	0.394
PGLT01000037.1:20-1562_Yersinia_kristensenii_strain_SCPM-O-B-7953_NODE_37_length_1605_cov_92.9445_whole_genome_shotgun_sequence	0.004	0.007	0.005	0.007	0.005	0.006	0.082	0.003	0.003	0.002	0.004	0.522	0.009	0.006	0.007	0.007	0.007	0.007	0.007	0.007	0.018	0.018	0.007	0.007	0.007	0.007	0.007	0.007	0.007	0.007	0.007	0.01	0.01	0.01	0.01	0.01	0.01	0.01	0.011	0.012	0.012	0.013	0.009	0.009	0.009	0.01	0.01	0.01	0.009
PEHL01000086.1:200-1742_Yersinia_kristensenii_strain_SCPM-O-B-8071_NODE_86_length_1785_cov_57.1707_whole_genome_shotgun_sequence	0.004	0.007	0.005	0.007	0.005	0.006	0.082	0.003	0.003	0.002	0.004	0.522	0.009	0.006	0.007	0.007	0.007	0.007	0.007	0.007	0.018	0.018	0.007	0.007	0.007	0.007	0.007	0.007	0.007	0.007	0.007	0.01	0.01	0.01	0.01	0.01	0.01	0.01	0.011	0.012	0.012	0.013	0.009	0.009	0.009	0.01	0.01	0.01	0.009
JAASAM010000022.1:44-1586_Yersinia_kristensenii_strain_SCPM-O-B-7961_(C-135)_22_whole_genome_shotgun_sequence	0.004	0.007	0.005	0.007	0.005	0.006	0.082	0.003	0.003	0.002	0.004	0.522	0.009	0.006	0.007	0.007	0.007	0.007	0.007	0.007	0.018	0.018	0.007	0.007	0.007	0.007	0.007	0.007	0.007	0.007	0.007	0.01	0.01	0.01	0.01	0.01	0.01	0.01	0.011	0.012	0.012	0.013	0.009	0.009	0.009	0.01	0.01	0.01	0.009
JAASAL010000014.1:44-1586_Yersinia_kristensenii_strain_SCPM-O-B-7962_(C-136)_14_whole_genome_shotgun_sequence	0.004	0.007	0.005	0.007	0.005	0.006	0.082	0.003	0.003	0.002	0.004	0.522	0.009	0.006	0.007	0.007	0.007	0.007	0.007	0.007	0.018	0.018	0.007	0.007	0.007	0.007	0.007	0.007	0.007	0.007	0.007	0.01	0.01	0.01	0.01	0.01	0.01	0.01	0.011	0.012	0.012	0.013	0.009	0.009	0.009	0.01	0.01	0.01	0.009
CQEO01000003.1:295570-297112_Yersinia_kristensenii_genome_assembly_4821_512_scaffold_ERS008565SCcontig000003_whole_genome_shotgun_sequence	0.004	0.007	0.005	0.007	0.005	0.006	0.082	0.003	0.003	0.002	0.004	0.522	0.009	0.006	0.007	0.007	0.007	0.007	0.007	0.007	0.018	0.018	0.007	0.007	0.007	0.007	0.007	0.007	0.007	0.007	0.007	0.01	0.01	0.01	0.01	0.01	0.01	0.01	0.011	0.012	0.012	0.013	0.009	0.009	0.009	0.01	0.01	0.01	0.009
CABHXV010000092.1:3653-5195_Yersinia_kristensenii_isolate_IP36506_genome_assembly_contig:_contig_0062_whole_genome_shotgun_sequence	0.004	0.007	0.005	0.007	0.005	0.006	0.082	0.003	0.003	0.002	0.004	0.522	0.009	0.006	0.007	0.007	0.007	0.007	0.007	0.007	0.018	0.018	0.007	0.007	0.007	0.007	0.007	0.007	0.007	0.007	0.007	0.01	0.01	0.01	0.01	0.01	0.01	0.01	0.011	0.012	0.012	0.013	0.009	0.009	0.009	0.01	0.01	0.01	0.009
CABHXV010000082.1:134-1676_Yersinia_kristensenii_isolate_IP36506_genome_assembly_contig:_contig_0071_whole_genome_shotgun_sequence	0.004	0.007	0.005	0.007	0.005	0.006	0.082	0.003	0.003	0.002	0.004	0.522	0.009	0.006	0.007	0.007	0.007	0.007	0.007	0.007	0.018	0.018	0.007	0.007	0.007	0.007	0.007	0.007	0.007	0.007	0.007	0.01	0.01	0.01	0.01	0.01	0.01	0.01	0.011	0.012	0.012	0.013	0.009	0.009	0.009	0.01	0.01	0.01	0.009
CABHXR010000026.1:45-1587_Yersinia_kristensenii_isolate_IP38952_genome_assembly_contig:_contig_0035_whole_genome_shotgun_sequence	0.004	0.007	0.005	0.007	0.005	0.006	0.082	0.003	0.003	0.002	0.004	0.522	0.009	0.006	0.007	0.007	0.007	0.007	0.007	0.007	0.018	0.018	0.007	0.007	0.007	0.007	0.007	0.007	0.007	0.007	0.007	0.01	0.01	0.01	0.01	0.01	0.01	0.01	0.011	0.012	0.012	0.013	0.009	0.009	0.009	0.01	0.01	0.01	0.009
PGWV01000054.1:63-1605_Yersinia_kristensenii_strain_SCPM-O-B-3969_NODE_55_length_1648_cov_82.4609_whole_genome_shotgun_sequence	0.004	0.006	0.004	0.006	0.005	0.006	0.082	0.002	0.002	0.002	0.003	0.521	0.009	0.005	0.007	0.007	0.007	0.006	0.007	0.006	0.017	0.017	0.007	0.006	0.006	0.006	0.006	0.006	0.006	0.007	0.007	0.01	0.01	0.01	0.01	0.01	0.01	0.01	0.01	0.012	0.012	0.012	0.009	0.009	0.009	0.01	0.01	0.009	0.009
NHOG01000036.1:44-1586_Yersinia_kristensenii_strain_CFSAN060538_CFSAN060538_contig_36_whole_genome_shotgun_sequence	0.004	0.006	0.004	0.006	0.005	0.006	0.082	0.002	0.002	0.002	0.003	0.521	0.009	0.005	0.007	0.007	0.007	0.006	0.007	0.006	0.017	0.017	0.007	0.006	0.006	0.006	0.006	0.006	0.006	0.007	0.007	0.01	0.01	0.01	0.01	0.01	0.01	0.01	0.01	0.012	0.012	0.012	0.009	0.009	0.009	0.01	0.01	0.009	0.009
CQDL01000076.1:210-1752_Yersinia_kristensenii_genome_assembly_4821_56_scaffold_ERS008490SCcontig000076_whole_genome_shotgun_sequence	0.004	0.006	0.004	0.006	0.005	0.006	0.082	0.002	0.002	0.002	0.003	0.521	0.009	0.005	0.007	0.007	0.007	0.006	0.007	0.006	0.017	0.017	0.007	0.006	0.006	0.006	0.006	0.006	0.006	0.007	0.007	0.01	0.01	0.01	0.01	0.01	0.01	0.01	0.01	0.012	0.012	0.012	0.009	0.009	0.009	0.01	0.01	0.009	0.009
CPYI01000009.1:192183-193725_Yersinia_kristensenii_genome_assembly_4821_57_scaffold_ERS008491SCcontig000009_whole_genome_shotgun_sequence	0.004	0.006	0.004	0.006	0.005	0.006	0.082	0.002	0.002	0.002	0.003	0.521	0.009	0.005	0.007	0.007	0.007	0.006	0.007	0.006	0.017	0.017	0.007	0.006	0.006	0.006	0.006	0.006	0.006	0.007	0.007	0.01	0.01	0.01	0.01	0.01	0.01	0.01	0.01	0.012	0.012	0.012	0.009	0.009	0.009	0.01	0.01	0.009	0.009
JACCJW010000052.1:200-1742_Yersinia_kristensenii_strain_HR100_NODE_52_length_1785_cov_1177.52_whole_genome_shotgun_sequence	0.007	0.009	0.007	0.009	0.007	0.009	0.085	0.006	0.006	0.005	0.007	0.524	0.008	0.008	0.009	0.009	0.009	0.01	0.01	0.01	0.021	0.021	0.01	0.01	0.01	0.01	0.01	0.01	0.01	0.009	0.009	0.009	0.009	0.009	0.009	0.009	0.009	0.009	0.009	0.011	0.011	0.011	0.007	0.008	0.008	0.009	0.009	0.009	0.008
JACCJU010000052.1:44-1586_Yersinia_kristensenii_strain_M70_NODE_52_length_1785_cov_1015.87_whole_genome_shotgun_sequence	0.007	0.01	0.008	0.01	0.008	0.009	0.086	0.006	0.006	0.005	0.007	0.525	0.009	0.009	0.01	0.01	0.01	0.01	0.01	0.01	0.021	0.021	0.01	0.01	0.01	0.01	0.01	0.01	0.01	0.01	0.01	0.009	0.009	0.009	0.009	0.009	0.009	0.009	0.009	0.011	0.011	0.011	0.007	0.008	0.008	0.009	0.009	0.009	0.008
JACCJL010000037.1:87-1629_Yersinia_kristensenii_strain_M47_NODE_37_length_1648_cov_1032.13_whole_genome_shotgun_sequence	0.007	0.01	0.008	0.01	0.008	0.009	0.086	0.006	0.006	0.005	0.007	0.525	0.009	0.009	0.01	0.01	0.01	0.01	0.01	0.01	0.021	0.021	0.01	0.01	0.01	0.01	0.01	0.01	0.01	0.01	0.01	0.009	0.009	0.009	0.009	0.009	0.009	0.009	0.009	0.011	0.011	0.011	0.007	0.008	0.008	0.009	0.009	0.009	0.008
JACCJK010000037.1:87-1629_Yersinia_kristensenii_strain_M73_NODE_37_length_1672_cov_1802.96_whole_genome_shotgun_sequence	0.007	0.01	0.008	0.01	0.008	0.009	0.086	0.006	0.006	0.005	0.007	0.525	0.009	0.009	0.01	0.01	0.01	0.01	0.01	0.01	0.021	0.021	0.01	0.01	0.01	0.01	0.01	0.01	0.01	0.01	0.01	0.009	0.009	0.009	0.009	0.009	0.009	0.009	0.009	0.011	0.011	0.011	0.007	0.008	0.008	0.009	0.009	0.009	0.008
JACCJJ010000056.1:44-1586_Yersinia_kristensenii_strain_M75_NODE_56_length_1785_cov_1813.5_whole_genome_shotgun_sequence	0.007	0.01	0.008	0.01	0.008	0.009	0.086	0.006	0.006	0.005	0.007	0.525	0.009	0.009	0.01	0.01	0.01	0.01	0.01	0.01	0.021	0.021	0.01	0.01	0.01	0.01	0.01	0.01	0.01	0.01	0.01	0.009	0.009	0.009	0.009	0.009	0.009	0.009	0.009	0.011	0.011	0.011	0.007	0.008	0.008	0.009	0.009	0.009	0.008
CABHXN010000153.1:44-1586_Yersinia_kristensenii_isolate_IP28590_genome_assembly_contig:_contig_00128_whole_genome_shotgun_sequence	0.007	0.01	0.008	0.01	0.008	0.009	0.086	0.006	0.006	0.005	0.007	0.525	0.009	0.009	0.01	0.01	0.01	0.01	0.01	0.01	0.021	0.021	0.01	0.01	0.01	0.01	0.01	0.01	0.01	0.01	0.01	0.009	0.009	0.009	0.009	0.009	0.009	0.009	0.009	0.011	0.011	0.011	0.007	0.008	0.008	0.009	0.009	0.009	0.008
ACCA01000078.1:44-1586_Yersinia_kristensenii_ATCC_33638_contig00434_whole_genome_shotgun_sequence	0.007	0.009	0.007	0.009	0.007	0.009	0.085	0.005	0.006	0.005	0.006	0.524	0.008	0.009	0.01	0.01	0.01	0.009	0.009	0.009	0.02	0.02	0.009	0.009	0.009	0.009	0.009	0.009	0.009	0.009	0.009	0.008	0.008	0.008	0.008	0.008	0.008	0.008	0.009	0.01	0.01	0.011	0.007	0.008	0.008	0.008	0.008	0.008	0.008
MWTL01000186.1:724-2266_Yersinia_kristensenii_strain_SCPM-O-B-7606_NODE_186_length_2465_cov_25.0599_whole_genome_shotgun_sequence	0.007	0.009	0.007	0.009	0.008	0.009	0.086	0.005	0.005	0.005	0.006	0.524	0.009	0.008	0.01	0.01	0.01	0.009	0.01	0.009	0.021	0.021	0.01	0.009	0.009	0.009	0.009	0.009	0.009	0.01	0.01	0.009	0.009	0.009	0.009	0.009	0.009	0.009	0.009	0.01	0.01	0.011	0.007	0.008	0.008	0.009	0.009	0.008	0.007
CABHXL010000016.1:200-1742_Yersinia_kristensenii_isolate_IP39338_genome_assembly_contig:_contig_0036_whole_genome_shotgun_sequence	0.007	0.009	0.007	0.009	0.008	0.009	0.086	0.005	0.005	0.005	0.006	0.524	0.009	0.008	0.01	0.01	0.01	0.009	0.01	0.009	0.021	0.021	0.01	0.009	0.009	0.009	0.009	0.009	0.009	0.01	0.01	0.009	0.009	0.009	0.009	0.009	0.009	0.009	0.009	0.01	0.01	0.011	0.007	0.008	0.008	0.009	0.009	0.008	0.007
Y_massilensis_SCPM-O-B-8026_C-146	0.01	0.012	0.011	0.012	0.011	0.013	0.09	0.008	0.008	0.008	0.01	0.531	0.009	0.011	0.009	0.009	0.009	0.009	0.009	0.009	0.02	0.02	0.009	0.009	0.009	0.009	0.009	0.009	0.009	0.009	0.009	0.008	0.008	0.008	0.008	0.008	0.008	0.008	0.008	0.009	0.009	0.011	0.008	0.007	0.007	0.008	0.008	0.008	0.007
CP054048.1:767926-769468_Yersinia_massiliensis_strain_2011N-4075_chromosome_complete_genome	0.01	0.012	0.011	0.012	0.011	0.013	0.09	0.008	0.008	0.008	0.01	0.531	0.009	0.011	0.009	0.009	0.009	0.009	0.009	0.009	0.02	0.02	0.009	0.009	0.009	0.009	0.009	0.009	0.009	0.009	0.009	0.008	0.008	0.008	0.008	0.008	0.008	0.008	0.008	0.009	0.009	0.011	0.008	0.007	0.007	0.008	0.008	0.008	0.007
CP054048.1:1576348-1577890_Yersinia_massiliensis_strain_2011N-4075_chromosome_complete_genome	0.01	0.012	0.011	0.012	0.011	0.013	0.09	0.008	0.008	0.008	0.01	0.531	0.009	0.011	0.009	0.009	0.009	0.009	0.009	0.009	0.02	0.02	0.009	0.009	0.009	0.009	0.009	0.009	0.009	0.009	0.009	0.008	0.008	0.008	0.008	0.008	0.008	0.008	0.008	0.009	0.009	0.011	0.008	0.007	0.007	0.008	0.008	0.008	0.007
CP054048.1:1615083-1616625_Yersinia_massiliensis_strain_2011N-4075_chromosome_complete_genome	0.01	0.012	0.011	0.012	0.011	0.013	0.09	0.008	0.008	0.008	0.01	0.531	0.009	0.011	0.009	0.009	0.009	0.009	0.009	0.009	0.02	0.02	0.009	0.009	0.009	0.009	0.009	0.009	0.009	0.009	0.009	0.008	0.008	0.008	0.008	0.008	0.008	0.008	0.008	0.009	0.009	0.011	0.008	0.007	0.007	0.008	0.008	0.008	0.007
CP054048.1:1929399-1930941_Yersinia_massiliensis_strain_2011N-4075_chromosome_complete_genome	0.01	0.012	0.011	0.012	0.011	0.013	0.09	0.008	0.008	0.008	0.01	0.531	0.009	0.011	0.009	0.009	0.009	0.009	0.009	0.009	0.02	0.02	0.009	0.009	0.009	0.009	0.009	0.009	0.009	0.009	0.009	0.008	0.008	0.008	0.008	0.008	0.008	0.008	0.008	0.009	0.009	0.011	0.008	0.007	0.007	0.008	0.008	0.008	0.007
CP054048.1:2301720-2303262_Yersinia_massiliensis_strain_2011N-4075_chromosome_complete_genome	0.01	0.012	0.011	0.012	0.011	0.013	0.09	0.008	0.008	0.008	0.01	0.531	0.009	0.011	0.009	0.009	0.009	0.009	0.009	0.009	0.02	0.02	0.009	0.009	0.009	0.009	0.009	0.009	0.009	0.009	0.009	0.008	0.008	0.008	0.008	0.008	0.008	0.008	0.008	0.009	0.009	0.011	0.008	0.007	0.007	0.008	0.008	0.008	0.007
CP054048.1:3079464-3081006_Yersinia_massiliensis_strain_2011N-4075_chromosome_complete_genome	0.01	0.012	0.011	0.012	0.011	0.013	0.09	0.008	0.008	0.008	0.01	0.531	0.009	0.011	0.009	0.009	0.009	0.009	0.009	0.009	0.02	0.02	0.009	0.009	0.009	0.009	0.009	0.009	0.009	0.009	0.009	0.008	0.008	0.008	0.008	0.008	0.008	0.008	0.008	0.009	0.009	0.011	0.008	0.007	0.007	0.008	0.008	0.008	0.007
CP054048.1:1768934-1770476_Yersinia_massiliensis_strain_2011N-4075_chromosome_complete_genome	0.01	0.013	0.011	0.013	0.012	0.013	0.09	0.009	0.009	0.008	0.011	0.531	0.009	0.011	0.009	0.009	0.009	0.009	0.008	0.009	0.02	0.02	0.009	0.009	0.009	0.009	0.009	0.009	0.009	0.009	0.009	0.008	0.008	0.008	0.008	0.008	0.008	0.008	0.009	0.01	0.01	0.011	0.008	0.007	0.007	0.008	0.008	0.009	0.008
CP028487.1:312241-313783_Yersinia_massiliensis_strain_GTA_chromosome_complete_genome	0.01	0.012	0.011	0.012	0.011	0.013	0.09	0.008	0.008	0.008	0.01	0.531	0.009	0.011	0.009	0.009	0.009	0.009	0.009	0.009	0.02	0.02	0.009	0.009	0.009	0.009	0.009	0.009	0.009	0.009	0.009	0.008	0.008	0.008	0.008	0.008	0.008	0.008	0.008	0.009	0.009	0.011	0.008	0.007	0.007	0.008	0.008	0.008	0.007
CP028487.1:1097573-1099115_Yersinia_massiliensis_strain_GTA_chromosome_complete_genome	0.01	0.012	0.011	0.012	0.011	0.013	0.09	0.008	0.008	0.008	0.01	0.531	0.009	0.011	0.009	0.009	0.009	0.009	0.009	0.009	0.02	0.02	0.009	0.009	0.009	0.009	0.009	0.009	0.009	0.009	0.009	0.008	0.008	0.008	0.008	0.008	0.008	0.008	0.008	0.009	0.009	0.011	0.008	0.007	0.007	0.008	0.008	0.008	0.007
CP028487.1:3745180-3746722_Yersinia_massiliensis_strain_GTA_chromosome_complete_genome	0.01	0.012	0.011	0.012	0.011	0.013	0.09	0.008	0.008	0.008	0.01	0.531	0.009	0.011	0.009	0.009	0.009	0.009	0.009	0.009	0.02	0.02	0.009	0.009	0.009	0.009	0.009	0.009	0.009	0.009	0.009	0.008	0.008	0.008	0.008	0.008	0.008	0.008	0.008	0.009	0.009	0.011	0.008	0.007	0.007	0.008	0.008	0.008	0.007
CP028487.1:4572871-4574413_Yersinia_massiliensis_strain_GTA_chromosome_complete_genome	0.01	0.012	0.011	0.012	0.011	0.013	0.09	0.008	0.008	0.008	0.01	0.531	0.009	0.011	0.009	0.009	0.009	0.009	0.009	0.009	0.02	0.02	0.009	0.009	0.009	0.009	0.009	0.009	0.009	0.009	0.009	0.008	0.008	0.008	0.008	0.008	0.008	0.008	0.008	0.009	0.009	0.011	0.008	0.007	0.007	0.008	0.008	0.008	0.007
CP028487.1:4611606-4613148_Yersinia_massiliensis_strain_GTA_chromosome_complete_genome	0.01	0.012	0.011	0.012	0.011	0.013	0.09	0.008	0.008	0.008	0.01	0.531	0.009	0.011	0.009	0.009	0.009	0.009	0.009	0.009	0.02	0.02	0.009	0.009	0.009	0.009	0.009	0.009	0.009	0.009	0.009	0.008	0.008	0.008	0.008	0.008	0.008	0.008	0.008	0.009	0.009	0.011	0.008	0.007	0.007	0.008	0.008	0.008	0.007
CP028487.1:4925923-4927465_Yersinia_massiliensis_strain_GTA_chromosome_complete_genome	0.01	0.012	0.011	0.012	0.011	0.013	0.09	0.008	0.008	0.008	0.01	0.531	0.009	0.011	0.009	0.009	0.009	0.009	0.009	0.009	0.02	0.02	0.009	0.009	0.009	0.009	0.009	0.009	0.009	0.009	0.009	0.008	0.008	0.008	0.008	0.008	0.008	0.008	0.008	0.009	0.009	0.011	0.008	0.007	0.007	0.008	0.008	0.008	0.007
CP028487.1:4765458-4767000_Yersinia_massiliensis_strain_GTA_chromosome_complete_genome	0.01	0.013	0.011	0.013	0.012	0.013	0.09	0.009	0.009	0.008	0.011	0.531	0.009	0.011	0.009	0.009	0.009	0.009	0.008	0.009	0.02	0.02	0.009	0.009	0.009	0.009	0.009	0.009	0.009	0.009	0.009	0.008	0.008	0.008	0.008	0.008	0.008	0.008	0.009	0.01	0.01	0.011	0.008	0.007	0.007	0.008	0.008	0.009	0.008
PEHM01000056.1:130-1672_Yersinia_massiliensis_strain_SCPM-O-B-8024_NODE_56_length_1715_cov_85.0327_whole_genome_shotgun_sequence	0.01	0.012	0.011	0.012	0.011	0.013	0.09	0.008	0.008	0.008	0.01	0.531	0.009	0.011	0.009	0.009	0.009	0.009	0.009	0.009	0.02	0.02	0.009	0.009	0.009	0.009	0.009	0.009	0.009	0.009	0.009	0.008	0.008	0.008	0.008	0.008	0.008	0.008	0.008	0.009	0.009	0.011	0.008	0.007	0.007	0.008	0.008	0.008	0.007
JAJAWB010000064.1:20-1562_Yersinia_massiliensis_strain_IZSPB_Y116_contig00064_whole_genome_shotgun_sequence	0.01	0.012	0.011	0.012	0.011	0.013	0.09	0.008	0.008	0.008	0.01	0.531	0.009	0.011	0.009	0.009	0.009	0.009	0.009	0.009	0.02	0.02	0.009	0.009	0.009	0.009	0.009	0.009	0.009	0.009	0.009	0.008	0.008	0.008	0.008	0.008	0.008	0.008	0.008	0.009	0.009	0.011	0.008	0.007	0.007	0.008	0.008	0.008	0.007
JAJAWA010000032.1:11-1553_Yersinia_massiliensis_strain_IZSPB_Y100_contig00032_whole_genome_shotgun_sequence	0.008	0.01	0.013	0.01	0.013	0.01	0.092	0.01	0.01	0.01	0.008	0.531	0.011	0.013	0.007	0.007	0.007	0.007	0.007	0.007	0.018	0.018	0.007	0.007	0.007	0.007	0.007	0.007	0.007	0.007	0.007	0.009	0.009	0.009	0.009	0.009	0.009	0.009	0.01	0.007	0.007	0.01	0.01	0.009	0.009	0.009	0.009	0.01	0.009
JAASAN010000025.1:20-1562_Yersinia_massiliensis_strain_SCPM-O-B-8025_(C-145)_25_whole_genome_shotgun_sequence	0.01	0.012	0.011	0.012	0.011	0.013	0.09	0.008	0.008	0.008	0.01	0.531	0.009	0.011	0.009	0.009	0.009	0.009	0.009	0.009	0.02	0.02	0.009	0.009	0.009	0.009	0.009	0.009	0.009	0.009	0.009	0.008	0.008	0.008	0.008	0.008	0.008	0.008	0.008	0.009	0.009	0.011	0.008	0.007	0.007	0.008	0.008	0.008	0.007
CQBH01000003.1:236115-237657_Yersinia_massiliensis_genome_assembly_4840_63_scaffold_ERS008670SCcontig000003_whole_genome_shotgun_sequence	0.01	0.012	0.011	0.012	0.011	0.013	0.09	0.008	0.008	0.008	0.01	0.531	0.009	0.011	0.009	0.009	0.009	0.009	0.009	0.009	0.02	0.02	0.009	0.009	0.009	0.009	0.009	0.009	0.009	0.009	0.009	0.008	0.008	0.008	0.008	0.008	0.008	0.008	0.008	0.009	0.009	0.011	0.008	0.007	0.007	0.008	0.008	0.008	0.007
CAKR01000050.1:24-1566_Yersinia_massiliensis_CCUG_53443_WGS_project_CAKR00000000_data_contig_00050_whole_genome_shotgun_sequence	0.008	0.01	0.013	0.01	0.013	0.01	0.092	0.01	0.01	0.01	0.008	0.531	0.011	0.013	0.007	0.007	0.007	0.007	0.007	0.007	0.018	0.018	0.007	0.007	0.007	0.007	0.007	0.007	0.007	0.007	0.007	0.009	0.009	0.009	0.009	0.009	0.009	0.009	0.01	0.007	0.007	0.01	0.01	0.009	0.009	0.009	0.009	0.01	0.009
CABHYT010000121.1:22-1564_Yersinia_massiliensis_isolate_IP37093_genome_assembly_contig:_contig_00103_whole_genome_shotgun_sequence	0.008	0.01	0.013	0.01	0.013	0.01	0.092	0.01	0.01	0.01	0.008	0.531	0.011	0.013	0.007	0.007	0.007	0.007	0.007	0.007	0.018	0.018	0.007	0.007	0.007	0.007	0.007	0.007	0.007	0.007	0.007	0.009	0.009	0.009	0.009	0.009	0.009	0.009	0.01	0.007	0.007	0.01	0.01	0.009	0.009	0.009	0.009	0.01	0.009
CABHYR010000087.1:46-1588_Yersinia_massiliensis_isolate_IP39269_genome_assembly_contig:_contig_00087_whole_genome_shotgun_sequence	0.01	0.012	0.011	0.012	0.011	0.013	0.09	0.008	0.008	0.008	0.01	0.531	0.009	0.011	0.009	0.009	0.009	0.009	0.009	0.009	0.02	0.02	0.009	0.009	0.009	0.009	0.009	0.009	0.009	0.009	0.009	0.008	0.008	0.008	0.008	0.008	0.008	0.008	0.008	0.009	0.009	0.011	0.008	0.007	0.007	0.008	0.008	0.008	0.007
CABHYQ010000052.1:21-1563_Yersinia_massiliensis_isolate_CIP109352_genome_assembly_contig:_contig_00118_whole_genome_shotgun_sequence	0.008	0.01	0.013	0.01	0.013	0.01	0.092	0.01	0.01	0.01	0.008	0.531	0.011	0.013	0.007	0.007	0.007	0.007	0.007	0.007	0.018	0.018	0.007	0.007	0.007	0.007	0.007	0.007	0.007	0.007	0.007	0.009	0.009	0.009	0.009	0.009	0.009	0.009	0.01	0.007	0.007	0.01	0.01	0.009	0.009	0.009	0.009	0.01	0.009
CABHYH010000169.1:21-1563_Yersinia_massiliensis_isolate_CIP109351_genome_assembly_contig:_contig_00126_whole_genome_shotgun_sequence	0.008	0.01	0.013	0.01	0.013	0.01	0.092	0.01	0.01	0.01	0.008	0.531	0.011	0.013	0.007	0.007	0.007	0.007	0.007	0.007	0.018	0.018	0.007	0.007	0.007	0.007	0.007	0.007	0.007	0.007	0.007	0.009	0.009	0.009	0.009	0.009	0.009	0.009	0.01	0.007	0.007	0.01	0.01	0.009	0.009	0.009	0.009	0.01	0.009
CABHYD010000388.1:25-1567_Yersinia_massiliensis_isolate_IP34847_genome_assembly_contig:_contig_00292_whole_genome_shotgun_sequence	0.01	0.012	0.011	0.012	0.011	0.013	0.09	0.008	0.008	0.008	0.01	0.531	0.009	0.011	0.009	0.009	0.009	0.009	0.009	0.009	0.02	0.02	0.009	0.009	0.009	0.009	0.009	0.009	0.009	0.009	0.009	0.008	0.008	0.008	0.008	0.008	0.008	0.008	0.008	0.009	0.009	0.011	0.008	0.007	0.007	0.008	0.008	0.008	0.007
CABHYD010000085.1:25-1567_Yersinia_massiliensis_isolate_IP34847_genome_assembly_contig:_contig_00210_whole_genome_shotgun_sequence	0.01	0.012	0.011	0.012	0.011	0.013	0.09	0.008	0.008	0.008	0.01	0.531	0.009	0.011	0.009	0.009	0.009	0.009	0.009	0.009	0.02	0.02	0.009	0.009	0.009	0.009	0.009	0.009	0.009	0.009	0.009	0.008	0.008	0.008	0.008	0.008	0.008	0.008	0.008	0.009	0.009	0.011	0.008	0.007	0.007	0.008	0.008	0.008	0.007
CABHYC010000026.1:21-1563_Yersinia_massiliensis_isolate_IP39254_genome_assembly_contig:_contig_0047_whole_genome_shotgun_sequence	0.008	0.01	0.013	0.01	0.013	0.01	0.092	0.01	0.01	0.01	0.008	0.531	0.011	0.013	0.007	0.007	0.007	0.007	0.007	0.007	0.018	0.018	0.007	0.007	0.007	0.007	0.007	0.007	0.007	0.007	0.007	0.009	0.009	0.009	0.009	0.009	0.009	0.009	0.01	0.007	0.007	0.01	0.01	0.009	0.009	0.009	0.009	0.01	0.009
CP023962.1:2997356-2998898_Yersinia_frederiksenii_strain_FDAARGOS_417_chromosome_complete_genome	0.01	0.012	0.011	0.012	0.011	0.013	0.09	0.008	0.008	0.008	0.01	0.531	0.009	0.011	0.009	0.009	0.009	0.009	0.009	0.009	0.02	0.02	0.009	0.009	0.009	0.009	0.009	0.009	0.009	0.009	0.009	0.008	0.008	0.008	0.008	0.008	0.008	0.008	0.008	0.009	0.009	0.011	0.008	0.007	0.007	0.008	0.008	0.008	0.007
CP023962.1:4141778-4143320_Yersinia_frederiksenii_strain_FDAARGOS_417_chromosome_complete_genome	0.008	0.01	0.013	0.01	0.013	0.01	0.092	0.01	0.01	0.01	0.008	0.531	0.011	0.013	0.007	0.007	0.007	0.007	0.007	0.007	0.018	0.018	0.007	0.007	0.007	0.007	0.007	0.007	0.007	0.007	0.007	0.009	0.009	0.009	0.009	0.009	0.009	0.009	0.01	0.007	0.007	0.01	0.01	0.009	0.009	0.009	0.009	0.01	0.009
CP023962.1:273392-274934_Yersinia_frederiksenii_strain_FDAARGOS_417_chromosome_complete_genome	0.01	0.013	0.011	0.013	0.012	0.013	0.09	0.009	0.009	0.008	0.01	0.531	0.009	0.011	0.009	0.009	0.009	0.009	0.009	0.009	0.021	0.021	0.009	0.009	0.009	0.009	0.009	0.009	0.009	0.009	0.009	0.008	0.008	0.008	0.008	0.008	0.008	0.008	0.009	0.01	0.01	0.011	0.008	0.007	0.007	0.008	0.008	0.009	0.008
CP023962.1:4456377-4457919_Yersinia_frederiksenii_strain_FDAARGOS_417_chromosome_complete_genome	0.01	0.013	0.011	0.013	0.012	0.013	0.09	0.009	0.009	0.008	0.011	0.531	0.009	0.011	0.009	0.009	0.009	0.009	0.008	0.009	0.02	0.02	0.009	0.009	0.009	0.009	0.009	0.009	0.009	0.009	0.009	0.008	0.008	0.008	0.008	0.008	0.008	0.008	0.009	0.01	0.01	0.011	0.008	0.007	0.007	0.008	0.008	0.009	0.008
CP023962.1:3775699-3777240_Yersinia_frederiksenii_strain_FDAARGOS_417_chromosome_complete_genome	0.395	0.398	0.4	0.398	0.4	0.399	0.488	0.395	0.396	0.395	0.394	0.51	0.396	0.401	0.393	0.393	0.393	0.393	0.392	0.393	0.375	0.375	0.393	0.393	0.393	0.393	0.393	0.393	0.393	0.393	0.393	0.394	0.394	0.394	0.394	0.394	0.394	0.394	0.394	0.393	0.393	0.394	0.394	0.393	0.393	0.394	0.393	0.394	0.394
CP023962.1:4302499-4304040_Yersinia_frederiksenii_strain_FDAARGOS_417_chromosome_complete_genome	0.395	0.398	0.4	0.398	0.4	0.399	0.488	0.395	0.396	0.395	0.394	0.51	0.396	0.401	0.393	0.393	0.393	0.393	0.392	0.393	0.375	0.375	0.393	0.393	0.393	0.393	0.393	0.393	0.393	0.393	0.393	0.394	0.394	0.394	0.394	0.394	0.394	0.394	0.394	0.393	0.393	0.394	0.394	0.393	0.393	0.394	0.393	0.394	0.394
CP023962.1:3736890-3738431_Yersinia_frederiksenii_strain_FDAARGOS_417_chromosome_complete_genome	0.681	0.681	0.681	0.681	0.681	0.68	0.684	0.682	0.684	0.684	0.681	0.682	0.683	0.683	0.682	0.682	0.682	0.682	0.681	0.682	0.662	0.662	0.682	0.682	0.682	0.682	0.682	0.682	0.682	0.682	0.682	0.682	0.682	0.682	0.682	0.682	0.682	0.682	0.682	0.682	0.682	0.681	0.682	0.682	0.682	0.682	0.682	0.681	0.682
CQEN01000009.1:184318-185860_Yersinia_frederiksenii_genome_assembly_5139_56_scaffold_ERS008501SCcontig000009_whole_genome_shotgun_sequence	0.01	0.012	0.011	0.012	0.011	0.013	0.09	0.008	0.008	0.008	0.01	0.531	0.009	0.011	0.009	0.009	0.009	0.009	0.009	0.009	0.02	0.02	0.009	0.009	0.009	0.009	0.009	0.009	0.009	0.009	0.009	0.008	0.008	0.008	0.008	0.008	0.008	0.008	0.008	0.009	0.009	0.011	0.008	0.007	0.007	0.008	0.008	0.008	0.007
CGCI01000007.1:186259-187801_Yersinia_frederiksenii_genome_assembly_4821_510_scaffold_ERS008494SCcontig000007_whole_genome_shotgun_sequence	0.01	0.013	0.011	0.013	0.012	0.013	0.09	0.009	0.009	0.008	0.011	0.531	0.009	0.011	0.009	0.009	0.009	0.009	0.008	0.009	0.02	0.02	0.009	0.009	0.009	0.009	0.009	0.009	0.009	0.009	0.009	0.008	0.008	0.008	0.008	0.008	0.008	0.008	0.009	0.01	0.01	0.011	0.008	0.007	0.007	0.008	0.008	0.009	0.008
CTJA01000014.1:502-2044_Yersinia_frederiksenii_genome_assembly_4821_81_scaffold_ERS008448SCcontig000014_whole_genome_shotgun_sequence	0.011	0.013	0.012	0.013	0.012	0.013	0.091	0.009	0.009	0.009	0.011	0.532	0.01	0.012	0.009	0.009	0.009	0.009	0.009	0.009	0.02	0.02	0.009	0.009	0.009	0.009	0.009	0.009	0.009	0.009	0.009	0.009	0.009	0.009	0.009	0.009	0.009	0.009	0.009	0.01	0.01	0.012	0.009	0.008	0.008	0.009	0.009	0.009	0.008
MWTK01000039.1:25-1567_Yersinia_frederiksenii_strain_SCPM-O-B-3986_NODE_39_length_1586_cov_66.4263_whole_genome_shotgun_sequence	0.01	0.013	0.011	0.013	0.012	0.013	0.09	0.009	0.009	0.008	0.011	0.53	0.009	0.011	0.009	0.009	0.009	0.009	0.009	0.009	0.021	0.021	0.009	0.009	0.009	0.009	0.009	0.009	0.009	0.009	0.009	0.008	0.008	0.008	0.008	0.008	0.008	0.008	0.009	0.01	0.01	0.011	0.008	0.007	0.007	0.008	0.008	0.009	0.008
CWJI01000006.1:20-1562_Yersinia_intermedia_genome_assembly_5139_25_scaffold_ERS008476SCcontig000006_whole_genome_shotgun_sequence	0.008	0.01	0.013	0.01	0.013	0.01	0.092	0.01	0.01	0.01	0.008	0.531	0.011	0.013	0.007	0.007	0.007	0.007	0.007	0.007	0.018	0.018	0.007	0.007	0.007	0.007	0.007	0.007	0.007	0.007	0.007	0.009	0.009	0.009	0.009	0.009	0.009	0.009	0.01	0.007	0.007	0.01	0.01	0.009	0.009	0.009	0.009	0.01	0.009
Y_mollaretii_SCPM-O-B-8306_333	0.005	0.007	0.006	0.007	0.006	0.008	0.084	0.003	0.002	0.003	0.005	0.523	0.01	0.005	0.007	0.007	0.007	0.006	0.007	0.006	0.017	0.017	0.007	0.006	0.006	0.006	0.006	0.006	0.006	0.007	0.007	0.009	0.009	0.009	0.009	0.009	0.009	0.009	0.009	0.01	0.01	0.012	0.008	0.008	0.008	0.009	0.009	0.009	0.008
Y_mollaretii_SCPM-O-B-7597_H87_82	0.004	0.007	0.006	0.007	0.006	0.007	0.083	0.003	0.002	0.002	0.005	0.522	0.01	0.005	0.007	0.007	0.007	0.007	0.007	0.007	0.018	0.018	0.007	0.007	0.007	0.007	0.007	0.007	0.007	0.007	0.007	0.008	0.008	0.008	0.008	0.008	0.008	0.008	0.009	0.01	0.01	0.011	0.008	0.007	0.007	0.008	0.008	0.009	0.008
Y_mollaretii_SCPM-O-B-10207_176-36	0.004	0.007	0.006	0.007	0.006	0.007	0.083	0.003	0.002	0.002	0.005	0.522	0.01	0.005	0.007	0.007	0.007	0.007	0.007	0.007	0.018	0.018	0.007	0.007	0.007	0.007	0.007	0.007	0.007	0.007	0.007	0.008	0.008	0.008	0.008	0.008	0.008	0.008	0.009	0.01	0.01	0.011	0.008	0.007	0.007	0.008	0.008	0.009	0.008
CP054043.1:828430-829972_Yersinia_mollaretii_ATCC_43969_chromosome_complete_genome	0.005	0.007	0.006	0.007	0.006	0.008	0.084	0.003	0.002	0.003	0.005	0.523	0.01	0.005	0.007	0.007	0.007	0.006	0.007	0.006	0.017	0.017	0.007	0.006	0.006	0.006	0.006	0.006	0.006	0.007	0.007	0.009	0.009	0.009	0.009	0.009	0.009	0.009	0.009	0.01	0.01	0.012	0.008	0.008	0.008	0.009	0.009	0.009	0.008
CP054043.1:869833-871375_Yersinia_mollaretii_ATCC_43969_chromosome_complete_genome	0.005	0.007	0.006	0.007	0.006	0.008	0.084	0.003	0.002	0.003	0.005	0.523	0.01	0.005	0.007	0.007	0.007	0.006	0.007	0.006	0.017	0.017	0.007	0.006	0.006	0.006	0.006	0.006	0.006	0.007	0.007	0.009	0.009	0.009	0.009	0.009	0.009	0.009	0.009	0.01	0.01	0.012	0.008	0.008	0.008	0.009	0.009	0.009	0.008
CP054043.1:1050756-1052298_Yersinia_mollaretii_ATCC_43969_chromosome_complete_genome	0.005	0.007	0.006	0.007	0.006	0.008	0.084	0.003	0.002	0.003	0.005	0.523	0.01	0.005	0.007	0.007	0.007	0.006	0.007	0.006	0.017	0.017	0.007	0.006	0.006	0.006	0.006	0.006	0.006	0.007	0.007	0.009	0.009	0.009	0.009	0.009	0.009	0.009	0.009	0.01	0.01	0.012	0.008	0.008	0.008	0.009	0.009	0.009	0.008
CP054043.1:52278-53820_Yersinia_mollaretii_ATCC_43969_chromosome_complete_genome	0.005	0.008	0.006	0.008	0.007	0.008	0.084	0.003	0.003	0.003	0.006	0.523	0.011	0.006	0.007	0.007	0.007	0.007	0.007	0.007	0.018	0.018	0.007	0.007	0.007	0.007	0.007	0.007	0.007	0.007	0.007	0.009	0.009	0.009	0.009	0.009	0.009	0.009	0.009	0.011	0.011	0.012	0.009	0.008	0.008	0.009	0.009	0.009	0.009
CP054043.1:1219854-1221396_Yersinia_mollaretii_ATCC_43969_chromosome_complete_genome	0.005	0.008	0.006	0.008	0.006	0.007	0.083	0.003	0.003	0.003	0.005	0.523	0.01	0.006	0.007	0.007	0.007	0.007	0.007	0.007	0.018	0.018	0.007	0.007	0.007	0.007	0.007	0.007	0.007	0.007	0.007	0.009	0.009	0.009	0.009	0.009	0.009	0.009	0.009	0.011	0.011	0.012	0.009	0.008	0.008	0.009	0.009	0.009	0.009
CP054043.1:1588021-1589563_Yersinia_mollaretii_ATCC_43969_chromosome_complete_genome	0.005	0.008	0.006	0.008	0.007	0.008	0.084	0.003	0.003	0.003	0.006	0.522	0.011	0.006	0.007	0.007	0.007	0.007	0.007	0.007	0.018	0.018	0.007	0.007	0.007	0.007	0.007	0.007	0.007	0.007	0.007	0.009	0.009	0.009	0.009	0.009	0.009	0.009	0.009	0.011	0.011	0.012	0.009	0.008	0.008	0.009	0.009	0.009	0.009
CP054043.1:2280981-2282523_Yersinia_mollaretii_ATCC_43969_chromosome_complete_genome	0.005	0.008	0.006	0.008	0.006	0.007	0.083	0.003	0.003	0.003	0.005	0.523	0.01	0.006	0.007	0.007	0.007	0.007	0.007	0.007	0.018	0.018	0.007	0.007	0.007	0.007	0.007	0.007	0.007	0.007	0.007	0.009	0.009	0.009	0.009	0.009	0.009	0.009	0.009	0.011	0.011	0.012	0.009	0.008	0.008	0.009	0.009	0.009	0.009
PEHO01000043.1:200-1742_Yersinia_mollaretii_strain_SCPM-O-B-7598_NODE_43_length_1761_cov_83.817_whole_genome_shotgun_sequence	0.004	0.007	0.006	0.007	0.006	0.007	0.083	0.003	0.002	0.002	0.005	0.522	0.01	0.005	0.007	0.007	0.007	0.007	0.007	0.007	0.018	0.018	0.007	0.007	0.007	0.007	0.007	0.007	0.007	0.007	0.007	0.008	0.008	0.008	0.008	0.008	0.008	0.008	0.009	0.01	0.01	0.011	0.008	0.007	0.007	0.008	0.008	0.009	0.008
JAASAI010000044.1:196-1738_Yersinia_mollaretii_strain_SCPM-O-B-7610_(282/86)_44_whole_genome_shotgun_sequence	0.004	0.007	0.006	0.007	0.006	0.007	0.083	0.003	0.002	0.002	0.005	0.522	0.01	0.005	0.007	0.007	0.007	0.007	0.007	0.007	0.018	0.018	0.007	0.007	0.007	0.007	0.007	0.007	0.007	0.007	0.007	0.008	0.008	0.008	0.008	0.008	0.008	0.008	0.009	0.01	0.01	0.011	0.008	0.007	0.007	0.008	0.008	0.009	0.008
CTRC01000006.1:20385-21927_Yersinia_mollaretii_genome_assembly_4840_88_scaffold_ERS008557SCcontig000006_whole_genome_shotgun_sequence	0.004	0.007	0.006	0.007	0.006	0.007	0.083	0.003	0.002	0.002	0.005	0.522	0.01	0.005	0.007	0.007	0.007	0.007	0.007	0.007	0.018	0.018	0.007	0.007	0.007	0.007	0.007	0.007	0.007	0.007	0.007	0.008	0.008	0.008	0.008	0.008	0.008	0.008	0.009	0.01	0.01	0.011	0.008	0.007	0.007	0.008	0.008	0.009	0.008
CTKJ01000008.1:158449-159991_Yersinia_mollaretii_genome_assembly_4821_74_scaffold_ERS008437SCcontig000008_whole_genome_shotgun_sequence	0.004	0.007	0.006	0.007	0.006	0.007	0.083	0.003	0.002	0.002	0.005	0.522	0.01	0.005	0.007	0.007	0.007	0.007	0.007	0.007	0.018	0.018	0.007	0.007	0.007	0.007	0.007	0.007	0.007	0.007	0.007	0.008	0.008	0.008	0.008	0.008	0.008	0.008	0.009	0.01	0.01	0.011	0.008	0.007	0.007	0.008	0.008	0.009	0.008
CPYJ01000007.1:226745-228287_Yersinia_mollaretii_genome_assembly_4840_73_scaffold_ERS008532SCcontig000007_whole_genome_shotgun_sequence	0.004	0.007	0.006	0.007	0.006	0.007	0.083	0.003	0.002	0.002	0.005	0.522	0.01	0.005	0.007	0.007	0.007	0.007	0.007	0.007	0.018	0.018	0.007	0.007	0.007	0.007	0.007	0.007	0.007	0.007	0.007	0.008	0.008	0.008	0.008	0.008	0.008	0.008	0.009	0.01	0.01	0.011	0.008	0.007	0.007	0.008	0.008	0.009	0.008
CIFJ01000064.1:334-1876_Yersinia_mollaretii_genome_assembly_4821_611_scaffold_ERS008528SCcontig000064_whole_genome_shotgun_sequence	0.004	0.007	0.006	0.007	0.006	0.007	0.083	0.003	0.002	0.002	0.005	0.522	0.01	0.005	0.007	0.007	0.007	0.007	0.007	0.007	0.018	0.018	0.007	0.007	0.007	0.007	0.007	0.007	0.007	0.007	0.007	0.008	0.008	0.008	0.008	0.008	0.008	0.008	0.009	0.01	0.01	0.011	0.008	0.007	0.007	0.008	0.008	0.009	0.008
CABHYS010000022.1:200-1742_Yersinia_mollaretii_isolate_IP27339_genome_assembly_contig:_contig_0027_whole_genome_shotgun_sequence	0.004	0.007	0.006	0.007	0.006	0.007	0.083	0.003	0.002	0.002	0.005	0.522	0.01	0.005	0.007	0.007	0.007	0.007	0.007	0.007	0.018	0.018	0.007	0.007	0.007	0.007	0.007	0.007	0.007	0.007	0.007	0.008	0.008	0.008	0.008	0.008	0.008	0.008	0.009	0.01	0.01	0.011	0.008	0.007	0.007	0.008	0.008	0.009	0.008
CABHYO010000047.1:46-1588_Yersinia_mollaretii_isolate_IP33651_genome_assembly_contig:_contig_0053_whole_genome_shotgun_sequence	0.004	0.007	0.006	0.007	0.006	0.007	0.083	0.003	0.002	0.002	0.005	0.522	0.01	0.005	0.007	0.007	0.007	0.007	0.007	0.007	0.018	0.018	0.007	0.007	0.007	0.007	0.007	0.007	0.007	0.007	0.007	0.008	0.008	0.008	0.008	0.008	0.008	0.008	0.009	0.01	0.01	0.011	0.008	0.007	0.007	0.008	0.008	0.009	0.008
CABHYJ010000030.1:45-1587_Yersinia_mollaretii_isolate_IP26765_genome_assembly_contig:_contig_0035_whole_genome_shotgun_sequence	0.004	0.007	0.006	0.007	0.006	0.007	0.083	0.003	0.002	0.002	0.005	0.522	0.01	0.005	0.007	0.007	0.007	0.007	0.007	0.007	0.018	0.018	0.007	0.007	0.007	0.007	0.007	0.007	0.007	0.007	0.007	0.008	0.008	0.008	0.008	0.008	0.008	0.008	0.009	0.01	0.01	0.011	0.008	0.007	0.007	0.008	0.008	0.009	0.008
CABHYE010000020.1:196-1738_Yersinia_mollaretii_isolate_IP28240_genome_assembly_contig:_contig_0008_whole_genome_shotgun_sequence	0.004	0.007	0.006	0.007	0.006	0.007	0.083	0.003	0.002	0.002	0.005	0.522	0.01	0.005	0.007	0.007	0.007	0.007	0.007	0.007	0.018	0.018	0.007	0.007	0.007	0.007	0.007	0.007	0.007	0.007	0.007	0.008	0.008	0.008	0.008	0.008	0.008	0.008	0.009	0.01	0.01	0.011	0.008	0.007	0.007	0.008	0.008	0.009	0.008
PGLU01000037.1:123-1665_Yersinia_mollaretii_strain_SCPM-O-B-7609_NODE_37_length_1708_cov_85.8178_whole_genome_shotgun_sequence	0.005	0.007	0.006	0.007	0.006	0.008	0.084	0.003	0.002	0.003	0.005	0.523	0.01	0.005	0.007	0.007	0.007	0.006	0.007	0.006	0.017	0.017	0.007	0.006	0.006	0.006	0.006	0.006	0.006	0.007	0.007	0.009	0.009	0.009	0.009	0.009	0.009	0.009	0.009	0.01	0.01	0.012	0.008	0.008	0.008	0.009	0.009	0.009	0.008
JAASAJ010000021.1:20-1562_Yersinia_mollaretii_strain_SCPM-O-B-7596_(846/98)_21_whole_genome_shotgun_sequence	0.005	0.007	0.006	0.007	0.006	0.008	0.084	0.003	0.002	0.003	0.005	0.523	0.01	0.005	0.007	0.007	0.007	0.006	0.007	0.006	0.017	0.017	0.007	0.006	0.006	0.006	0.006	0.006	0.006	0.007	0.007	0.009	0.009	0.009	0.009	0.009	0.009	0.009	0.009	0.01	0.01	0.012	0.008	0.008	0.008	0.009	0.009	0.009	0.008
CTIO01000074.1:200-1742_Yersinia_mollaretii_genome_assembly_4821_710_scaffold_ERS008443SCcontig000074_whole_genome_shotgun_sequence	0.005	0.007	0.006	0.007	0.006	0.008	0.084	0.003	0.002	0.003	0.005	0.523	0.01	0.005	0.007	0.007	0.007	0.006	0.007	0.006	0.017	0.017	0.007	0.006	0.006	0.006	0.006	0.006	0.006	0.007	0.007	0.009	0.009	0.009	0.009	0.009	0.009	0.009	0.009	0.01	0.01	0.012	0.008	0.008	0.008	0.009	0.009	0.009	0.008
CTEP01000082.1:431-1973_Yersinia_mollaretii_genome_assembly_4821_73_scaffold_ERS008436SCcontig000082_whole_genome_shotgun_sequence	0.005	0.007	0.006	0.007	0.006	0.008	0.084	0.003	0.002	0.003	0.005	0.523	0.01	0.005	0.007	0.007	0.007	0.006	0.007	0.006	0.017	0.017	0.007	0.006	0.006	0.006	0.006	0.006	0.006	0.007	0.007	0.009	0.009	0.009	0.009	0.009	0.009	0.009	0.009	0.01	0.01	0.012	0.008	0.008	0.008	0.009	0.009	0.009	0.008
CQDS01000018.1:74-1616_Yersinia_mollaretii_genome_assembly_4821_810_scaffold_ERS008457SCcontig000018_whole_genome_shotgun_sequence	0.005	0.007	0.006	0.007	0.006	0.008	0.084	0.003	0.002	0.003	0.005	0.522	0.01	0.005	0.008	0.008	0.008	0.007	0.008	0.007	0.018	0.018	0.008	0.007	0.007	0.007	0.007	0.007	0.007	0.008	0.008	0.009	0.009	0.009	0.009	0.009	0.009	0.009	0.009	0.01	0.01	0.012	0.008	0.008	0.008	0.009	0.009	0.009	0.008
CQBM01000010.1:120710-122252_Yersinia_mollaretii_genome_assembly_5139_57_scaffold_ERS008502SCcontig000010_whole_genome_shotgun_sequence	0.005	0.007	0.006	0.007	0.006	0.008	0.084	0.003	0.002	0.003	0.005	0.523	0.01	0.005	0.007	0.007	0.007	0.006	0.007	0.006	0.017	0.017	0.007	0.006	0.006	0.006	0.006	0.006	0.006	0.007	0.007	0.009	0.009	0.009	0.009	0.009	0.009	0.009	0.009	0.01	0.01	0.012	0.008	0.008	0.008	0.009	0.009	0.009	0.008
CABMMJ010000010.1:120710-122252_Yersinia_mollaretii_isolate_MGYG-HGUT-02471_genome_assembly_contig:_GUT_GENOME143489_10_whole_genome_shotgun_sequence	0.005	0.007	0.006	0.007	0.006	0.008	0.084	0.003	0.002	0.003	0.005	0.523	0.01	0.005	0.007	0.007	0.007	0.006	0.007	0.006	0.017	0.017	0.007	0.006	0.006	0.006	0.006	0.006	0.006	0.007	0.007	0.009	0.009	0.009	0.009	0.009	0.009	0.009	0.009	0.01	0.01	0.012	0.008	0.008	0.008	0.009	0.009	0.009	0.008
CABHYV010000055.1:46-1588_Yersinia_mollaretii_isolate_IP36688_genome_assembly_contig:_contig_0052_whole_genome_shotgun_sequence	0.005	0.007	0.005	0.007	0.006	0.007	0.083	0.003	0.002	0.003	0.004	0.522	0.01	0.005	0.008	0.008	0.008	0.007	0.008	0.007	0.018	0.018	0.008	0.007	0.007	0.007	0.007	0.007	0.007	0.008	0.008	0.009	0.009	0.009	0.009	0.009	0.009	0.009	0.009	0.01	0.01	0.012	0.008	0.008	0.008	0.009	0.009	0.009	0.008
CABHYF010000011.1:23-1565_Yersinia_mollaretii_isolate_IP39060_genome_assembly_contig:_contig_0020_whole_genome_shotgun_sequence	0.005	0.007	0.006	0.007	0.006	0.008	0.084	0.003	0.002	0.003	0.005	0.523	0.01	0.005	0.007	0.007	0.007	0.006	0.007	0.006	0.017	0.017	0.007	0.006	0.006	0.006	0.006	0.006	0.006	0.007	0.007	0.009	0.009	0.009	0.009	0.009	0.009	0.009	0.009	0.01	0.01	0.012	0.008	0.008	0.008	0.009	0.009	0.009	0.008
CABHYK010000052.1:200-1742_Yersinia_mollaretii_isolate_IP28910_genome_assembly_contig:_contig_0042_whole_genome_shotgun_sequence	0.005	0.008	0.006	0.008	0.006	0.007	0.083	0.003	0.003	0.003	0.005	0.523	0.01	0.006	0.007	0.007	0.007	0.007	0.007	0.007	0.018	0.018	0.007	0.007	0.007	0.007	0.007	0.007	0.007	0.007	0.007	0.009	0.009	0.009	0.009	0.009	0.009	0.009	0.009	0.011	0.011	0.012	0.009	0.008	0.008	0.009	0.009	0.009	0.009
CABHYI010000071.1:200-1742_Yersinia_mollaretii_isolate_IP37695_genome_assembly_contig:_contig_00078_whole_genome_shotgun_sequence	0.005	0.008	0.006	0.008	0.007	0.008	0.084	0.003	0.003	0.003	0.006	0.522	0.011	0.006	0.007	0.007	0.007	0.007	0.007	0.007	0.018	0.018	0.007	0.007	0.007	0.007	0.007	0.007	0.007	0.007	0.007	0.009	0.009	0.009	0.009	0.009	0.009	0.009	0.009	0.011	0.011	0.012	0.009	0.008	0.008	0.009	0.009	0.009	0.009
CABHYM010000072.1:45-1587_Yersinia_mollaretii_isolate_IP36729_genome_assembly_contig:_contig_0075_whole_genome_shotgun_sequence	0.006	0.008	0.006	0.008	0.006	0.008	0.084	0.004	0.003	0.003	0.005	0.522	0.011	0.006	0.009	0.009	0.009	0.008	0.009	0.008	0.019	0.019	0.009	0.008	0.008	0.008	0.008	0.008	0.008	0.009	0.009	0.009	0.009	0.009	0.009	0.009	0.009	0.009	0.01	0.011	0.011	0.013	0.009	0.009	0.009	0.009	0.009	0.01	0.009
CWJL01000114.1:200-1742_Yersinia_pekkanenii_genome_assembly_8016_292_scaffold_ERS137968SCcontig000114_whole_genome_shotgun_sequence	0.004	0.006	0.004	0.006	0.005	0.006	0.082	0.002	0.001	0.002	0.003	0.521	0.009	0.004	0.007	0.007	0.007	0.006	0.007	0.006	0.017	0.017	0.007	0.006	0.006	0.006	0.006	0.006	0.006	0.007	0.007	0.01	0.01	0.01	0.01	0.01	0.01	0.01	0.01	0.012	0.012	0.012	0.009	0.009	0.009	0.01	0.01	0.009	0.009
CQAZ01000069.1:9962-11504_Yersinia_pekkanenii_genome_assembly_4821_612_scaffold_ERS008529SCcontig000069_whole_genome_shotgun_sequence	0.004	0.006	0.004	0.006	0.005	0.006	0.082	0.002	0.001	0.002	0.003	0.521	0.009	0.004	0.007	0.007	0.007	0.006	0.007	0.006	0.017	0.017	0.007	0.006	0.006	0.006	0.006	0.006	0.006	0.007	0.007	0.01	0.01	0.01	0.01	0.01	0.01	0.01	0.01	0.012	0.012	0.012	0.009	0.009	0.009	0.01	0.01	0.009	0.009
CABHZK010000014.1:44-1586_Yersinia_enterocolitica_isolate_IP38663_genome_assembly_contig:_contig_0057_whole_genome_shotgun_sequence	0.006	0.008	0.006	0.008	0.007	0.008	0.084	0.004	0.004	0.003	0.006	0.521	0.011	0.006	0.008	0.008	0.008	0.008	0.008	0.008	0.019	0.019	0.009	0.008	0.008	0.008	0.008	0.008	0.008	0.008	0.008	0.01	0.01	0.01	0.01	0.01	0.01	0.01	0.011	0.012	0.012	0.009	0.009	0.009	0.009	0.01	0.01	0.01	0.009
CABHZI010000061.1:45-1587_Yersinia_enterocolitica_isolate_IP38819_genome_assembly_contig:_contig_00079_whole_genome_shotgun_sequence	0.006	0.008	0.006	0.008	0.007	0.008	0.084	0.004	0.004	0.003	0.006	0.521	0.011	0.006	0.008	0.008	0.008	0.008	0.008	0.008	0.019	0.019	0.009	0.008	0.008	0.008	0.008	0.008	0.008	0.008	0.008	0.01	0.01	0.01	0.01	0.01	0.01	0.01	0.011	0.012	0.012	0.009	0.009	0.009	0.009	0.01	0.01	0.01	0.009
CABHZF010000025.1:200-1742_Yersinia_enterocolitica_isolate_IP38046_genome_assembly_contig:_contig_00069_whole_genome_shotgun_sequence	0.006	0.008	0.006	0.008	0.007	0.008	0.084	0.004	0.004	0.003	0.006	0.521	0.011	0.006	0.008	0.008	0.008	0.008	0.008	0.008	0.019	0.019	0.009	0.008	0.008	0.008	0.008	0.008	0.008	0.008	0.008	0.01	0.01	0.01	0.01	0.01	0.01	0.01	0.011	0.012	0.012	0.009	0.009	0.009	0.009	0.01	0.01	0.01	0.009
CABHYW010000006.1:21-1563_Yersinia_enterocolitica_isolate_IP38950_genome_assembly_contig:_contig_0018_whole_genome_shotgun_sequence	0.006	0.008	0.006	0.008	0.007	0.008	0.084	0.004	0.004	0.003	0.006	0.521	0.011	0.006	0.008	0.008	0.008	0.008	0.008	0.008	0.019	0.019	0.009	0.008	0.008	0.008	0.008	0.008	0.008	0.008	0.008	0.01	0.01	0.01	0.01	0.01	0.01	0.01	0.011	0.012	0.012	0.009	0.009	0.009	0.009	0.01	0.01	0.01	0.009
CABHYU010000176.1:200-1742_Yersinia_enterocolitica_isolate_IP37838_genome_assembly_contig:_contig_11_whole_genome_shotgun_sequence	0.006	0.008	0.006	0.008	0.007	0.008	0.084	0.004	0.004	0.003	0.006	0.521	0.011	0.006	0.008	0.008	0.008	0.008	0.008	0.008	0.019	0.019	0.009	0.008	0.008	0.008	0.008	0.008	0.008	0.008	0.008	0.01	0.01	0.01	0.01	0.01	0.01	0.01	0.011	0.012	0.012	0.009	0.009	0.009	0.009	0.01	0.01	0.01	0.009
CQER01000005.1:146746-148288_Yersinia_intermedia_genome_assembly_4840_65_scaffold_ERS008547SCcontig000005_whole_genome_shotgun_sequence	0.006	0.008	0.007	0.008	0.007	0.009	0.085	0.004	0.004	0.004	0.006	0.522	0.011	0.007	0.009	0.009	0.009	0.009	0.008	0.009	0.02	0.02	0.009	0.009	0.009	0.009	0.009	0.009	0.009	0.009	0.009	0.011	0.011	0.011	0.011	0.011	0.011	0.011	0.011	0.013	0.013	0.009	0.009	0.01	0.01	0.011	0.011	0.01	0.009
CABHZN010000025.1:134-1676_Yersinia_enterocolitica_isolate_IP39432_genome_assembly_contig:_contig_00074_whole_genome_shotgun_sequence	0.006	0.008	0.007	0.008	0.007	0.009	0.085	0.004	0.004	0.004	0.006	0.522	0.011	0.007	0.009	0.009	0.009	0.009	0.008	0.009	0.02	0.02	0.009	0.009	0.009	0.009	0.009	0.009	0.009	0.009	0.009	0.011	0.011	0.011	0.011	0.011	0.011	0.011	0.011	0.013	0.013	0.009	0.009	0.01	0.01	0.011	0.011	0.01	0.009
CABHZG010000010.1:46-1588_Yersinia_enterocolitica_isolate_IP39924_genome_assembly_contig:_contig_0053_whole_genome_shotgun_sequence	0.006	0.008	0.007	0.008	0.007	0.009	0.085	0.004	0.004	0.004	0.006	0.522	0.011	0.007	0.009	0.009	0.009	0.009	0.008	0.009	0.02	0.02	0.009	0.009	0.009	0.009	0.009	0.009	0.009	0.009	0.009	0.011	0.011	0.011	0.011	0.011	0.011	0.011	0.011	0.013	0.013	0.009	0.009	0.01	0.01	0.011	0.011	0.01	0.009
CABHYX010000072.1:21-1563_Yersinia_enterocolitica_isolate_IP38191_genome_assembly_contig:_contig_0051_whole_genome_shotgun_sequence	0.006	0.008	0.007	0.008	0.007	0.009	0.085	0.004	0.004	0.004	0.006	0.522	0.011	0.007	0.009	0.009	0.009	0.009	0.008	0.009	0.02	0.02	0.009	0.009	0.009	0.009	0.009	0.009	0.009	0.009	0.009	0.011	0.011	0.011	0.011	0.011	0.011	0.011	0.011	0.013	0.013	0.009	0.009	0.01	0.01	0.011	0.011	0.01	0.009
CABHYG010000008.1:22-1564_Yersinia_enterocolitica_isolate_IP37424_genome_assembly_contig:_contig_0018_whole_genome_shotgun_sequence	0.004	0.006	0.008	0.006	0.009	0.006	0.086	0.006	0.006	0.005	0.004	0.522	0.013	0.008	0.006	0.006	0.006	0.006	0.006	0.006	0.017	0.017	0.007	0.006	0.006	0.006	0.006	0.006	0.006	0.006	0.006	0.012	0.012	0.012	0.012	0.012	0.012	0.012	0.013	0.01	0.01	0.009	0.011	0.011	0.011	0.012	0.012	0.012	0.011
CABHZB010000027.1:21-1563_Yersinia_enterocolitica_isolate_IP38868_genome_assembly_contig:_contig_0043_whole_genome_shotgun_sequence	0.003	0.006	0.008	0.006	0.009	0.006	0.086	0.006	0.006	0.006	0.004	0.522	0.013	0.009	0.006	0.006	0.006	0.006	0.006	0.006	0.017	0.017	0.007	0.006	0.006	0.006	0.006	0.006	0.006	0.006	0.006	0.012	0.012	0.012	0.012	0.012	0.012	0.012	0.013	0.01	0.01	0.009	0.011	0.012	0.012	0.012	0.012	0.012	0.011
CP009364.1:3178802-3180344_Yersinia_frederiksenii_Y225_complete_genome	0.003	0.005	0.004	0.005	0.004	0.006	0.081	0.001	0.001	0	0.003	0.52	0.008	0.004	0.006	0.006	0.006	0.005	0.006	0.005	0.016	0.016	0.006	0.005	0.005	0.005	0.005	0.005	0.005	0.006	0.006	0.009	0.009	0.009	0.009	0.009	0.009	0.009	0.009	0.011	0.011	0.011	0.008	0.008	0.008	0.009	0.009	0.009	0.008
CP009364.1:2408067-2409608_Yersinia_frederiksenii_Y225_complete_genome	0.657	0.658	0.659	0.658	0.659	0.658	0.661	0.658	0.659	0.658	0.656	0.658	0.656	0.66	0.66	0.66	0.66	0.66	0.659	0.66	0.64	0.64	0.659	0.66	0.66	0.66	0.66	0.66	0.66	0.66	0.66	0.656	0.656	0.656	0.656	0.656	0.656	0.656	0.655	0.655	0.655	0.654	0.654	0.655	0.655	0.656	0.655	0.655	0.654
CP009364.1:3499794-3501336_Yersinia_frederiksenii_Y225_complete_genome	0.004	0.006	0.004	0.006	0.004	0.006	0.081	0.002	0.003	0.002	0.003	0.521	0.009	0.006	0.007	0.007	0.007	0.006	0.006	0.006	0.017	0.017	0.006	0.006	0.006	0.006	0.006	0.006	0.006	0.006	0.006	0.01	0.01	0.01	0.01	0.01	0.01	0.01	0.01	0.012	0.012	0.013	0.009	0.01	0.01	0.01	0.01	0.009	0.009
CP009364.1:3139870-3141411_Yersinia_frederiksenii_Y225_complete_genome	0.263	0.267	0.268	0.267	0.268	0.267	0.384	0.263	0.264	0.263	0.263	0.504	0.275	0.269	0.267	0.267	0.267	0.267	0.267	0.267	0.25	0.25	0.267	0.267	0.267	0.267	0.267	0.267	0.267	0.267	0.267	0.275	0.275	0.275	0.275	0.275	0.275	0.275	0.275	0.275	0.275	0.274	0.274	0.275	0.275	0.275	0.275	0.275	0.274
CP009364.1:3873137-3874679_Yersinia_frederiksenii_Y225_complete_genome	0.005	0.008	0.006	0.008	0.006	0.008	0.083	0.003	0.004	0.003	0.006	0.52	0.01	0.007	0.008	0.008	0.008	0.007	0.008	0.007	0.018	0.018	0.008	0.007	0.007	0.007	0.007	0.007	0.007	0.008	0.008	0.009	0.009	0.009	0.009	0.009	0.009	0.009	0.009	0.011	0.011	0.012	0.009	0.009	0.009	0.009	0.009	0.009	0.009
CP009364.1:3333046-3334588_Yersinia_frederiksenii_Y225_complete_genome	0.009	0.012	0.011	0.012	0.011	0.013	0.089	0.008	0.008	0.007	0.01	0.531	0.01	0.011	0.013	0.013	0.013	0.012	0.013	0.012	0.023	0.023	0.012	0.012	0.012	0.012	0.012	0.012	0.012	0.013	0.013	0.007	0.007	0.007	0.007	0.007	0.007	0.007	0.008	0.009	0.009	0.01	0.007	0.006	0.006	0.007	0.007	0.008	0.007
CP009364.1:63166-64708_Yersinia_frederiksenii_Y225_complete_genome	0.007	0.009	0.008	0.009	0.008	0.01	0.086	0.005	0.006	0.005	0.007	0.522	0.012	0.009	0.01	0.01	0.01	0.009	0.009	0.009	0.02	0.02	0.009	0.009	0.009	0.009	0.009	0.009	0.009	0.009	0.009	0.009	0.009	0.009	0.009	0.009	0.009	0.009	0.009	0.011	0.011	0.012	0.009	0.009	0.009	0.009	0.009	0.009	0.009
CP009997.1:2404770-2406312_Yersinia_rochesterensis_strain_Y231_complete_genome	0.003	0.005	0.004	0.005	0.004	0.006	0.081	0.001	0.001	0	0.003	0.52	0.008	0.004	0.006	0.006	0.006	0.005	0.006	0.005	0.016	0.016	0.006	0.005	0.005	0.005	0.005	0.005	0.005	0.006	0.006	0.009	0.009	0.009	0.009	0.009	0.009	0.009	0.009	0.011	0.011	0.011	0.008	0.008	0.008	0.009	0.009	0.009	0.008
CP009997.1:2778115-2779657_Yersinia_rochesterensis_strain_Y231_complete_genome	0.003	0.005	0.004	0.005	0.004	0.006	0.081	0.001	0.001	0	0.003	0.52	0.008	0.004	0.006	0.006	0.006	0.005	0.006	0.005	0.016	0.016	0.006	0.005	0.005	0.005	0.005	0.005	0.005	0.006	0.006	0.009	0.009	0.009	0.009	0.009	0.009	0.009	0.009	0.011	0.011	0.011	0.008	0.008	0.008	0.009	0.009	0.009	0.008
CP009997.1:2944814-2946356_Yersinia_rochesterensis_strain_Y231_complete_genome	0.003	0.005	0.004	0.005	0.004	0.006	0.081	0.001	0.001	0	0.003	0.52	0.008	0.004	0.006	0.006	0.006	0.005	0.006	0.005	0.016	0.016	0.006	0.005	0.005	0.005	0.005	0.005	0.005	0.006	0.006	0.009	0.009	0.009	0.009	0.009	0.009	0.009	0.009	0.011	0.011	0.011	0.008	0.008	0.008	0.009	0.009	0.009	0.008
CP009997.1:3099151-3100693_Yersinia_rochesterensis_strain_Y231_complete_genome	0.003	0.005	0.004	0.005	0.004	0.006	0.081	0.001	0.001	0	0.003	0.52	0.008	0.004	0.006	0.006	0.006	0.005	0.006	0.005	0.016	0.016	0.006	0.005	0.005	0.005	0.005	0.005	0.005	0.006	0.006	0.009	0.009	0.009	0.009	0.009	0.009	0.009	0.009	0.011	0.011	0.011	0.008	0.008	0.008	0.009	0.009	0.009	0.008
CP009997.1:3138094-3139636_Yersinia_rochesterensis_strain_Y231_complete_genome	0.003	0.005	0.004	0.005	0.004	0.006	0.081	0.001	0.001	0	0.003	0.52	0.008	0.004	0.006	0.006	0.006	0.005	0.006	0.005	0.016	0.016	0.006	0.005	0.005	0.005	0.005	0.005	0.005	0.006	0.006	0.009	0.009	0.009	0.009	0.009	0.009	0.009	0.009	0.011	0.011	0.011	0.008	0.008	0.008	0.009	0.009	0.009	0.008
CP009997.1:1719211-1720753_Yersinia_rochesterensis_strain_Y231_complete_genome	0.003	0.006	0.003	0.006	0.004	0.005	0.081	0.001	0.001	0.001	0.003	0.52	0.008	0.004	0.006	0.006	0.006	0.006	0.006	0.006	0.016	0.016	0.006	0.006	0.006	0.006	0.006	0.006	0.006	0.006	0.006	0.009	0.009	0.009	0.009	0.009	0.009	0.009	0.01	0.011	0.011	0.012	0.008	0.009	0.009	0.009	0.009	0.009	0.008
CP009997.1:3870103-3871644_Yersinia_rochesterensis_strain_Y231_complete_genome	0.678	0.678	0.677	0.678	0.678	0.678	0.68	0.678	0.678	0.678	0.678	0.458	0.675	0.677	0.683	0.683	0.683	0.682	0.682	0.682	0.663	0.663	0.682	0.682	0.682	0.682	0.682	0.682	0.682	0.682	0.682	0.676	0.676	0.676	0.676	0.676	0.676	0.676	0.675	0.677	0.677	0.675	0.676	0.676	0.676	0.676	0.676	0.675	0.676
CP008955.1:392265-393807_Yersinia_kristensenii_strain_ATCC_33639_genome	0.003	0.005	0.004	0.005	0.004	0.006	0.081	0.001	0.001	0	0.003	0.52	0.008	0.004	0.006	0.006	0.006	0.005	0.006	0.005	0.016	0.016	0.006	0.005	0.005	0.005	0.005	0.005	0.005	0.006	0.006	0.009	0.009	0.009	0.009	0.009	0.009	0.009	0.009	0.011	0.011	0.011	0.008	0.008	0.008	0.009	0.009	0.009	0.008
CP008955.1:3725552-3727094_Yersinia_kristensenii_strain_ATCC_33639_genome	0.003	0.005	0.004	0.005	0.004	0.006	0.081	0.001	0.001	0	0.003	0.52	0.008	0.004	0.006	0.006	0.006	0.005	0.006	0.005	0.016	0.016	0.006	0.005	0.005	0.005	0.005	0.005	0.005	0.006	0.006	0.009	0.009	0.009	0.009	0.009	0.009	0.009	0.009	0.011	0.011	0.011	0.008	0.008	0.008	0.009	0.009	0.009	0.008
CP008955.1:4015039-4016581_Yersinia_kristensenii_strain_ATCC_33639_genome	0.003	0.005	0.004	0.005	0.004	0.006	0.081	0.001	0.001	0	0.003	0.52	0.008	0.004	0.006	0.006	0.006	0.005	0.006	0.005	0.016	0.016	0.006	0.005	0.005	0.005	0.005	0.005	0.005	0.006	0.006	0.009	0.009	0.009	0.009	0.009	0.009	0.009	0.009	0.011	0.011	0.011	0.008	0.008	0.008	0.009	0.009	0.009	0.008
CP008955.1:4053969-4055511_Yersinia_kristensenii_strain_ATCC_33639_genome	0.003	0.005	0.004	0.005	0.004	0.006	0.081	0.001	0.001	0	0.003	0.52	0.008	0.004	0.006	0.006	0.006	0.005	0.006	0.005	0.016	0.016	0.006	0.005	0.005	0.005	0.005	0.005	0.005	0.006	0.006	0.009	0.009	0.009	0.009	0.009	0.009	0.009	0.009	0.011	0.011	0.011	0.008	0.008	0.008	0.009	0.009	0.009	0.008
CP008955.1:2672699-2674241_Yersinia_kristensenii_strain_ATCC_33639_genome	0.003	0.006	0.003	0.006	0.004	0.005	0.081	0.001	0.001	0.001	0.003	0.52	0.008	0.004	0.006	0.006	0.006	0.006	0.006	0.006	0.016	0.016	0.006	0.006	0.006	0.006	0.006	0.006	0.006	0.006	0.006	0.009	0.009	0.009	0.009	0.009	0.009	0.009	0.01	0.011	0.011	0.012	0.008	0.009	0.009	0.009	0.009	0.009	0.008
CP008955.1:3860741-3862282_Yersinia_kristensenii_strain_ATCC_33639_genome	0.139	0.143	0.141	0.143	0.141	0.143	0.243	0.137	0.137	0.137	0.14	0.513	0.147	0.141	0.143	0.143	0.143	0.143	0.143	0.143	0.129	0.129	0.143	0.143	0.143	0.143	0.143	0.143	0.143	0.143	0.143	0.148	0.148	0.148	0.148	0.148	0.148	0.148	0.148	0.15	0.15	0.151	0.147	0.147	0.147	0.148	0.148	0.148	0.147
CP008955.1:3352206-3353749_Yersinia_kristensenii_strain_ATCC_33639_genome	0.258	0.262	0.264	0.262	0.264	0.262	0.379	0.259	0.258	0.258	0.258	0.503	0.271	0.262	0.262	0.262	0.262	0.262	0.263	0.262	0.269	0.269	0.263	0.262	0.262	0.262	0.262	0.262	0.262	0.263	0.263	0.269	0.269	0.269	0.269	0.269	0.269	0.269	0.268	0.268	0.268	0.269	0.269	0.269	0.269	0.269	0.269	0.269	0.269
Y_rochesterensis_SCPM-O-B-9106_C-191	0.003	0.005	0.004	0.005	0.004	0.006	0.081	0.001	0.001	0	0.003	0.52	0.008	0.004	0.006	0.006	0.006	0.005	0.006	0.005	0.016	0.016	0.006	0.005	0.005	0.005	0.005	0.005	0.005	0.006	0.006	0.009	0.009	0.009	0.009	0.009	0.009	0.009	0.009	0.011	0.011	0.011	0.008	0.008	0.008	0.009	0.009	0.009	0.008
CP032482.1:306840-308382_Yersinia_rochesterensis_strain_ATCC_BAA-2637_chromosome	0.003	0.005	0.004	0.005	0.004	0.006	0.081	0.001	0.001	0	0.003	0.52	0.008	0.004	0.006	0.006	0.006	0.005	0.006	0.005	0.016	0.016	0.006	0.005	0.005	0.005	0.005	0.005	0.005	0.006	0.006	0.009	0.009	0.009	0.009	0.009	0.009	0.009	0.009	0.011	0.011	0.011	0.008	0.008	0.008	0.009	0.009	0.009	0.008
CP032482.1:1027231-1028773_Yersinia_rochesterensis_strain_ATCC_BAA-2637_chromosome	0.003	0.005	0.004	0.005	0.004	0.006	0.081	0.001	0.001	0	0.003	0.52	0.008	0.004	0.006	0.006	0.006	0.005	0.006	0.005	0.016	0.016	0.006	0.005	0.005	0.005	0.005	0.005	0.005	0.006	0.006	0.009	0.009	0.009	0.009	0.009	0.009	0.009	0.009	0.011	0.011	0.011	0.008	0.008	0.008	0.009	0.009	0.009	0.008
CP032482.1:3321156-3322698_Yersinia_rochesterensis_strain_ATCC_BAA-2637_chromosome	0.003	0.005	0.004	0.005	0.004	0.006	0.081	0.001	0.001	0	0.003	0.52	0.008	0.004	0.006	0.006	0.006	0.005	0.006	0.005	0.016	0.016	0.006	0.005	0.005	0.005	0.005	0.005	0.005	0.006	0.006	0.009	0.009	0.009	0.009	0.009	0.009	0.009	0.009	0.011	0.011	0.011	0.008	0.008	0.008	0.009	0.009	0.009	0.008
CP032482.1:17454-18996_Yersinia_rochesterensis_strain_ATCC_BAA-2637_chromosome	0.003	0.006	0.003	0.006	0.004	0.005	0.081	0.001	0.001	0.001	0.003	0.52	0.008	0.004	0.006	0.006	0.006	0.006	0.006	0.006	0.016	0.016	0.006	0.006	0.006	0.006	0.006	0.006	0.006	0.006	0.006	0.009	0.009	0.009	0.009	0.009	0.009	0.009	0.01	0.011	0.011	0.012	0.008	0.009	0.009	0.009	0.009	0.009	0.008
CP032482.1:153284-154826_Yersinia_rochesterensis_strain_ATCC_BAA-2637_chromosome	0.003	0.006	0.003	0.006	0.004	0.005	0.081	0.001	0.001	0.001	0.003	0.52	0.008	0.004	0.006	0.006	0.006	0.006	0.006	0.006	0.016	0.016	0.006	0.006	0.006	0.006	0.006	0.006	0.006	0.006	0.006	0.009	0.009	0.009	0.009	0.009	0.009	0.009	0.01	0.011	0.011	0.012	0.008	0.009	0.009	0.009	0.009	0.009	0.008
CP032482.1:4011525-4013067_Yersinia_rochesterensis_strain_ATCC_BAA-2637_chromosome	0.003	0.006	0.003	0.006	0.004	0.005	0.081	0.001	0.001	0.001	0.003	0.52	0.008	0.004	0.006	0.006	0.006	0.006	0.006	0.006	0.016	0.016	0.006	0.006	0.006	0.006	0.006	0.006	0.006	0.006	0.006	0.009	0.009	0.009	0.009	0.009	0.009	0.009	0.01	0.011	0.011	0.012	0.008	0.009	0.009	0.009	0.009	0.009	0.008
CP032482.1:4050434-4051976_Yersinia_rochesterensis_strain_ATCC_BAA-2637_chromosome	0.003	0.006	0.003	0.006	0.004	0.005	0.081	0.001	0.001	0.001	0.003	0.52	0.008	0.004	0.006	0.006	0.006	0.006	0.006	0.006	0.016	0.016	0.006	0.006	0.006	0.006	0.006	0.006	0.006	0.006	0.006	0.009	0.009	0.009	0.009	0.009	0.009	0.009	0.01	0.011	0.011	0.012	0.008	0.009	0.009	0.009	0.009	0.009	0.008
CWJK01000003.1:371514-373056_Yersinia_kristensenii_genome_assembly_5139_24_scaffold_ERS008475SCcontig000003_whole_genome_shotgun_sequence	0.003	0.005	0.004	0.005	0.004	0.006	0.081	0.001	0.001	0	0.003	0.52	0.008	0.004	0.006	0.006	0.006	0.005	0.006	0.005	0.016	0.016	0.006	0.005	0.005	0.005	0.005	0.005	0.005	0.006	0.006	0.009	0.009	0.009	0.009	0.009	0.009	0.009	0.009	0.011	0.011	0.011	0.008	0.008	0.008	0.009	0.009	0.009	0.008
CQAQ01000009.1:37344-38886_Yersinia_kristensenii_genome_assembly_5139_55_scaffold_ERS008500SCcontig000009_whole_genome_shotgun_sequence	0.003	0.005	0.004	0.005	0.004	0.006	0.081	0.001	0.001	0	0.003	0.52	0.008	0.004	0.006	0.006	0.006	0.005	0.006	0.005	0.016	0.016	0.006	0.005	0.005	0.005	0.005	0.005	0.005	0.006	0.006	0.009	0.009	0.009	0.009	0.009	0.009	0.009	0.009	0.011	0.011	0.011	0.008	0.008	0.008	0.009	0.009	0.009	0.008
CABMMB010000009.1:37344-38886_Yersinia_kristensenii_isolate_MGYG-HGUT-02462_genome_assembly_contig:_GUT_GENOME143380_9_whole_genome_shotgun_sequence	0.003	0.005	0.004	0.005	0.004	0.006	0.081	0.001	0.001	0	0.003	0.52	0.008	0.004	0.006	0.006	0.006	0.005	0.006	0.005	0.016	0.016	0.006	0.005	0.005	0.005	0.005	0.005	0.005	0.006	0.006	0.009	0.009	0.009	0.009	0.009	0.009	0.009	0.009	0.011	0.011	0.011	0.008	0.008	0.008	0.009	0.009	0.009	0.008
CABHXZ010000135.1:50-1592_Yersinia_kristensenii_isolate_IP38810_genome_assembly_contig:_contig_00089_whole_genome_shotgun_sequence	0.003	0.005	0.004	0.005	0.004	0.006	0.081	0.001	0.001	0	0.003	0.52	0.008	0.004	0.006	0.006	0.006	0.005	0.006	0.005	0.016	0.016	0.006	0.005	0.005	0.005	0.005	0.005	0.005	0.006	0.006	0.009	0.009	0.009	0.009	0.009	0.009	0.009	0.009	0.011	0.011	0.011	0.008	0.008	0.008	0.009	0.009	0.009	0.008
CABHXY010000008.1:200-1742_Yersinia_kristensenii_isolate_IP28581_genome_assembly_contig:_contig_00170_whole_genome_shotgun_sequence	0.003	0.005	0.004	0.005	0.004	0.006	0.081	0.001	0.001	0	0.003	0.52	0.008	0.004	0.006	0.006	0.006	0.005	0.006	0.005	0.016	0.016	0.006	0.005	0.005	0.005	0.005	0.005	0.005	0.006	0.006	0.009	0.009	0.009	0.009	0.009	0.009	0.009	0.009	0.011	0.011	0.011	0.008	0.008	0.008	0.009	0.009	0.009	0.008
CABHXS010000004.1:200-1742_Yersinia_kristensenii_isolate_IP35638_genome_assembly_contig:_contig_00110_whole_genome_shotgun_sequence	0.003	0.005	0.004	0.005	0.004	0.006	0.081	0.001	0.001	0	0.003	0.52	0.008	0.004	0.006	0.006	0.006	0.005	0.006	0.005	0.016	0.016	0.006	0.005	0.005	0.005	0.005	0.005	0.005	0.006	0.006	0.009	0.009	0.009	0.009	0.009	0.009	0.009	0.009	0.011	0.011	0.011	0.008	0.008	0.008	0.009	0.009	0.009	0.008
CABHXK010000005.1:46-1588_Yersinia_kristensenii_isolate_IP37484_genome_assembly_contig:_contig_00110_whole_genome_shotgun_sequence	0.003	0.005	0.004	0.005	0.004	0.006	0.081	0.001	0.001	0	0.003	0.52	0.008	0.004	0.006	0.006	0.006	0.005	0.006	0.005	0.016	0.016	0.006	0.005	0.005	0.005	0.005	0.005	0.005	0.006	0.006	0.009	0.009	0.009	0.009	0.009	0.009	0.009	0.009	0.011	0.011	0.011	0.008	0.008	0.008	0.009	0.009	0.009	0.008
CABHXT010000310.1:44-1586_Yersinia_kristensenii_isolate_IP38921_genome_assembly_contig:_contig_157_whole_genome_shotgun_sequence	0.003	0.006	0.003	0.006	0.004	0.005	0.081	0.001	0.001	0.001	0.003	0.52	0.008	0.004	0.006	0.006	0.006	0.006	0.006	0.006	0.016	0.016	0.006	0.006	0.006	0.006	0.006	0.006	0.006	0.006	0.006	0.009	0.009	0.009	0.009	0.009	0.009	0.009	0.01	0.011	0.011	0.012	0.008	0.009	0.009	0.009	0.009	0.009	0.008
CABHXM010000024.1:46-1588_Yersinia_kristensenii_isolate_IP38487_genome_assembly_contig:_contig_0069_whole_genome_shotgun_sequence	0.003	0.006	0.003	0.006	0.003	0.005	0.08	0.001	0.002	0.001	0.003	0.52	0.008	0.005	0.006	0.006	0.006	0.005	0.006	0.005	0.016	0.016	0.006	0.005	0.005	0.005	0.005	0.005	0.005	0.006	0.006	0.009	0.009	0.009	0.009	0.009	0.009	0.009	0.009	0.011	0.011	0.012	0.009	0.009	0.009	0.009	0.009	0.009	0.009
CABIHW010000034.1:45-1587_Yersinia_rohdei_isolate_IP38305_genome_assembly_contig:_contig_0029_whole_genome_shotgun_sequence	0.009	0.011	0.009	0.011	0.01	0.011	0.088	0.007	0.007	0.006	0.009	0.528	0.008	0.01	0.012	0.012	0.012	0.011	0.012	0.011	0.022	0.022	0.011	0.011	0.011	0.011	0.011	0.011	0.011	0.012	0.012	0.008	0.008	0.008	0.008	0.008	0.008	0.008	0.009	0.01	0.01	0.01	0.007	0.007	0.007	0.008	0.008	0.008	0.007
CTKU01000045.1:200-1742_Yersinia_rohdei_genome_assembly_4821_72_scaffold_ERS008435SCcontig000045_whole_genome_shotgun_sequence	0.008	0.011	0.009	0.011	0.009	0.011	0.088	0.006	0.006	0.006	0.008	0.527	0.007	0.009	0.011	0.011	0.011	0.011	0.011	0.011	0.022	0.022	0.011	0.011	0.011	0.011	0.011	0.011	0.011	0.011	0.011	0.008	0.008	0.008	0.008	0.008	0.008	0.008	0.008	0.009	0.009	0.01	0.006	0.007	0.007	0.008	0.008	0.007	0.006
CQCB01000012.1:3739-5281_Yersinia_rohdei_genome_assembly_5139_59_scaffold_ERS008504SCcontig000012_whole_genome_shotgun_sequence	0.008	0.011	0.009	0.011	0.009	0.011	0.088	0.006	0.006	0.006	0.008	0.527	0.007	0.009	0.011	0.011	0.011	0.011	0.011	0.011	0.022	0.022	0.011	0.011	0.011	0.011	0.011	0.011	0.011	0.011	0.011	0.008	0.008	0.008	0.008	0.008	0.008	0.008	0.008	0.009	0.009	0.01	0.006	0.007	0.007	0.008	0.008	0.007	0.006
CABIHU010000043.1:25-1567_Yersinia_rohdei_isolate_IP34773_genome_assembly_contig:_contig_0059_whole_genome_shotgun_sequence	0.008	0.011	0.009	0.011	0.009	0.011	0.088	0.006	0.006	0.006	0.008	0.527	0.007	0.009	0.011	0.011	0.011	0.011	0.011	0.011	0.022	0.022	0.011	0.011	0.011	0.011	0.011	0.011	0.011	0.011	0.011	0.008	0.008	0.008	0.008	0.008	0.008	0.008	0.008	0.009	0.009	0.01	0.006	0.007	0.007	0.008	0.008	0.007	0.006
CABIHQ010000017.1:21-1563_Yersinia_rohdei_isolate_IP38583_genome_assembly_contig:_contig_0027_whole_genome_shotgun_sequence	0.009	0.011	0.009	0.011	0.01	0.011	0.088	0.007	0.007	0.006	0.009	0.528	0.009	0.01	0.012	0.012	0.012	0.011	0.012	0.011	0.022	0.022	0.011	0.011	0.011	0.011	0.011	0.011	0.011	0.012	0.012	0.009	0.009	0.009	0.009	0.009	0.009	0.009	0.009	0.011	0.011	0.011	0.008	0.008	0.008	0.009	0.009	0.009	0.008
CABIHO010000085.1:45-1587_Yersinia_rohdei_isolate_IP36459_genome_assembly_contig:_contig_00085_whole_genome_shotgun_sequence	0.008	0.011	0.009	0.011	0.009	0.011	0.088	0.006	0.006	0.006	0.008	0.527	0.007	0.009	0.011	0.011	0.011	0.011	0.011	0.011	0.022	0.022	0.011	0.011	0.011	0.011	0.011	0.011	0.011	0.011	0.011	0.008	0.008	0.008	0.008	0.008	0.008	0.008	0.008	0.009	0.009	0.01	0.006	0.007	0.007	0.008	0.008	0.007	0.006
ACCD01000071.1:20-1562_Yersinia_rohdei_ATCC_43380_contig00215.1_whole_genome_shotgun_sequence	0.008	0.011	0.009	0.011	0.009	0.011	0.088	0.006	0.006	0.006	0.008	0.527	0.007	0.009	0.011	0.011	0.011	0.011	0.011	0.011	0.022	0.022	0.011	0.011	0.011	0.011	0.011	0.011	0.011	0.011	0.011	0.008	0.008	0.008	0.008	0.008	0.008	0.008	0.008	0.009	0.009	0.01	0.006	0.007	0.007	0.008	0.008	0.007	0.006
MWTN01000073.1:3589-5131_Yersinia_rohdei_strain_SCPM-O-B-7599_NODE_73_length_5330_cov_12.7257_whole_genome_shotgun_sequence	0.008	0.011	0.009	0.011	0.009	0.011	0.088	0.006	0.006	0.006	0.008	0.527	0.008	0.009	0.011	0.011	0.011	0.011	0.011	0.011	0.022	0.022	0.011	0.011	0.011	0.011	0.011	0.011	0.011	0.011	0.011	0.009	0.009	0.009	0.009	0.009	0.009	0.009	0.009	0.01	0.01	0.011	0.007	0.008	0.008	0.009	0.009	0.008	0.007
CABIHY010000180.1:21-1563_Yersinia_rohdei_isolate_IP38566_genome_assembly_contig:_contig_00128_whole_genome_shotgun_sequence	0.008	0.011	0.009	0.011	0.009	0.011	0.088	0.006	0.006	0.006	0.008	0.527	0.008	0.009	0.011	0.011	0.011	0.011	0.011	0.011	0.022	0.022	0.011	0.011	0.011	0.011	0.011	0.011	0.011	0.011	0.011	0.009	0.009	0.009	0.009	0.009	0.009	0.009	0.009	0.01	0.01	0.011	0.007	0.008	0.008	0.009	0.009	0.008	0.007
CTKE01000004.1:502-2026_Yersinia_rohdei_genome_assembly_4840_86_scaffold_ERS008555SCcontig000004_whole_genome_shotgun_sequence	0.51	0.515	0.514	0.515	0.514	0.515	0.514	0.51	0.509	0.51	0.509	0.521	0.515	0.514	0.515	0.515	0.515	0.515	0.516	0.515	0.519	0.519	0.516	0.515	0.515	0.515	0.515	0.515	0.515	0.516	0.516	0.511	0.511	0.511	0.511	0.511	0.511	0.511	0.511	0.512	0.512	0.511	0.51	0.511	0.511	0.511	0.512	0.511	0.51
CP009787.1:2568766-2570308_Yersinia_rohdei_strain_YRA_complete_genome	0.008	0.011	0.009	0.011	0.009	0.011	0.088	0.006	0.006	0.006	0.008	0.527	0.007	0.009	0.011	0.011	0.011	0.011	0.011	0.011	0.022	0.022	0.011	0.011	0.011	0.011	0.011	0.011	0.011	0.011	0.011	0.008	0.008	0.008	0.008	0.008	0.008	0.008	0.008	0.009	0.009	0.01	0.006	0.007	0.007	0.008	0.008	0.007	0.006
CP009787.1:3041849-3043391_Yersinia_rohdei_strain_YRA_complete_genome	0.008	0.011	0.009	0.011	0.009	0.011	0.088	0.006	0.006	0.006	0.008	0.527	0.007	0.009	0.011	0.011	0.011	0.011	0.011	0.011	0.022	0.022	0.011	0.011	0.011	0.011	0.011	0.011	0.011	0.011	0.011	0.008	0.008	0.008	0.008	0.008	0.008	0.008	0.008	0.009	0.009	0.01	0.006	0.007	0.007	0.008	0.008	0.007	0.006
CP009787.1:3194715-3196257_Yersinia_rohdei_strain_YRA_complete_genome	0.008	0.011	0.009	0.011	0.009	0.011	0.088	0.006	0.006	0.006	0.008	0.527	0.007	0.009	0.011	0.011	0.011	0.011	0.011	0.011	0.022	0.022	0.011	0.011	0.011	0.011	0.011	0.011	0.011	0.011	0.011	0.008	0.008	0.008	0.008	0.008	0.008	0.008	0.008	0.009	0.009	0.01	0.006	0.007	0.007	0.008	0.008	0.007	0.006
CP009787.1:3234087-3235629_Yersinia_rohdei_strain_YRA_complete_genome	0.008	0.011	0.009	0.011	0.009	0.011	0.088	0.006	0.006	0.006	0.008	0.527	0.007	0.009	0.011	0.011	0.011	0.011	0.011	0.011	0.022	0.022	0.011	0.011	0.011	0.011	0.011	0.011	0.011	0.011	0.011	0.008	0.008	0.008	0.008	0.008	0.008	0.008	0.008	0.009	0.009	0.01	0.006	0.007	0.007	0.008	0.008	0.007	0.006
CP009787.1:3906113-3907655_Yersinia_rohdei_strain_YRA_complete_genome	0.008	0.011	0.009	0.011	0.009	0.011	0.088	0.006	0.006	0.006	0.008	0.527	0.007	0.009	0.011	0.011	0.011	0.011	0.011	0.011	0.022	0.022	0.011	0.011	0.011	0.011	0.011	0.011	0.011	0.011	0.011	0.008	0.008	0.008	0.008	0.008	0.008	0.008	0.008	0.009	0.009	0.01	0.006	0.007	0.007	0.008	0.008	0.007	0.006
CP009787.1:2906464-2908005_Yersinia_rohdei_strain_YRA_complete_genome	0.392	0.396	0.397	0.396	0.397	0.396	0.485	0.392	0.393	0.392	0.39	0.507	0.394	0.398	0.397	0.397	0.397	0.396	0.397	0.396	0.377	0.377	0.396	0.396	0.396	0.396	0.396	0.396	0.396	0.396	0.396	0.394	0.394	0.394	0.394	0.394	0.394	0.394	0.394	0.393	0.393	0.392	0.392	0.393	0.393	0.394	0.393	0.393	0.392
CP009787.1:1813924-1815463_Yersinia_rohdei_strain_YRA_complete_genome	0.044	0.047	0.045	0.047	0.046	0.047	0.131	0.042	0.042	0.042	0.044	0.484	0.043	0.046	0.048	0.048	0.048	0.047	0.048	0.047	0.048	0.048	0.047	0.047	0.047	0.047	0.047	0.047	0.047	0.048	0.048	0.044	0.044	0.044	0.044	0.044	0.044	0.044	0.044	0.046	0.046	0.046	0.042	0.043	0.043	0.044	0.044	0.043	0.042
CIFE01000037.1:200-1724_Yersinia_rohdei_genome_assembly_4840_61_scaffold_ERS008544SCcontig000037_whole_genome_shotgun_sequence	0.51	0.515	0.514	0.515	0.514	0.515	0.514	0.51	0.509	0.51	0.509	0.521	0.515	0.514	0.515	0.515	0.515	0.515	0.516	0.515	0.519	0.519	0.516	0.515	0.515	0.515	0.515	0.515	0.515	0.516	0.516	0.511	0.511	0.511	0.511	0.511	0.511	0.511	0.511	0.512	0.512	0.511	0.51	0.511	0.511	0.511	0.512	0.511	0.51
CP007230.1:203768-205310_Yersinia_similis_strain_228_complete_genome	0.011	0.014	0.015	0.014	0.015	0.014	0.094	0.012	0.011	0.012	0.012	0.532	0.013	0.014	0.011	0.011	0.011	0.011	0.011	0.011	0.022	0.022	0.011	0.011	0.011	0.011	0.011	0.011	0.011	0.011	0.011	0.008	0.008	0.008	0.008	0.008	0.008	0.008	0.009	0.008	0.008	0.008	0.007	0.008	0.008	0.008	0.008	0.008	0.007
CP007230.1:1241450-1242992_Yersinia_similis_strain_228_complete_genome	0.011	0.014	0.015	0.014	0.015	0.014	0.094	0.012	0.011	0.012	0.012	0.532	0.013	0.014	0.011	0.011	0.011	0.011	0.011	0.011	0.022	0.022	0.011	0.011	0.011	0.011	0.011	0.011	0.011	0.011	0.011	0.008	0.008	0.008	0.008	0.008	0.008	0.008	0.009	0.008	0.008	0.008	0.007	0.008	0.008	0.008	0.008	0.008	0.007
CP007230.1:1636979-1638521_Yersinia_similis_strain_228_complete_genome	0.011	0.014	0.015	0.014	0.015	0.014	0.094	0.012	0.011	0.012	0.012	0.532	0.013	0.014	0.011	0.011	0.011	0.011	0.011	0.011	0.022	0.022	0.011	0.011	0.011	0.011	0.011	0.011	0.011	0.011	0.011	0.008	0.008	0.008	0.008	0.008	0.008	0.008	0.009	0.008	0.008	0.008	0.007	0.008	0.008	0.008	0.008	0.008	0.007
CP007230.1:1776519-1778061_Yersinia_similis_strain_228_complete_genome	0.011	0.014	0.015	0.014	0.015	0.014	0.094	0.012	0.011	0.012	0.012	0.532	0.013	0.014	0.011	0.011	0.011	0.011	0.011	0.011	0.022	0.022	0.011	0.011	0.011	0.011	0.011	0.011	0.011	0.011	0.011	0.008	0.008	0.008	0.008	0.008	0.008	0.008	0.009	0.008	0.008	0.008	0.007	0.008	0.008	0.008	0.008	0.008	0.007
CP007230.1:1945985-1947527_Yersinia_similis_strain_228_complete_genome	0.011	0.014	0.015	0.014	0.015	0.014	0.094	0.012	0.011	0.012	0.012	0.532	0.013	0.014	0.011	0.011	0.011	0.011	0.011	0.011	0.022	0.022	0.011	0.011	0.011	0.011	0.011	0.011	0.011	0.011	0.011	0.008	0.008	0.008	0.008	0.008	0.008	0.008	0.009	0.008	0.008	0.008	0.007	0.008	0.008	0.008	0.008	0.008	0.007
CP007230.1:2658651-2660193_Yersinia_similis_strain_228_complete_genome	0.011	0.014	0.015	0.014	0.015	0.014	0.094	0.012	0.011	0.012	0.012	0.532	0.013	0.014	0.011	0.011	0.011	0.011	0.011	0.011	0.022	0.022	0.011	0.011	0.011	0.011	0.011	0.011	0.011	0.011	0.011	0.008	0.008	0.008	0.008	0.008	0.008	0.008	0.009	0.008	0.008	0.008	0.007	0.008	0.008	0.008	0.008	0.008	0.007
CP007230.1:1985173-1986715_Yersinia_similis_strain_228_complete_genome	0.012	0.014	0.015	0.014	0.016	0.015	0.095	0.012	0.012	0.012	0.012	0.532	0.013	0.015	0.011	0.011	0.011	0.011	0.012	0.011	0.022	0.022	0.011	0.011	0.011	0.011	0.011	0.011	0.011	0.012	0.012	0.009	0.009	0.009	0.009	0.009	0.009	0.009	0.009	0.008	0.008	0.009	0.007	0.008	0.008	0.009	0.009	0.008	0.008
CQBK01000005.1:41719-43261_Yersinia_similis_genome_assembly_5139_14_scaffold_ERS008667SCcontig000005_whole_genome_shotgun_sequence	0.011	0.014	0.015	0.014	0.015	0.014	0.094	0.012	0.011	0.012	0.012	0.532	0.013	0.014	0.011	0.011	0.011	0.011	0.011	0.011	0.022	0.022	0.011	0.011	0.011	0.011	0.011	0.011	0.011	0.011	0.011	0.008	0.008	0.008	0.008	0.008	0.008	0.008	0.009	0.008	0.008	0.008	0.007	0.008	0.008	0.008	0.008	0.008	0.007
CHJS01000019.1:43465-45007_Yersinia_similis_genome_assembly_5139_15_scaffold_ERS008669SCcontig000019_whole_genome_shotgun_sequence	0.011	0.014	0.015	0.014	0.015	0.014	0.094	0.012	0.011	0.012	0.012	0.532	0.013	0.014	0.011	0.011	0.011	0.011	0.011	0.011	0.022	0.022	0.011	0.011	0.011	0.011	0.011	0.011	0.011	0.011	0.011	0.008	0.008	0.008	0.008	0.008	0.008	0.008	0.009	0.008	0.008	0.008	0.007	0.008	0.008	0.008	0.008	0.008	0.007
CGBP01000007.1:37439-38981_Yersinia_similis_genome_assembly_5139_13_scaffold_ERS008668SCcontig000007_whole_genome_shotgun_sequence	0.011	0.014	0.015	0.014	0.015	0.014	0.094	0.012	0.011	0.012	0.012	0.532	0.013	0.014	0.011	0.011	0.011	0.011	0.011	0.011	0.022	0.022	0.011	0.011	0.011	0.011	0.011	0.011	0.011	0.011	0.011	0.008	0.008	0.008	0.008	0.008	0.008	0.008	0.009	0.008	0.008	0.008	0.007	0.008	0.008	0.008	0.008	0.008	0.007
CABIIH010000049.1:46-1588_Yersinia_similis_isolate_MW332-1_genome_assembly_contig:_contig_00185_whole_genome_shotgun_sequence	0.011	0.014	0.015	0.014	0.015	0.014	0.094	0.012	0.011	0.012	0.012	0.532	0.013	0.014	0.011	0.011	0.011	0.011	0.011	0.011	0.022	0.022	0.011	0.011	0.011	0.011	0.011	0.011	0.011	0.011	0.011	0.008	0.008	0.008	0.008	0.008	0.008	0.008	0.009	0.008	0.008	0.008	0.007	0.008	0.008	0.008	0.008	0.008	0.007
CABIHV010000120.1:46-1588_Yersinia_similis_isolate_Kuratani-2_genome_assembly_contig:_contig_00199_whole_genome_shotgun_sequence	0.011	0.014	0.015	0.014	0.015	0.014	0.094	0.012	0.011	0.012	0.012	0.532	0.013	0.014	0.011	0.011	0.011	0.011	0.011	0.011	0.022	0.022	0.011	0.011	0.011	0.011	0.011	0.011	0.011	0.011	0.011	0.008	0.008	0.008	0.008	0.008	0.008	0.008	0.009	0.008	0.008	0.008	0.007	0.008	0.008	0.008	0.008	0.008	0.007
CABIHS010000286.1:44-1586_Yersinia_similis_isolate_OK6609_genome_assembly_contig:_contig_00221_whole_genome_shotgun_sequence	0.011	0.014	0.015	0.014	0.015	0.014	0.094	0.012	0.011	0.012	0.012	0.532	0.013	0.014	0.011	0.011	0.011	0.011	0.011	0.011	0.022	0.022	0.011	0.011	0.011	0.011	0.011	0.011	0.011	0.011	0.011	0.008	0.008	0.008	0.008	0.008	0.008	0.008	0.009	0.008	0.008	0.008	0.007	0.008	0.008	0.008	0.008	0.008	0.007
lcl|Query_14868:44-1586_CPYL01000008.1_Yersinia_similis_strain_MW109-2_genome_assembly_contig:_ERS008666SCcontig000008_whole_genome_shotgun_sequence	0.011	0.014	0.015	0.014	0.015	0.014	0.094	0.012	0.011	0.012	0.012	0.532	0.013	0.014	0.011	0.011	0.011	0.011	0.011	0.011	0.022	0.022	0.011	0.011	0.011	0.011	0.011	0.011	0.011	0.011	0.011	0.008	0.008	0.008	0.008	0.008	0.008	0.008	0.009	0.008	0.008	0.008	0.007	0.008	0.008	0.008	0.008	0.008	0.007
lcl|Query_523509:3510-5052_CPZI01000010.1_Yersinia_similis_strain_R819_genome_assembly_contig:_ERS008566SCcontig000010_whole_genome_shotgun_sequence	0.011	0.014	0.015	0.014	0.015	0.014	0.094	0.012	0.011	0.012	0.012	0.532	0.013	0.014	0.011	0.011	0.011	0.011	0.011	0.011	0.022	0.022	0.011	0.011	0.011	0.011	0.011	0.011	0.011	0.011	0.011	0.008	0.008	0.008	0.008	0.008	0.008	0.008	0.009	0.008	0.008	0.008	0.007	0.008	0.008	0.008	0.008	0.008	0.007
CP009712.1:4129831-4131373_Yersinia_pseudotuberculosis_IP_32953_complete_genome	0.012	0.014	0.014	0.014	0.015	0.015	0.094	0.011	0.011	0.012	0.012	0.533	0.013	0.014	0.011	0.011	0.011	0.01	0.011	0.01	0.021	0.021	0.01	0.01	0.01	0.01	0.01	0.01	0.01	0.011	0.011	0.007	0.007	0.007	0.007	0.007	0.007	0.007	0.008	0.008	0.008	0.008	0.007	0.007	0.007	0.007	0.007	0.007	0.007
CP009712.1:1876221-1877763_Yersinia_pseudotuberculosis_IP_32953_complete_genome	0.011	0.014	0.014	0.014	0.014	0.014	0.093	0.011	0.011	0.011	0.012	0.532	0.012	0.014	0.011	0.011	0.011	0.01	0.01	0.01	0.021	0.021	0.01	0.01	0.01	0.01	0.01	0.01	0.01	0.01	0.01	0.007	0.007	0.007	0.007	0.007	0.007	0.007	0.007	0.007	0.007	0.008	0.007	0.007	0.007	0.007	0.007	0.006	0.006
CP009712.1:2534273-2535815_Yersinia_pseudotuberculosis_IP_32953_complete_genome	0.009	0.012	0.014	0.012	0.015	0.012	0.094	0.011	0.011	0.011	0.009	0.534	0.013	0.014	0.009	0.009	0.009	0.009	0.009	0.009	0.02	0.02	0.009	0.009	0.009	0.009	0.009	0.009	0.009	0.009	0.009	0.007	0.007	0.007	0.007	0.007	0.007	0.007	0.008	0.005	0.005	0.007	0.007	0.007	0.007	0.007	0.007	0.007	0.006
CP009712.1:2882675-2884217_Yersinia_pseudotuberculosis_IP_32953_complete_genome	0.011	0.014	0.014	0.014	0.014	0.014	0.093	0.011	0.011	0.011	0.012	0.532	0.012	0.014	0.011	0.011	0.011	0.01	0.01	0.01	0.021	0.021	0.01	0.01	0.01	0.01	0.01	0.01	0.01	0.01	0.01	0.007	0.007	0.007	0.007	0.007	0.007	0.007	0.007	0.007	0.007	0.008	0.007	0.007	0.007	0.007	0.007	0.006	0.006
CP009712.1:2744118-2745660_Yersinia_pseudotuberculosis_IP_32953_complete_genome	0.012	0.014	0.014	0.014	0.015	0.015	0.094	0.011	0.011	0.012	0.012	0.533	0.013	0.014	0.011	0.011	0.011	0.01	0.011	0.01	0.021	0.021	0.01	0.01	0.01	0.01	0.01	0.01	0.01	0.011	0.011	0.007	0.007	0.007	0.007	0.007	0.007	0.007	0.008	0.008	0.008	0.008	0.007	0.007	0.007	0.007	0.007	0.007	0.007
CP009712.1:2574529-2576071_Yersinia_pseudotuberculosis_IP_32953_complete_genome	0.012	0.015	0.015	0.015	0.015	0.015	0.094	0.012	0.012	0.012	0.013	0.533	0.013	0.015	0.012	0.012	0.012	0.011	0.011	0.011	0.022	0.022	0.011	0.011	0.011	0.011	0.011	0.011	0.011	0.011	0.011	0.008	0.008	0.008	0.008	0.008	0.008	0.008	0.008	0.008	0.008	0.009	0.008	0.008	0.008	0.008	0.008	0.007	0.007
CP009712.1:3266907-3268449_Yersinia_pseudotuberculosis_IP_32953_complete_genome	0.012	0.015	0.015	0.015	0.015	0.015	0.094	0.012	0.012	0.012	0.013	0.533	0.013	0.015	0.012	0.012	0.012	0.011	0.011	0.011	0.022	0.022	0.011	0.011	0.011	0.011	0.011	0.011	0.011	0.011	0.011	0.008	0.008	0.008	0.008	0.008	0.008	0.008	0.008	0.008	0.008	0.009	0.008	0.008	0.008	0.008	0.008	0.007	0.007
AL590842.1:12265-13807_Yersinia_pestis_CO92_complete_genome	0.011	0.014	0.014	0.014	0.014	0.014	0.093	0.011	0.011	0.011	0.012	0.532	0.012	0.014	0.011	0.011	0.011	0.01	0.01	0.01	0.021	0.021	0.01	0.01	0.01	0.01	0.01	0.01	0.01	0.01	0.01	0.007	0.007	0.007	0.007	0.007	0.007	0.007	0.007	0.007	0.007	0.008	0.007	0.007	0.007	0.007	0.007	0.006	0.006
AL590842.1:4178917-4180459_Yersinia_pestis_CO92_complete_genome	0.011	0.014	0.014	0.014	0.014	0.014	0.093	0.011	0.011	0.011	0.012	0.532	0.012	0.014	0.011	0.011	0.011	0.01	0.01	0.01	0.021	0.021	0.01	0.01	0.01	0.01	0.01	0.01	0.01	0.01	0.01	0.007	0.007	0.007	0.007	0.007	0.007	0.007	0.007	0.007	0.007	0.008	0.007	0.007	0.007	0.007	0.007	0.006	0.006
AL590842.1:1217478-1219020_Yersinia_pestis_CO92_complete_genome	0.012	0.014	0.014	0.014	0.015	0.015	0.094	0.011	0.011	0.012	0.012	0.531	0.013	0.014	0.011	0.011	0.011	0.01	0.011	0.01	0.021	0.021	0.01	0.01	0.01	0.01	0.01	0.01	0.01	0.011	0.011	0.007	0.007	0.007	0.007	0.007	0.007	0.007	0.008	0.008	0.008	0.008	0.007	0.007	0.007	0.007	0.007	0.007	0.007
AL590842.1:3652633-3654175_Yersinia_pestis_CO92_complete_genome	0.012	0.014	0.014	0.014	0.015	0.015	0.094	0.011	0.011	0.012	0.012	0.533	0.013	0.014	0.011	0.011	0.011	0.01	0.011	0.01	0.021	0.021	0.01	0.01	0.01	0.01	0.01	0.01	0.01	0.011	0.011	0.007	0.007	0.007	0.007	0.007	0.007	0.007	0.008	0.008	0.008	0.008	0.007	0.007	0.007	0.007	0.007	0.007	0.007
AL590842.1:4221781-4223323_Yersinia_pestis_CO92_complete_genome	0.012	0.014	0.014	0.014	0.015	0.015	0.094	0.011	0.011	0.012	0.012	0.533	0.013	0.014	0.011	0.011	0.011	0.01	0.011	0.01	0.021	0.021	0.01	0.01	0.01	0.01	0.01	0.01	0.01	0.011	0.011	0.007	0.007	0.007	0.007	0.007	0.007	0.007	0.008	0.008	0.008	0.008	0.007	0.007	0.007	0.007	0.007	0.007	0.007
AL590842.1:4388218-4389760_Yersinia_pestis_CO92_complete_genome	0.012	0.015	0.015	0.015	0.015	0.015	0.094	0.012	0.012	0.012	0.013	0.533	0.013	0.015	0.012	0.012	0.012	0.011	0.011	0.011	0.022	0.022	0.011	0.011	0.011	0.011	0.011	0.011	0.011	0.011	0.011	0.008	0.008	0.008	0.008	0.008	0.008	0.008	0.008	0.008	0.008	0.009	0.008	0.008	0.008	0.008	0.008	0.007	0.007
CQAW01000012.1:442-1984_Yersinia_kristensenii_genome_assembly_5139_21_scaffold_ERS008472SCcontig000012_whole_genome_shotgun_sequence	0.007	0.01	0.01	0.01	0.011	0.01	0.089	0.008	0.008	0.008	0.007	0.528	0.009	0.011	0.01	0.01	0.01	0.01	0.011	0.01	0.021	0.021	0.01	0.01	0.01	0.01	0.01	0.01	0.01	0.011	0.011	0.009	0.009	0.009	0.009	0.009	0.009	0.009	0.009	0.009	0.009	0.009	0.008	0.009	0.009	0.009	0.009	0.009	0.008
CACVAB010000092.1:45-1587_Yersinia_kristensenii_isolate_IP42199_genome_assembly_contig:_contig_00092_whole_genome_shotgun_sequence	0.007	0.01	0.01	0.01	0.011	0.01	0.089	0.008	0.008	0.008	0.007	0.528	0.009	0.011	0.01	0.01	0.01	0.01	0.011	0.01	0.021	0.021	0.01	0.01	0.01	0.01	0.01	0.01	0.01	0.011	0.011	0.009	0.009	0.009	0.009	0.009	0.009	0.009	0.009	0.009	0.009	0.009	0.008	0.009	0.009	0.009	0.009	0.009	0.008
CABHXQ010000006.1:47-1589_Yersinia_kristensenii_isolate_IP35448_genome_assembly_contig:_contig_0067_whole_genome_shotgun_sequence	0.007	0.01	0.01	0.01	0.011	0.01	0.089	0.008	0.008	0.008	0.007	0.528	0.009	0.011	0.01	0.01	0.01	0.01	0.011	0.01	0.021	0.021	0.01	0.01	0.01	0.01	0.01	0.01	0.01	0.011	0.011	0.009	0.009	0.009	0.009	0.009	0.009	0.009	0.009	0.009	0.009	0.009	0.008	0.009	0.009	0.009	0.009	0.009	0.008
CABHXX010000103.1:200-1742_Yersinia_kristensenii_isolate_IP34646_genome_assembly_contig:_contig_00079_whole_genome_shotgun_sequence	0.009	0.011	0.009	0.011	0.009	0.011	0.088	0.006	0.007	0.007	0.009	0.528	0.007	0.01	0.012	0.012	0.012	0.011	0.011	0.011	0.022	0.022	0.011	0.011	0.011	0.011	0.011	0.011	0.011	0.011	0.011	0.008	0.008	0.008	0.008	0.008	0.008	0.008	0.008	0.01	0.01	0.01	0.007	0.008	0.008	0.008	0.008	0.007	0.007
CQDU01000007.1:268691-270233_Yersinia_frederiksenii_genome_assembly_4840_62_scaffold_ERS008545SCcontig000007_whole_genome_shotgun_sequence	0.011	0.013	0.011	0.013	0.012	0.013	0.089	0.009	0.009	0.009	0.011	0.531	0.011	0.012	0.013	0.013	0.013	0.013	0.013	0.013	0.024	0.024	0.013	0.013	0.013	0.013	0.013	0.013	0.013	0.013	0.013	0.006	0.006	0.006	0.006	0.006	0.006	0.006	0.007	0.009	0.009	0.01	0.007	0.006	0.006	0.006	0.006	0.007	0.007
CQBW01000017.1:74059-75601_Yersinia_frederiksenii_genome_assembly_4821_55_scaffold_ERS008489SCcontig000017_whole_genome_shotgun_sequence	0.011	0.013	0.011	0.013	0.012	0.013	0.089	0.009	0.009	0.009	0.011	0.531	0.011	0.012	0.013	0.013	0.013	0.013	0.013	0.013	0.024	0.024	0.013	0.013	0.013	0.013	0.013	0.013	0.013	0.013	0.013	0.006	0.006	0.006	0.006	0.006	0.006	0.006	0.007	0.009	0.009	0.01	0.007	0.006	0.006	0.006	0.006	0.007	0.007
NHOJ01000048.1:251-1793_Yersinia_frederiksenii_strain_CFSAN060535_CFSAN060535_contig_50_whole_genome_shotgun_sequence	0.012	0.014	0.011	0.014	0.012	0.013	0.089	0.009	0.01	0.01	0.011	0.532	0.011	0.013	0.014	0.014	0.014	0.014	0.013	0.014	0.025	0.025	0.014	0.014	0.014	0.014	0.014	0.014	0.014	0.014	0.014	0.007	0.007	0.007	0.007	0.007	0.007	0.007	0.008	0.009	0.009	0.011	0.008	0.007	0.007	0.007	0.007	0.008	0.008
CABHXG010000034.1:215-1757_Yersinia_frederiksenii_isolate_IP38006_genome_assembly_contig:_contig_0029_whole_genome_shotgun_sequence	0.012	0.014	0.011	0.014	0.012	0.013	0.089	0.009	0.01	0.01	0.011	0.532	0.011	0.013	0.014	0.014	0.014	0.014	0.013	0.014	0.025	0.025	0.014	0.014	0.014	0.014	0.014	0.014	0.014	0.014	0.014	0.007	0.007	0.007	0.007	0.007	0.007	0.007	0.008	0.009	0.009	0.011	0.008	0.007	0.007	0.007	0.007	0.008	0.008
CABHXD010000013.1:215-1757_Yersinia_frederiksenii_isolate_IP38831_genome_assembly_contig:_contig_0036_whole_genome_shotgun_sequence	0.012	0.014	0.011	0.014	0.012	0.013	0.089	0.009	0.01	0.01	0.011	0.532	0.011	0.013	0.014	0.014	0.014	0.014	0.013	0.014	0.025	0.025	0.014	0.014	0.014	0.014	0.014	0.014	0.014	0.014	0.014	0.007	0.007	0.007	0.007	0.007	0.007	0.007	0.008	0.009	0.009	0.011	0.008	0.007	0.007	0.007	0.007	0.008	0.008
CABHWP010000014.1:21-1563_Yersinia_frederiksenii_isolate_IP37831_genome_assembly_contig:_contig_0057_whole_genome_shotgun_sequence	0.011	0.013	0.012	0.013	0.012	0.014	0.09	0.009	0.01	0.009	0.012	0.531	0.011	0.013	0.014	0.014	0.014	0.013	0.013	0.013	0.025	0.025	0.013	0.013	0.013	0.013	0.013	0.013	0.013	0.013	0.013	0.007	0.007	0.007	0.007	0.007	0.007	0.007	0.007	0.009	0.009	0.01	0.007	0.007	0.007	0.007	0.007	0.007	0.007
CQBX01000005.1:209390-210932_Yersinia_frederiksenii_genome_assembly_4821_53_scaffold_ERS008487SCcontig000005_whole_genome_shotgun_sequence	0.012	0.014	0.012	0.014	0.012	0.014	0.09	0.01	0.011	0.01	0.012	0.533	0.011	0.013	0.015	0.015	0.015	0.014	0.014	0.014	0.025	0.025	0.014	0.014	0.014	0.014	0.014	0.014	0.014	0.014	0.014	0.008	0.008	0.008	0.008	0.008	0.008	0.008	0.008	0.01	0.01	0.011	0.008	0.008	0.008	0.008	0.008	0.008	0.008
CACVAF010000027.1:130-1672_Yersinia_frederiksenii_isolate_IP38594_genome_assembly_contig:_contig_0027_whole_genome_shotgun_sequence	0.01	0.013	0.011	0.013	0.011	0.013	0.089	0.008	0.009	0.009	0.011	0.531	0.01	0.012	0.013	0.013	0.013	0.013	0.012	0.013	0.024	0.024	0.013	0.013	0.013	0.013	0.013	0.013	0.013	0.013	0.013	0.007	0.007	0.007	0.007	0.007	0.007	0.007	0.007	0.009	0.009	0.009	0.006	0.007	0.007	0.007	0.007	0.006	0.006
CABHWT010000021.1:21-1563_Yersinia_frederiksenii_isolate_IP38178_genome_assembly_contig:_contig_0028_whole_genome_shotgun_sequence	0.01	0.013	0.011	0.013	0.011	0.013	0.089	0.008	0.009	0.009	0.011	0.531	0.01	0.012	0.013	0.013	0.013	0.013	0.012	0.013	0.024	0.024	0.013	0.013	0.013	0.013	0.013	0.013	0.013	0.013	0.013	0.007	0.007	0.007	0.007	0.007	0.007	0.007	0.007	0.009	0.009	0.009	0.006	0.007	0.007	0.007	0.007	0.006	0.006
CP009846.1:2880481-2882023_Yersinia_enterocolitica_strain_8081_complete_genome	0.012	0.009	0.007	0.009	0.008	0.009	0.086	0.01	0.011	0.01	0.013	0.524	0.006	0.008	0.015	0.015	0.015	0.015	0.015	0.015	0.026	0.026	0.015	0.015	0.015	0.015	0.015	0.015	0.015	0.015	0.015	0.011	0.011	0.011	0.011	0.011	0.011	0.011	0.012	0.013	0.013	0.013	0.01	0.01	0.01	0.011	0.011	0.01	0.01
CP009846.1:348631-350173_Yersinia_enterocolitica_strain_8081_complete_genome	0.011	0.009	0.007	0.009	0.007	0.009	0.085	0.009	0.01	0.01	0.012	0.523	0.006	0.007	0.014	0.014	0.014	0.015	0.015	0.015	0.026	0.026	0.015	0.015	0.015	0.015	0.015	0.015	0.015	0.014	0.014	0.011	0.011	0.011	0.011	0.011	0.011	0.011	0.011	0.013	0.013	0.012	0.009	0.01	0.01	0.011	0.011	0.009	0.009
CP009846.1:3573065-3574607_Yersinia_enterocolitica_strain_8081_complete_genome	0.011	0.009	0.007	0.009	0.007	0.009	0.085	0.009	0.01	0.01	0.012	0.523	0.006	0.007	0.014	0.014	0.014	0.015	0.015	0.015	0.026	0.026	0.015	0.015	0.015	0.015	0.015	0.015	0.015	0.014	0.014	0.011	0.011	0.011	0.011	0.011	0.011	0.011	0.011	0.013	0.013	0.012	0.009	0.01	0.01	0.011	0.011	0.009	0.009
CP009846.1:4106172-4107714_Yersinia_enterocolitica_strain_8081_complete_genome	0.011	0.009	0.007	0.009	0.007	0.009	0.085	0.009	0.01	0.01	0.012	0.523	0.006	0.007	0.014	0.014	0.014	0.015	0.015	0.015	0.026	0.026	0.015	0.015	0.015	0.015	0.015	0.015	0.015	0.014	0.014	0.011	0.011	0.011	0.011	0.011	0.011	0.011	0.011	0.013	0.013	0.012	0.009	0.01	0.01	0.011	0.011	0.009	0.009
CP009846.1:4259745-4261287_Yersinia_enterocolitica_strain_8081_complete_genome	0.011	0.009	0.007	0.009	0.007	0.009	0.085	0.009	0.01	0.01	0.012	0.523	0.006	0.007	0.014	0.014	0.014	0.015	0.015	0.015	0.026	0.026	0.015	0.015	0.015	0.015	0.015	0.015	0.015	0.014	0.014	0.011	0.011	0.011	0.011	0.011	0.011	0.011	0.011	0.013	0.013	0.012	0.009	0.01	0.01	0.011	0.011	0.009	0.009
CP009846.1:4300321-4301863_Yersinia_enterocolitica_strain_8081_complete_genome	0.011	0.009	0.007	0.009	0.007	0.009	0.085	0.009	0.01	0.01	0.012	0.523	0.006	0.007	0.014	0.014	0.014	0.015	0.015	0.015	0.026	0.026	0.015	0.015	0.015	0.015	0.015	0.015	0.015	0.014	0.014	0.011	0.011	0.011	0.011	0.011	0.011	0.011	0.011	0.013	0.013	0.012	0.009	0.01	0.01	0.011	0.011	0.009	0.009
CP009846.1:3963128-3964670_Yersinia_enterocolitica_strain_8081_complete_genome	0.011	0.009	0.007	0.009	0.007	0.009	0.085	0.009	0.01	0.01	0.012	0.523	0.006	0.007	0.014	0.014	0.014	0.015	0.015	0.015	0.026	0.026	0.015	0.015	0.015	0.015	0.015	0.015	0.015	0.014	0.014	0.012	0.012	0.012	0.012	0.012	0.012	0.012	0.012	0.013	0.013	0.013	0.01	0.011	0.011	0.012	0.012	0.01	0.01
FR729477.2:3602181-3603723_Yersinia_enterocolitica_subsp._palearctica_Y11	0.009	0.006	0.008	0.006	0.009	0.006	0.086	0.011	0.012	0.012	0.009	0.521	0.003	0.009	0.012	0.012	0.012	0.013	0.013	0.013	0.024	0.024	0.013	0.013	0.013	0.013	0.013	0.013	0.013	0.012	0.012	0.012	0.012	0.012	0.012	0.012	0.012	0.012	0.012	0.009	0.009	0.011	0.011	0.012	0.012	0.012	0.012	0.011	0.011
FR729477.2:4326175-4327717_Yersinia_enterocolitica_subsp._palearctica_Y11	0.009	0.006	0.008	0.006	0.009	0.006	0.086	0.011	0.012	0.012	0.009	0.521	0.003	0.009	0.012	0.012	0.012	0.013	0.013	0.013	0.024	0.024	0.013	0.013	0.013	0.013	0.013	0.013	0.013	0.012	0.012	0.012	0.012	0.012	0.012	0.012	0.012	0.012	0.012	0.009	0.009	0.011	0.011	0.012	0.012	0.012	0.012	0.011	0.011
FR729477.2:2232222-2233764_Yersinia_enterocolitica_subsp._palearctica_Y11	0.011	0.009	0.007	0.009	0.007	0.009	0.085	0.009	0.01	0.01	0.012	0.521	0.002	0.007	0.014	0.014	0.014	0.015	0.015	0.015	0.026	0.026	0.015	0.015	0.015	0.015	0.015	0.015	0.015	0.014	0.014	0.01	0.01	0.01	0.01	0.01	0.01	0.01	0.011	0.012	0.012	0.012	0.009	0.01	0.01	0.01	0.011	0.009	0.009
FR729477.2:2849029-2850571_Yersinia_enterocolitica_subsp._palearctica_Y11	0.009	0.006	0.009	0.006	0.009	0.006	0.087	0.011	0.013	0.012	0.01	0.522	0.004	0.009	0.011	0.011	0.011	0.012	0.012	0.012	0.023	0.023	0.012	0.012	0.012	0.012	0.012	0.012	0.012	0.012	0.012	0.012	0.012	0.012	0.012	0.012	0.012	0.012	0.013	0.01	0.01	0.012	0.011	0.012	0.012	0.012	0.013	0.011	0.012
FR729477.2:3644301-3645843_Yersinia_enterocolitica_subsp._palearctica_Y11	0.009	0.006	0.009	0.006	0.009	0.006	0.087	0.011	0.013	0.012	0.01	0.522	0.004	0.009	0.011	0.011	0.011	0.012	0.012	0.012	0.023	0.023	0.012	0.012	0.012	0.012	0.012	0.012	0.012	0.012	0.012	0.012	0.012	0.012	0.012	0.012	0.012	0.012	0.013	0.01	0.01	0.012	0.011	0.012	0.012	0.012	0.013	0.011	0.012
FR729477.2:3025429-3026971_Yersinia_enterocolitica_subsp._palearctica_Y11	0.009	0.007	0.009	0.007	0.009	0.007	0.087	0.012	0.013	0.013	0.01	0.521	0.004	0.01	0.013	0.013	0.013	0.013	0.013	0.013	0.025	0.025	0.013	0.013	0.013	0.013	0.013	0.013	0.013	0.013	0.013	0.013	0.013	0.013	0.013	0.013	0.013	0.013	0.013	0.01	0.01	0.012	0.012	0.013	0.013	0.013	0.013	0.012	0.012
FR729477.2:3434771-3436313_Yersinia_enterocolitica_subsp._palearctica_Y11	0.012	0.009	0.007	0.009	0.008	0.009	0.085	0.01	0.011	0.01	0.013	0.521	0.003	0.008	0.015	0.015	0.015	0.015	0.015	0.015	0.026	0.026	0.015	0.015	0.015	0.015	0.015	0.015	0.015	0.015	0.015	0.011	0.011	0.011	0.011	0.011	0.011	0.011	0.011	0.013	0.013	0.013	0.009	0.01	0.01	0.011	0.011	0.01	0.01
CPYD01000031.1:195-1737_Yersinia_nurmii_genome_assembly_8016_291_scaffold_ERS137967SCcontig000031_whole_genome_shotgun_sequence	0.01	0.013	0.012	0.013	0.012	0.013	0.09	0.009	0.009	0.009	0.012	0.531	0.011	0.012	0.014	0.014	0.014	0.014	0.014	0.014	0.025	0.025	0.014	0.014	0.014	0.014	0.014	0.014	0.014	0.014	0.014	0.007	0.007	0.007	0.007	0.007	0.007	0.007	0.008	0.009	0.009	0.01	0.008	0.007	0.007	0.007	0.008	0.008	0.008
CVMG01000009.1:159164-160706_Yersinia_pseudotuberculosis_genome_assembly_5139_11_scaffold_ERS008478SCcontig000009_whole_genome_shotgun_sequence	0.012	0.014	0.014	0.014	0.015	0.015	0.094	0.011	0.011	0.012	0.012	0.531	0.013	0.014	0.011	0.011	0.011	0.01	0.011	0.01	0.021	0.021	0.01	0.01	0.01	0.01	0.01	0.01	0.01	0.011	0.011	0.007	0.007	0.007	0.007	0.007	0.007	0.007	0.008	0.008	0.008	0.008	0.007	0.007	0.007	0.007	0.007	0.007	0.007
[truncated: 595 more columns]
