# Supplementary material for: Evaluation of 16S rRNA genes sequences and genome-based analysis for identification of non-pathogenic Yersinia
Source: Front Microbiol. 2025 Jan 7;15:1519733. doi: 10.3389/fmicb.2024.1519733 (PMC11753223; doi:10.3389/fmicb.2024.1519733)
Supplement: SUPPLEMENTARY TABLE S4 — ANI pairwise for the Yersinia genomes used in the study. [file Table_4.xlsx]

## Sheet: all_genomes
373	Y_enterocolitica_8081	Y_enterocolitica_palearctica_Y11	Y_nurmii_CPYD01.1	Y_aldovae_GCA_000173735.1_ASM17373v1	Y_aldovae_GCA_000834395.1_ASM83439v1	Y_aldovae_GCA_001091225.1_8016_2_89	Y_aldovae_GCA_001122605.1_8016_2_88	Y_aldovae_GCA_001139945.1_8016_2_90	Y_aldovae_GCA_001164505.1_8016_2_87	Y_aldovae_GCA_902168455.1_IP08619	Y_aldovae_GCA_902168475.1_IP08290	Y_aldovae_GCA_902168495.1_IP08789	Y_aldovae_GCA_902168525.1_IP08631	Y_aldovae_GCA_902168585.1_IP07971	Y_aleksiciae_SCPM-O-B-8087	Y_aleksiciae_GCA_001047675.1_ASM104767v1	Y_aleksiciae_GCA_001115185.1_5139_3_1	Y_aleksiciae_GCA_001319845.1_4821_6_8	Y_aleksiciae_GCA_011765225.1_ASM1176522v1	Y_aleksiciae_GCA_902168445.1_IP28584	Y_aleksiciae_GCA_902168465.1_IP29443	Y_aleksiciae_GCA_902168515.1_IP38862	Y_aleksiciae_GCA_902168595.1_IP28587	Y_aleksiciae_GCA_902168605.1_IP28585	Y_aleksiciae_GCA_902387205.1_UHGG_MGYG-HGUT-02458	Y_alsatica_GCA_001089645.1_4821_6_9	Y_alsatica_GCA_001090165.1_4821_6_2	Y_alsatica_GCA_001098625.1_5139_5_4	Y_alsatica_GCA_001121225.1_4821_8_11	Y_alsatica_GCA_001147425.1_4821_5_9	Y_alsatica_GCA_001157485.1_4821_6_3	Y_alsatica_GCA_001171065.1_4840_6_7	Y_alsatica_GCA_001319525.1_4840_7_4	Y_alsatica_GCA_002188975.1_ASM218897v1	Y_alsatica_GCA_002192815.1_ASM219281v1	Y_alsatica_GCA_002192835.1_ASM219283v1	Y_alsatica_GCA_902170275.1_IP38767	Y_alsatica_GCA_902170285.1_IP39458	Y_alsatica_GCA_902170305.1_IP38850	Y_alsatica_GCA_902170325.1_IP39797	Y_alsatica_GCA_902170345.1_IP38166	Y_alsatica_GCA_902170365.1_IP35553	Y_alsatica_GCA_902170375.1_IP37802	Y_alsatica_GCA_902170385.1_IP38403	Y_alsatica_GCA_902170395.1_IP37124	Y_alsatica_GCA_902387415.1_UHGG_MGYG-HGUT-02467	Y_alsatica_SCPM-O-B-7604	Y_artesiana_GCA_902170805.1_IP39904	Y_artesiana_GCA_902726525.1_IP41384v1
Y_enterocolitica_8081		96.9211	80.9157	85.7788	85.996	85.7517	85.6777	85.9698	85.7864	85.8789	86.0104	86.1539	85.8945	85.88	84.7664	84.9175	84.7216	84.8122	84.8227	84.8733	84.7935	84.8154	84.9364	84.8492	84.8122	85.6871	85.6128	85.6806	85.7084	85.7124	85.6251	85.693	85.6597	85.6455	85.5734	85.737	85.7904	85.7569	85.6051	85.8143	85.7035	85.8486	85.6528	85.8243	85.8174	85.6806	85.6949	93.7759	93.7428
Y_enterocolitica_palearctica_Y11	96.9211		81.0247	85.6476	85.753	85.6933	85.4661	85.7064	85.6575	85.6906	85.8581	85.9159	85.8602	85.7892	84.6332	84.7033	84.504	84.5305	84.6632	84.7309	84.5855	84.7247	84.6753	84.6943	84.5305	85.5338	85.5801	85.4933	85.5472	85.6237	85.4958	85.5439	85.5644	85.5512	85.4693	85.6015	85.6104	85.591	85.532	85.5964	85.6307	85.8386	85.5009	85.7116	85.6538	85.4933	85.6213	93.5873	93.606
Y_nurmii_CPYD01.1	80.9157	81.0247		81.1522	81.1151	81.129	81.0284	81.1189	81.084	81.0625	81.2098	81.1373	81.1769	81.2004	81.2394	81.2519	81.1396	81.2224	81.2184	81.2328	81.245	81.291	81.3246	81.2616	81.2224	80.9897	81.042	81.1016	81.108	81.1605	81.0258	81.2037	81.1287	81.1773	81.0468	81.1355	81.1513	81.14	80.9972	81.1616	81.1139	81.1968	81.21	81.1151	81.0172	81.1016	81.07	81.1987	81.1638
Y_aldovae_GCA_000173735.1_ASM17373v1	85.7788	85.6476	81.1522		98.2359	99.9622	96.6358	99.5249	99.451	99.4815	99.4495	99.4268	99.4475	98.1874	84.0092	84.2608	83.9232	84.0004	84.0077	84.0901	84.0325	84.0633	84.0466	84.0875	84.0004	84.2187	84.2113	84.0882	84.2062	84.1442	84.1269	84.3021	84.1435	84.1228	84.1553	84.1634	84.1898	84.1775	84.1839	84.1454	84.2314	84.3429	84.0878	84.1938	84.2927	84.0882	84.1641	85.7164	85.7745
Y_aldovae_GCA_000834395.1_ASM83439v1	85.996	85.753	81.1151	98.2359		98.1999	96.8689	98.1675	98.1316	98.0904	98.1845	98.1126	98.1881	99.3005	84.1323	84.4258	84.0037	84.1444	84.1125	84.138	84.1534	84.1363	84.2145	84.1965	84.1444	84.2078	84.1885	84.2225	84.1283	84.2228	84.1842	84.1233	84.2345	84.0666	84.1397	84.1884	84.1683	84.2904	84.1903	84.1841	84.1759	84.2925	84.188	84.1815	84.2841	84.2225	84.2343	85.7667	85.7065
Y_aldovae_GCA_001091225.1_8016_2_89	85.7517	85.6933	81.129	99.9622	98.1999		96.6199	99.542	99.4439	99.4694	99.4556	99.4163	99.4333	98.2078	84.0139	84.2118	83.9292	84.0538	84.0651	84.0769	84.0136	84.1007	84.073	84.1086	84.0538	84.2256	84.1601	84.135	84.2109	84.1302	84.1124	84.2912	84.1011	84.0986	84.1449	84.1854	84.1921	84.1422	84.2019	84.1064	84.2061	84.3133	84.1103	84.1901	84.2287	84.135	84.1509	85.643	85.7656
Y_aldovae_GCA_001122605.1_8016_2_88	85.6777	85.4661	81.0284	96.6358	96.8689	96.6199		96.6722	96.5946	96.6466	96.6941	96.6637	96.6586	96.9003	84.1033	84.1689	84.034	84.1765	84.1164	84.1423	84.1398	84.1694	84.1054	84.2188	84.1765	84.2436	84.065	84.1259	84.173	84.1237	84.1447	84.123	84.1568	84.0278	84.1182	84.182	84.1778	84.1809	84.2248	84.2723	84.1818	84.2952	84.0447	84.2786	84.2884	84.1259	84.151	85.6961	85.6573
Y_aldovae_GCA_001139945.1_8016_2_90	85.9698	85.7064	81.1189	99.5249	98.1675	99.542	96.6722		99.3599	99.4157	99.4378	99.4318	99.4203	98.1938	84.117	84.1725	83.9969	83.9968	84.1342	84.1001	84.0608	84.0553	84.1465	84.147	83.9968	84.1183	84.1257	84.0915	84.1792	84.0846	84.0889	84.2391	84.0608	84.0794	84.0736	84.1994	84.1795	84.2001	84.1682	84.1418	84.097	84.2746	84.0985	84.1247	84.2492	84.0915	84.0818	85.8404	85.848
Y_aldovae_GCA_001164505.1_8016_2_87	85.7864	85.6575	81.084	99.451	98.1316	99.4439	96.5946	99.3599		99.3313	99.3471	99.4174	99.4011	98.1152	84.0214	84.1768	83.9554	83.9774	84.0405	83.9597	84.0195	84.0564	84.0469	84.0396	83.9774	84.0689	84.0767	84.0253	84.0403	84.0226	84.0252	84.191	84.0536	84.032	84.0377	84.1994	84.1575	84.1893	84.0892	84.0488	84.1061	84.2662	84.0801	84.1649	84.2388	84.0253	84.0915	85.7877	85.773
Y_aldovae_GCA_902168455.1_IP08619	85.8789	85.6906	81.0625	99.4815	98.0904	99.4694	96.6466	99.4157	99.3313		99.3794	99.4803	99.4099	98.1306	84.0164	84.2476	84.0031	84.0603	84.0902	84.1092	84.1201	84.1672	84.1795	84.1945	84.0603	84.1947	84.1273	84.111	84.1164	84.0674	84.0699	84.2267	84.0656	84.0946	84.0593	84.1855	84.1362	84.1734	84.1553	84.0925	84.1885	84.255	84.1641	84.1464	84.179	84.111	84.1269	85.8406	85.817
Y_aldovae_GCA_902168475.1_IP08290	86.0104	85.8581	81.2098	99.4495	98.1845	99.4556	96.6941	99.4378	99.3471	99.3794		99.4427	99.4095	98.1906	84.0997	84.3686	84.0426	84.1094	84.0871	84.2386	84.1613	84.1103	84.1988	84.2387	84.1094	84.3464	84.4464	84.2773	84.2992	84.2609	84.2823	84.3284	84.3028	84.2633	84.3119	84.3324	84.3291	84.2549	84.3118	84.269	84.3791	84.5761	84.3661	84.3378	84.4323	84.2773	84.4057	85.9278	85.8859
Y_aldovae_GCA_902168495.1_IP08789	86.1539	85.9159	81.1373	99.4268	98.1126	99.4163	96.6637	99.4318	99.4174	99.4803	99.4427		99.4339	98.1618	84.1367	84.4609	84.1256	84.2168	84.1791	84.2089	84.1136	84.2532	84.2019	84.2205	84.2168	84.2833	84.3294	84.267	84.3089	84.2134	84.2339	84.3409	84.2547	84.2957	84.2268	84.3121	84.2919	84.3342	84.3585	84.303	84.3101	84.4779	84.311	84.2409	84.3918	84.267	84.2551	85.8903	85.9024
Y_aldovae_GCA_902168525.1_IP08631	85.8945	85.8602	81.1769	99.4475	98.1881	99.4333	96.6586	99.4203	99.4011	99.4099	99.4095	99.4339		98.1841	84.06	84.3172	84.0924	84.1267	84.1056	84.2393	84.2027	84.2762	84.2619	84.2279	84.1267	84.2749	84.257	84.3281	84.2093	84.2565	84.2003	84.2918	84.2657	84.2423	84.2036	84.3111	84.2473	84.274	84.2524	84.2382	84.2792	84.4682	84.2755	84.2381	84.3427	84.3281	84.2497	85.8955	85.8846
Y_aldovae_GCA_902168585.1_IP07971	85.88	85.7892	81.2004	98.1874	99.3005	98.2078	96.9003	98.1938	98.1152	98.1306	98.1906	98.1618	98.1841		84.1974	84.337	84.1398	84.185	84.1974	84.231	84.2441	84.2608	84.2611	84.2434	84.185	84.2716	84.2458	84.1613	84.264	84.2114	84.2425	84.1763	84.2558	84.1873	84.1858	84.2221	84.2227	84.2653	84.2309	84.2439	84.2289	84.4435	84.2236	84.2936	84.3707	84.1613	84.1627	85.832	85.7262
Y_aleksiciae_SCPM-O-B-8087	84.7664	84.6332	81.2394	84.0092	84.1323	84.0139	84.1033	84.117	84.0214	84.0164	84.0997	84.1367	84.06	84.1974		99.5419	99.4743	99.5267	99.9848	99.4209	98.4016	98.3612	98.4826	99.3878	99.5267	85.0812	85.1778	85.1467	85.1645	85.0928	85.11	85.1327	85.1368	85.2014	85.0712	85.2752	85.2779	85.2029	85.2177	85.299	85.1078	85.2929	85.1305	85.1723	85.3005	85.1467	85.0956	85.1062	84.9662
Y_aleksiciae_GCA_001047675.1_ASM104767v1	84.9175	84.7033	81.2519	84.2608	84.4258	84.2118	84.1689	84.1725	84.1768	84.2476	84.3686	84.4609	84.3172	84.337	99.5419		99.3894	99.965	99.553	99.4217	98.3584	98.3555	98.3846	99.4071	99.965	85.2163	85.2044	85.3549	85.2778	85.2462	85.1388	85.2425	85.2621	85.2233	85.1693	85.363	85.258	85.3535	85.2253	85.2701	85.2848	85.3673	85.2798	85.3266	85.403	85.3549	85.3141	85.0907	85.0577
Y_aleksiciae_GCA_001115185.1_5139_3_1	84.7216	84.504	81.1396	83.9232	84.0037	83.9292	84.034	83.9969	83.9554	84.0031	84.0426	84.1256	84.0924	84.1398	99.4743	99.3894		99.4098	99.4898	99.3454	98.2944	98.3128	98.3887	99.4002	99.4098	84.9534	85.0271	84.9598	85.0353	84.9911	84.9186	85.0095	84.9866	85.0179	84.9113	85.1202	85.0848	85.0406	85.0447	85.0487	85.0554	85.1799	84.9706	85.0662	85.0822	84.9598	84.9983	84.8758	84.8901
Y_aleksiciae_GCA_001319845.1_4821_6_8	84.8122	84.5305	81.2224	84.0004	84.1444	84.0538	84.1765	83.9968	83.9774	84.0603	84.1094	84.2168	84.1267	84.185	99.5267	99.965	99.4098		99.528	99.3825	98.4074	98.2692	98.3786	99.412	100	85.0856	85.052	85.119	85.1132	85.1012	85.02	85.0678	85.0923	85.0453	85.0005	85.1461	85.1384	85.1268	85.0563	85.1441	85.0717	85.1492	85.0998	85.0902	85.1667	85.119	85.0649	84.9647	84.9656
Y_aleksiciae_GCA_011765225.1_ASM1176522v1	84.8227	84.6632	81.2184	84.0077	84.1125	84.0651	84.1164	84.1342	84.0405	84.0902	84.0871	84.1791	84.1056	84.1974	99.9848	99.553	99.4898	99.528		99.3605	98.4275	98.4109	98.463	99.3998	99.528	85.1018	85.1134	85.1957	85.164	85.037	85.0274	85.1103	85.1294	85.1966	85.0431	85.2418	85.246	85.2032	85.1286	85.2153	85.1501	85.2516	85.1481	85.1351	85.226	85.1957	85.1602	84.9974	85.0051
Y_aleksiciae_GCA_902168445.1_IP28584	84.8733	84.7309	81.2328	84.0901	84.138	84.0769	84.1423	84.1001	83.9597	84.1092	84.2386	84.2089	84.2393	84.231	99.4209	99.4217	99.3454	99.3825	99.3605		98.359	98.2928	98.4487	99.3287	99.3825	85.2012	85.5997	85.244	85.3091	85.2459	85.1229	85.1923	85.3773	85.2753	85.0993	85.2854	85.2201	85.2711	85.2304	85.3027	85.2137	85.3295	85.2345	85.1865	85.2665	85.244	85.1153	85.0149	84.9792
Y_aleksiciae_GCA_902168465.1_IP29443	84.7935	84.5855	81.245	84.0325	84.1534	84.0136	84.1398	84.0608	84.0195	84.1201	84.1613	84.1136	84.2027	84.2441	98.4016	98.3584	98.2944	98.4074	98.4275	98.359		99.5871	99.5609	98.4016	98.4074	85.0974	85.1103	85.1454	85.2453	85.0863	85.0651	85.1665	85.1085	85.1405	85.0645	85.3073	85.165	85.2402	85.1607	85.2039	85.1133	85.2698	85.395	85.1658	85.3665	85.1454	85.1053	84.9939	84.9651
Y_aleksiciae_GCA_902168515.1_IP38862	84.8154	84.7247	81.291	84.0633	84.1363	84.1007	84.1694	84.0553	84.0564	84.1672	84.1103	84.2532	84.2762	84.2608	98.3612	98.3555	98.3128	98.2692	98.4109	98.2928	99.5871		99.5682	98.4273	98.2692	85.1041	85.1239	85.2452	85.1879	85.1791	85.1426	85.183	85.1941	85.1704	85.0042	85.2395	85.2161	85.1614	85.1568	85.2152	85.1622	85.2352	85.25	85.0861	85.1948	85.2452	85.0889	85.1727	85.0556
Y_aleksiciae_GCA_902168595.1_IP28587	84.9364	84.6753	81.3246	84.0466	84.2145	84.073	84.1054	84.1465	84.0469	84.1795	84.1988	84.2019	84.2619	84.2611	98.4826	98.3846	98.3887	98.3786	98.463	98.4487	99.5609	99.5682		98.4465	98.3786	85.1929	85.0992	85.2114	85.2394	85.1008	85.1688	85.2371	85.1179	85.1965	85.0838	85.2431	85.1963	85.1831	85.1233	85.1775	85.1542	85.2307	85.2276	85.1666	85.2545	85.2114	85.1469	85.0569	85.076
Y_aleksiciae_GCA_902168605.1_IP28585	84.8492	84.6943	81.2616	84.0875	84.1965	84.1086	84.2188	84.147	84.0396	84.1945	84.2387	84.2205	84.2279	84.2434	99.3878	99.4071	99.4002	99.412	99.3998	99.3287	98.4016	98.4273	98.4465		99.412	85.1685	85.1146	85.2086	85.1963	85.1316	85.0904	85.1395	85.1373	85.1958	85.0624	85.3192	85.1658	85.208	85.1704	85.1926	85.121	85.3307	85.1305	85.1877	85.1994	85.2086	85.0733	85.0032	84.9912
Y_aleksiciae_GCA_902387205.1_UHGG_MGYG-HGUT-02458	84.8122	84.5305	81.2224	84.0004	84.1444	84.0538	84.1765	83.9968	83.9774	84.0603	84.1094	84.2168	84.1267	84.185	99.5267	99.965	99.4098	100	99.528	99.3825	98.4074	98.2692	98.3786	99.412		85.0856	85.052	85.119	85.1132	85.1012	85.02	85.0678	85.0923	85.0453	85.0005	85.1461	85.1384	85.1268	85.0563	85.1441	85.0717	85.1492	85.0998	85.0902	85.1667	85.119	85.0649	84.9647	84.9656
Y_alsatica_GCA_001089645.1_4821_6_9	85.6871	85.5338	80.9897	84.2187	84.2078	84.2256	84.2436	84.1183	84.0689	84.1947	84.3464	84.2833	84.2749	84.2716	85.0812	85.2163	84.9534	85.0856	85.1018	85.2012	85.0974	85.1041	85.1929	85.1685	85.0856		98.7864	98.7412	98.7266	98.7316	99.9727	97.9483	98.7356	97.6784	99.8875	98.7326	98.9956	97.6882	98.8168	97.7403	98.8461	98.7695	98.7278	97.8401	98.8851	98.7412	99.9085	85.795	85.8349
Y_alsatica_GCA_001090165.1_4821_6_2	85.6128	85.5801	81.042	84.2113	84.1885	84.1601	84.065	84.1257	84.0767	84.1273	84.4464	84.3294	84.257	84.2458	85.1778	85.2044	85.0271	85.052	85.1134	85.5997	85.1103	85.1239	85.0992	85.1146	85.052	98.7864		98.8448	98.8924	98.8065	98.7507	97.9969	98.8381	97.7184	98.7584	98.8433	98.7684	97.6082	98.8251	97.6799	98.8304	98.8517	98.8297	97.8708	98.8592	98.8448	98.7893	85.8298	85.7354
Y_alsatica_GCA_001098625.1_5139_5_4	85.6806	85.4933	81.1016	84.0882	84.2225	84.135	84.1259	84.0915	84.0253	84.111	84.2773	84.267	84.3281	84.1613	85.1467	85.3549	84.9598	85.119	85.1957	85.244	85.1454	85.2452	85.2114	85.2086	85.119	98.7412	98.8448		98.8043	98.7833	98.7447	98.0305	98.7936	97.7221	98.7455	98.8776	98.8299	97.6434	98.8262	97.8126	98.7951	98.8823	98.7391	97.922	98.8295	100	98.7849	85.786	85.8344
Y_alsatica_GCA_001121225.1_4821_8_11	85.7084	85.5472	81.108	84.2062	84.1283	84.2109	84.173	84.1792	84.0403	84.1164	84.2992	84.3089	84.2093	84.264	85.1645	85.2778	85.0353	85.1132	85.164	85.3091	85.2453	85.1879	85.2394	85.1963	85.1132	98.7266	98.8924	98.8043		98.8903	98.7002	98.032	98.9143	97.6635	98.7333	98.8529	98.7632	97.6187	98.8711	97.7631	98.7921	98.8286	98.821	97.8541	98.8017	98.8043	98.7422	85.7206	85.7605
Y_alsatica_GCA_001147425.1_4821_5_9	85.7124	85.6237	81.1605	84.1442	84.2228	84.1302	84.1237	84.0846	84.0226	84.0674	84.2609	84.2134	84.2565	84.2114	85.0928	85.2462	84.9911	85.1012	85.037	85.2459	85.0863	85.1791	85.1008	85.1316	85.1012	98.7316	98.8065	98.7833	98.8903		98.7232	98.0275	99.9359	97.7099	98.7082	98.8602	98.8388	97.5681	98.8759	97.6358	98.7718	98.8472	98.6903	97.9219	98.8738	98.7833	98.7486	85.7649	85.7499
Y_alsatica_GCA_001157485.1_4821_6_3	85.6251	85.4958	81.0258	84.1269	84.1842	84.1124	84.1447	84.0889	84.0252	84.0699	84.2823	84.2339	84.2003	84.2425	85.11	85.1388	84.9186	85.02	85.0274	85.1229	85.0651	85.1426	85.1688	85.0904	85.02	99.9727	98.7507	98.7447	98.7002	98.7232		97.9657	98.7331	97.6592	99.8831	98.7558	98.9733	97.6735	98.8383	97.7563	98.8355	98.7749	98.7136	97.8539	98.9003	98.7447	99.9089	85.9592	85.8427
Y_alsatica_GCA_001171065.1_4840_6_7	85.693	85.5439	81.2037	84.3021	84.1233	84.2912	84.123	84.2391	84.191	84.2267	84.3284	84.3409	84.2918	84.1763	85.1327	85.2425	85.0095	85.0678	85.1103	85.1923	85.1665	85.183	85.2371	85.1395	85.0678	97.9483	97.9969	98.0305	98.032	98.0275	97.9657		97.9784	98.0801	98.0346	98.1047	98.0397	98.1583	98.0029	98.1502	98.0671	98.0826	98.0788	97.6494	98.1642	98.0305	98.0208	85.7782	85.7838
Y_alsatica_GCA_001319525.1_4840_7_4	85.6597	85.5644	81.1287	84.1435	84.2345	84.1011	84.1568	84.0608	84.0536	84.0656	84.3028	84.2547	84.2657	84.2558	85.1368	85.2621	84.9866	85.0923	85.1294	85.3773	85.1085	85.1941	85.1179	85.1373	85.0923	98.7356	98.8381	98.7936	98.9143	99.9359	98.7331	97.9784		97.6348	98.7024	98.8127	98.8297	97.5462	98.8742	97.6621	98.8079	98.7908	98.6866	97.9192	98.8365	98.7936	98.7448	85.9003	85.7066
Y_alsatica_GCA_002188975.1_ASM218897v1	85.6455	85.5512	81.1773	84.1228	84.0666	84.0986	84.0278	84.0794	84.032	84.0946	84.2633	84.2957	84.2423	84.1873	85.2014	85.2233	85.0179	85.0453	85.1966	85.2753	85.1405	85.1704	85.1965	85.1958	85.0453	97.6784	97.7184	97.7221	97.6635	97.7099	97.6592	98.0801	97.6348		97.7235	97.6836	97.7373	98.53	97.722	99.0094	97.7183	97.7832	97.5998	97.7055	97.8332	97.7221	97.7472	85.8134	85.7869
Y_alsatica_GCA_002192815.1_ASM219281v1	85.5734	85.4693	81.0468	84.1553	84.1397	84.1449	84.1182	84.0736	84.0377	84.0593	84.3119	84.2268	84.2036	84.1858	85.0712	85.1693	84.9113	85.0005	85.0431	85.0993	85.0645	85.0042	85.0838	85.0624	85.0005	99.8875	98.7584	98.7455	98.7333	98.7082	99.8831	98.0346	98.7024	97.7235		98.7886	98.9565	97.6614	98.8293	97.77	98.8433	98.7453	98.7717	97.8479	98.8582	98.7455	99.963	85.7624	85.7997
Y_alsatica_GCA_002192835.1_ASM219283v1	85.737	85.6015	81.1355	84.1634	84.1884	84.1854	84.182	84.1994	84.1994	84.1855	84.3324	84.3121	84.3111	84.2221	85.2752	85.363	85.1202	85.1461	85.2418	85.2854	85.3073	85.2395	85.2431	85.3192	85.1461	98.7326	98.8433	98.8776	98.8529	98.8602	98.7558	98.1047	98.8127	97.6836	98.7886		98.8479	97.7036	98.9087	97.7295	98.923	98.8688	98.8503	97.9614	98.8909	98.8776	98.823	85.961	85.8984
Y_alsatica_GCA_902170275.1_IP38767	85.7904	85.6104	81.1513	84.1898	84.1683	84.1921	84.1778	84.1795	84.1575	84.1362	84.3291	84.2919	84.2473	84.2227	85.2779	85.258	85.0848	85.1384	85.246	85.2201	85.165	85.2161	85.1963	85.1658	85.1384	98.9956	98.7684	98.8299	98.7632	98.8388	98.9733	98.0397	98.8297	97.7373	98.9565	98.8479		97.7248	98.8969	97.8114	98.8728	98.8264	98.8367	97.9367	98.8386	98.8299	98.991	85.9798	85.8492
Y_alsatica_GCA_902170285.1_IP39458	85.7569	85.591	81.14	84.1775	84.2904	84.1422	84.1809	84.2001	84.1893	84.1734	84.2549	84.3342	84.274	84.2653	85.2029	85.3535	85.0406	85.1268	85.2032	85.2711	85.2402	85.1614	85.1831	85.208	85.1268	97.6882	97.6082	97.6434	97.6187	97.5681	97.6735	98.1583	97.5462	98.53	97.6614	97.7036	97.7248		97.6765	98.5363	97.6957	97.6683	97.5794	97.559	97.7159	97.6434	97.6366	85.8819	85.8144
Y_alsatica_GCA_902170305.1_IP38850	85.6051	85.532	80.9972	84.1839	84.1903	84.2019	84.2248	84.1682	84.0892	84.1553	84.3118	84.3585	84.2524	84.2309	85.2177	85.2253	85.0447	85.0563	85.1286	85.2304	85.1607	85.1568	85.1233	85.1704	85.0563	98.8168	98.8251	98.8262	98.8711	98.8759	98.8383	98.0029	98.8742	97.722	98.8293	98.9087	98.8969	97.6765		97.7854	98.8749	98.881	98.8754	97.889	98.8943	98.8262	98.8472	85.8352	85.8108
Y_alsatica_GCA_902170325.1_IP39797	85.8143	85.5964	81.1616	84.1454	84.1841	84.1064	84.2723	84.1418	84.0488	84.0925	84.269	84.303	84.2382	84.2439	85.299	85.2701	85.0487	85.1441	85.2153	85.3027	85.2039	85.2152	85.1775	85.1926	85.1441	97.7403	97.6799	97.8126	97.7631	97.6358	97.7563	98.1502	97.6621	99.0094	97.77	97.7295	97.8114	98.5363	97.7854		97.7602	97.7438	97.6984	97.7704	97.7947	97.8126	97.7887	85.966	85.7945
Y_alsatica_GCA_902170345.1_IP38166	85.7035	85.6307	81.1139	84.2314	84.1759	84.2061	84.1818	84.097	84.1061	84.1885	84.3791	84.3101	84.2792	84.2289	85.1078	85.2848	85.0554	85.0717	85.1501	85.2137	85.1133	85.1622	85.1542	85.121	85.0717	98.8461	98.8304	98.7951	98.7921	98.7718	98.8355	98.0671	98.8079	97.7183	98.8433	98.923	98.8728	97.6957	98.8749	97.7602		98.8855	98.7751	97.9359	98.8168	98.7951	98.8462	85.8201	85.7835
Y_alsatica_GCA_902170365.1_IP35553	85.8486	85.8386	81.1968	84.3429	84.2925	84.3133	84.2952	84.2746	84.2662	84.255	84.5761	84.4779	84.4682	84.4435	85.2929	85.3673	85.1799	85.1492	85.2516	85.3295	85.2698	85.2352	85.2307	85.3307	85.1492	98.7695	98.8517	98.8823	98.8286	98.8472	98.7749	98.0826	98.7908	97.7832	98.7453	98.8688	98.8264	97.6683	98.881	97.7438	98.8855		98.7728	97.9395	98.8294	98.8823	98.78	85.9546	85.9993
Y_alsatica_GCA_902170375.1_IP37802	85.6528	85.5009	81.21	84.0878	84.188	84.1103	84.0447	84.0985	84.0801	84.1641	84.3661	84.311	84.2755	84.2236	85.1305	85.2798	84.9706	85.0998	85.1481	85.2345	85.395	85.25	85.2276	85.1305	85.0998	98.7278	98.8297	98.7391	98.821	98.6903	98.7136	98.0788	98.6866	97.5998	98.7717	98.8503	98.8367	97.5794	98.8754	97.6984	98.7751	98.7728		97.8859	98.8377	98.7391	98.7947	85.8067	85.8406
Y_alsatica_GCA_902170385.1_IP38403	85.8243	85.7116	81.1151	84.1938	84.1815	84.1901	84.2786	84.1247	84.1649	84.1464	84.3378	84.2409	84.2381	84.2936	85.1723	85.3266	85.0662	85.0902	85.1351	85.1865	85.1658	85.0861	85.1666	85.1877	85.0902	97.8401	97.8708	97.922	97.8541	97.9219	97.8539	97.6494	97.9192	97.7055	97.8479	97.9614	97.9367	97.559	97.889	97.7704	97.9359	97.9395	97.8859		97.9744	97.922	97.8537	85.9294	85.92
Y_alsatica_GCA_902170395.1_IP37124	85.8174	85.6538	81.0172	84.2927	84.2841	84.2287	84.2884	84.2492	84.2388	84.179	84.4323	84.3918	84.3427	84.3707	85.3005	85.403	85.0822	85.1667	85.226	85.2665	85.3665	85.1948	85.2545	85.1994	85.1667	98.8851	98.8592	98.8295	98.8017	98.8738	98.9003	98.1642	98.8365	97.8332	98.8582	98.8909	98.8386	97.7159	98.8943	97.7947	98.8168	98.8294	98.8377	97.9744		98.8295	98.888	86.0607	86.0023
Y_alsatica_GCA_902387415.1_UHGG_MGYG-HGUT-02467	85.6806	85.4933	81.1016	84.0882	84.2225	84.135	84.1259	84.0915	84.0253	84.111	84.2773	84.267	84.3281	84.1613	85.1467	85.3549	84.9598	85.119	85.1957	85.244	85.1454	85.2452	85.2114	85.2086	85.119	98.7412	98.8448	100	98.8043	98.7833	98.7447	98.0305	98.7936	97.7221	98.7455	98.8776	98.8299	97.6434	98.8262	97.8126	98.7951	98.8823	98.7391	97.922	98.8295		98.7849	85.786	85.8344
Y_alsatica_SCPM-O-B-7604	85.6949	85.6213	81.07	84.1641	84.2343	84.1509	84.151	84.0818	84.0915	84.1269	84.4057	84.2551	84.2497	84.1627	85.0956	85.3141	84.9983	85.0649	85.1602	85.1153	85.1053	85.0889	85.1469	85.0733	85.0649	99.9085	98.7893	98.7849	98.7422	98.7486	99.9089	98.0208	98.7448	97.7472	99.963	98.823	98.991	97.6366	98.8472	97.7887	98.8462	98.78	98.7947	97.8537	98.888	98.7849		85.7926	85.7817
Y_artesiana_GCA_902170805.1_IP39904	93.7759	93.5873	81.1987	85.7164	85.7667	85.643	85.6961	85.8404	85.7877	85.8406	85.9278	85.8903	85.8955	85.832	85.1062	85.0907	84.8758	84.9647	84.9974	85.0149	84.9939	85.1727	85.0569	85.0032	84.9647	85.795	85.8298	85.786	85.7206	85.7649	85.9592	85.7782	85.9003	85.8134	85.7624	85.961	85.9798	85.8819	85.8352	85.966	85.8201	85.9546	85.8067	85.9294	86.0607	85.786	85.7926		99.9625
Y_artesiana_GCA_902726525.1_IP41384v1	93.7428	93.606	81.1638	85.7745	85.7065	85.7656	85.6573	85.848	85.773	85.817	85.8859	85.9024	85.8846	85.7262	84.9662	85.0577	84.8901	84.9656	85.0051	84.9792	84.9651	85.0556	85.076	84.9912	84.9656	85.8349	85.7354	85.8344	85.7605	85.7499	85.8427	85.7838	85.7066	85.7869	85.7997	85.8984	85.8492	85.8144	85.8108	85.7945	85.7835	85.9993	85.8406	85.92	86.0023	85.8344	85.7817	99.9625
Y_artesiana_GCA_902726535.1_IP42750v1	93.7913	93.6596	81.0956	85.7378	85.7733	85.7479	85.6498	85.8706	85.7901	85.8246	85.947	85.9261	85.8932	85.7987	85.0494	85.1594	84.9017	85.0068	85.0114	85.0017	84.9726	85.0725	85.0343	84.9755	85.0068	85.8344	85.7455	85.7535	85.7421	85.7513	85.8129	85.7781	85.8056	85.8573	85.8159	85.8827	85.8502	85.844	85.8217	85.7761	85.7875	86.0349	85.8518	85.9463	86.0872	85.7535	85.8349	99.9841	99.957
Y_artesiana_GCA_902726545.1_IP42281v1	93.856	93.6754	81.0758	85.7425	85.7824	85.6948	85.6892	85.8647	85.7728	85.8374	85.9204	85.9175	85.8988	85.835	84.9956	85.084	84.8319	84.9582	84.9924	84.9436	84.9756	85.0582	85.0374	84.9406	84.9582	85.8462	85.8536	85.8656	85.8043	85.7847	85.8668	85.858	85.8327	85.8733	85.8391	85.9725	85.9151	85.9692	85.8856	85.9855	85.8708	86.0623	85.9128	86.0222	86.1113	85.8656	85.8921	99.963	99.9334
Y_bercovieri_GCA_000167975.1_ASM16797v1	84.6628	84.506	80.8957	83.8824	83.9355	83.8481	83.964	83.9464	83.8703	83.9294	84.0069	83.9676	83.9949	83.9943	91.2669	91.2928	91.1481	91.1589	91.271	91.4399	91.2569	91.2309	91.294	91.3473	91.1589	85.0414	84.9748	84.9165	84.8409	84.9391	84.9866	84.8861	84.9085	84.9511	84.855	85.1573	84.956	84.9445	84.9526	85.0023	85.03	85.1641	84.9973	84.949	85.0384	84.9165	84.9192	84.7118	84.6916
Y_bercovieri_GCA_001131685.1_5139_5_11	84.6977	84.5468	81.0629	83.9898	83.9352	83.9391	84.059	83.8667	83.9394	83.9875	84.0892	84.1065	84.0158	84.038	91.2069	91.2417	91.1508	91.0296	91.1967	91.346	91.2041	91.167	91.2283	91.2831	91.0296	84.9692	85.022	84.9166	84.8267	84.9603	84.997	84.8548	84.8932	84.9914	85.092	85.0605	84.951	85.0134	84.989	85.0001	84.9712	85.1368	84.9919	84.9126	85.1199	84.9166	85.2232	84.6763	84.7034
Y_bercovieri_GCA_001319545.1_4821_6_4	84.6772	84.4881	80.9945	83.955	84.0648	83.932	83.9686	83.9877	83.9186	83.9479	84.18	84.0862	84.0822	84.0312	91.2518	91.2101	91.1075	91.0568	91.2943	91.4048	91.255	91.2203	91.3312	91.3266	91.0568	84.9832	84.9823	84.9545	84.835	84.9849	84.9844	84.8726	84.9181	85.0019	84.9281	85.0468	84.951	85.0542	84.9808	85.0418	84.9604	85.0891	84.9963	84.9337	85.0861	84.9545	85.0333	84.6949	84.7301
Y_bercovieri_GCA_001319955.1_5139_5_3	84.6865	84.5854	80.9622	83.9946	83.9601	83.9937	84.019	83.9609	83.937	83.9757	84.0688	84.094	84.0824	84.153	91.3053	91.2543	91.1907	91.0831	91.3444	91.435	91.2776	91.216	91.2612	91.3143	91.0831	84.9611	85.0668	84.9062	84.8433	84.8758	84.9585	84.8311	84.9491	84.8888	84.9059	84.979	84.9154	84.9487	84.9554	84.9529	85.0389	85.1281	84.9167	84.9057	84.9444	84.9062	84.9661	84.6971	84.7165
Y_bercovieri_GCA_002738385.1_ASM273838v1	84.6155	84.5441	80.9757	83.9472	83.9556	83.9583	84.0415	83.8791	83.8636	83.9503	84.0315	84.0801	84.0511	84.0298	91.2176	91.3107	91.1484	91.0703	91.2333	91.3072	91.1825	91.1847	91.2369	91.3133	91.0703	84.9059	85.0068	84.9393	84.9132	85.0077	84.956	84.837	84.9517	84.9085	84.8646	85.0217	84.9112	85.0245	84.9702	84.9298	84.97	85.1327	84.9898	84.9094	85.0993	84.9393	84.9611	84.6803	84.671
Y_bercovieri_GCA_013282745.1_ASM1328274v1	84.7191	84.5886	81.0276	83.8912	84.1014	83.9264	84.0828	83.9785	83.927	83.9034	84.0894	84.0218	83.9317	84.0292	91.1902	91.3279	91.1154	91.1318	91.2641	91.422	91.2319	91.2314	91.3045	91.3081	91.1318	85.0845	85.0218	84.9468	84.85	84.9332	85.0494	84.9431	84.9078	84.987	84.8985	85.1581	84.9502	84.9834	84.9387	84.9826	84.9496	85.204	85.0145	84.9674	85.0751	84.9468	85.0764	84.6941	84.7036
Y_bercovieri_GCA_020531725.1_ASM2053172v1	84.6945	84.5028	81.004	83.9495	83.8732	83.9022	83.9984	83.9361	83.9852	83.9986	84.0617	84.0325	84.0247	84.0061	91.2637	91.2675	91.1866	91.1589	91.281	91.3638	91.191	91.227	91.285	91.3279	91.1589	84.9716	85.0101	84.9175	84.8665	84.921	84.9449	84.8856	84.9615	84.9317	84.9212	85.0082	84.9633	84.9885	84.9674	84.9651	84.9731	85.1236	84.9589	84.9786	85.0854	84.9175	85.0406	84.7864	84.8228
Y_bercovieri_GCA_902168485.1_IP26086	84.7998	84.6423	80.9629	84.0121	83.9028	83.9352	84.1205	84.087	84.0114	84.1131	84.0797	84.1324	84.142	84.1163	91.3722	91.4451	91.289	91.2702	91.4477	91.4886	91.3711	91.3428	91.372	91.4039	91.2702	84.9533	85.0108	85.0346	84.9234	85.0193	84.9936	84.9621	84.9847	84.9713	84.9389	85.0265	85.016	85.1167	85.0275	85.0934	85.0064	85.1017	85.0288	85.0288	85.1162	85.0346	84.9796	84.9223	84.9034
Y_bercovieri_GCA_902168505.1_IP25873	84.6912	84.7289	81.0434	84.0378	84.0422	84.0084	84.0678	84.0232	83.9517	83.9898	84.1837	84.1887	84.1003	84.2237	91.4021	91.4585	91.4178	91.3616	91.3845	91.5189	91.3799	91.357	91.339	91.5733	91.3616	85.0644	85.1405	85.0728	84.96	85.1408	85.0822	84.8617	85.1013	84.9996	85.07	84.9866	85.0163	85.1257	85.0502	85.0966	85.0995	85.2112	85.0614	85.01	85.1603	85.0728	85.0607	84.9481	84.9082
Y_bercovieri_GCA_902168535.1_IP33686	84.75	84.665	80.9686	83.9875	83.9695	83.981	84.0433	84.0029	83.9696	84.0506	84.0398	84.1583	84.0583	84.0795	91.4083	91.4787	91.3924	91.2956	91.4179	91.5174	91.4198	91.3055	91.3246	91.4726	91.2956	84.983	85.0741	85.0459	84.9954	85.0711	84.9789	84.9344	85.0321	85.0053	84.9269	85.0981	85.0358	85.0055	85.0672	85.0987	85.0636	85.1628	85.0268	85.0048	85.0869	85.0459	84.9583	84.8801	84.8876
Y_bercovieri_GCA_902168545.1_IP36520	84.6492	84.4838	80.9523	83.993	84.0551	83.9518	84.0324	83.9791	83.9643	83.9965	84.0651	84.0961	84.0447	84.0802	91.3871	91.4549	91.3482	91.3014	91.3804	91.4369	91.3166	91.2822	91.3723	91.4217	91.3014	85.0561	85.065	85.0175	84.9932	85.0211	85.0596	84.9215	85.0165	85.1181	84.9541	85.0219	84.9582	85.084	85.0667	85.0788	85.0042	85.1538	85.0406	85.0559	85.0615	85.0175	85.0227	84.8995	84.9377
Y_bercovieri_GCA_902168555.1_IP27502	84.7287	84.5607	80.9572	83.967	84.0191	83.9693	84.1012	83.9629	83.9109	84.116	84.0323	84.1209	84.0192	84.2119	91.3747	91.4832	91.3114	91.2686	91.4208	91.4656	91.3686	91.3116	91.3654	91.4213	91.2686	85.0586	85.1147	85.0584	84.9932	85.0657	85.0741	84.9759	85.0589	85.0987	84.9821	85.0299	85.0783	85.0236	85.0535	85.0439	85.0417	85.0988	85.0209	85.0493	85.1424	85.0584	84.9639	84.7717	84.8545
Y_bercovieri_GCA_902168565.1_IP39738	84.6554	84.5662	80.9897	83.9309	84.0242	83.9027	83.9799	83.9959	83.8887	84.0033	84.0697	83.9996	83.9369	84.0892	91.3254	91.3779	91.2719	91.215	91.3831	91.4415	91.3702	91.3325	91.3349	91.385	91.215	85.0608	85.0881	85.0642	84.9662	85.0842	85.0105	85.0015	85.0473	85.0237	85.0051	85.0773	84.9907	85.0969	85.0511	85.068	85.1301	85.1243	85.0578	84.9541	85.0724	85.0642	85.0009	84.7916	84.7896
Y_bercovieri_GCA_902168615.1_IP38896	84.7053	84.5708	80.8762	84.0529	84.0996	84.0017	84.0199	84.0976	83.9206	84.0534	84.0729	84.1934	84.1288	84.1413	91.3587	91.4213	91.27	91.226	91.3701	91.3852	91.2076	91.1974	91.2781	91.3288	91.226	85.0665	85.1177	85.1194	85.0115	85.0764	85.0153	84.9461	85.029	84.9267	84.9089	85.037	85.0023	85.0222	85.0326	85.0127	85.0484	85.1258	85.0338	84.9506	85.0974	85.1194	84.9693	84.7302	84.765
Y_bercovieri_GCA_902168625.1_IP36824	84.671	84.6347	81.0305	84.0547	84.0639	84.0418	84.1214	83.9987	83.9637	84.1644	84.1633	84.1967	84.0886	84.1219	91.3168	91.3723	91.2487	91.1669	91.3407	91.3936	91.308	91.242	91.3791	91.3572	91.1669	84.9695	85.0974	84.9668	84.9245	85.084	84.9851	84.9712	85.0269	85.0376	84.9248	85.1221	85.0572	85.0179	85.0845	85.0869	85.1508	85.1977	85.137	84.9783	85.1565	84.9668	84.9714	84.8433	84.8531
Y_bercovieri_GCA_902168635.1_IP37104	84.7513	84.5825	81.0146	83.9381	83.9645	83.9331	84.1541	83.9091	83.8919	84.0253	84.0615	84.0915	83.9999	84.0716	91.3622	91.3973	91.306	91.2896	91.4021	91.4645	91.3166	91.2579	91.3678	91.3991	91.2896	84.9632	84.977	84.9826	84.9291	84.9688	84.9707	84.8278	84.8832	84.9328	84.9147	85.007	84.9929	84.9891	84.8932	85.0231	84.9301	85.0703	85.0799	85.0616	85.0084	84.9826	84.9632	84.8481	84.8701
Y_bercovieri_GCA_902388035.1_UHGG_MGYG-HGUT-02524	84.6865	84.5854	80.9622	83.9946	83.9601	83.9937	84.019	83.9609	83.937	83.9757	84.0688	84.094	84.0824	84.153	91.3053	91.2543	91.1907	91.0831	91.3444	91.435	91.2776	91.216	91.2612	91.3143	91.0831	84.9611	85.0668	84.9062	84.8433	84.8758	84.9585	84.8311	84.9491	84.8888	84.9059	84.979	84.9154	84.9487	84.9554	84.9529	85.0389	85.1281	84.9167	84.9057	84.9444	84.9062	84.9661	84.6971	84.7165
Y_canariae_GCA_009831415.1_ASM983141v1	87.7514	87.7706	80.8804	84.5486	84.6234	84.5628	84.509	84.5346	84.4879	84.5324	84.6784	84.651	84.6326	84.6459	84.9565	84.982	84.7497	84.692	84.8991	84.9497	84.774	84.8506	84.7892	84.876	84.692	86.1784	85.9451	85.9183	86.0896	86.0194	86.1305	86.0247	85.9626	85.9608	85.9512	86.0332	85.9605	86.1396	85.9478	86.0902	85.9693	86.0863	85.964	86.1045	86.0177	85.9183	86.0197	87.7611	87.6821
Y_canariae_GCA_902170705.1_IP38017	87.7932	87.6922	80.8935	84.5381	84.6181	84.6096	84.5385	84.5901	84.5135	84.6012	84.7404	84.7104	84.689	84.5905	84.8595	84.9667	84.7771	84.8891	84.8657	84.9886	84.8463	84.8218	84.9203	84.9564	84.8891	85.9636	85.9571	85.9579	85.9022	86.037	85.9464	86.0011	86.0102	86.0281	85.9153	86.0509	86.0273	86.0814	86.0025	86.0153	85.9522	86.041	85.9964	86.0862	86.0537	85.9579	85.8711	87.931	87.8787
Y_canariae_GCA_902170775.1_IP37834	87.713	87.6227	80.9324	84.5107	84.4757	84.5547	84.5027	84.4767	84.4372	84.4903	84.5886	84.6634	84.664	84.5768	84.7449	84.8253	84.7688	84.6988	84.763	84.9898	84.7503	84.8301	84.8289	84.924	84.6988	86.2793	85.9474	85.9317	86.2119	85.9876	86.2449	86.0034	85.9422	85.9975	86.0293	86.039	85.9723	86.0057	85.9453	85.9615	85.9783	86.0961	85.9557	86.0687	86.0724	85.9317	86.0677	87.824	87.7512
Y_entomophaga_GCA_001656035.1_ASM165603v1	81.4544	81.4821	94.707	81.3115	81.4793	81.3598	81.1538	81.2294	81.235	81.1969	81.4505	81.2236	81.3333	81.2872	81.1265	81.4907	81.0507	81.1201	81.1095	81.1938	81.221	81.2739	81.2647	81.1941	81.1201	81.2936	81.2287	81.0591	81.1141	81.2277	81.2938	81.1615	81.1874	81.0784	81.094	81.2237	81.0647	81.0479	81.1795	81.0499	81.2603	81.2596	81.0507	81.2437	81.1205	81.0591	81.3284	81.2416	81.3003
Y_entomophaga_GCA_002192845.1_ASM219284v1	81.1833	81.283	94.7102	81.1946	81.1607	81.2503	81.0189	81.0731	81.0235	81.0927	81.3201	81.0993	81.2277	81.2066	81.1144	81.1528	80.9226	80.9874	81.0406	81.0921	81.0629	81.2686	81.1756	81.1095	80.9874	81.2053	81.2983	81.0012	81.0644	81.2574	81.1799	81.1701	81.1484	81.1389	81.0958	81.2328	81.0343	81.051	81.1361	81.0192	81.2993	81.2473	81.0506	81.2237	81.1204	81.0012	81.1387	81.1763	81.2726
Y_frederiksenii_GCA_000168015.1_ASM16801v1	85.4044	85.2204	81.0649	83.8337	83.9135	83.8616	83.9329	83.965	83.8445	83.8662	83.9396	83.8838	84.0205	83.8605	84.8596	84.913	84.7503	84.7686	84.8441	84.8864	84.7409	84.8071	84.8899	84.855	84.7686	92.1717	92.1431	92.1581	92.1356	92.1673	92.1661	92.0552	92.1694	91.9857	92.1444	92.2303	92.3272	92.204	92.1516	92.1771	92.1468	92.2958	92.1559	92.3238	92.3467	92.1581	92.1745	85.5631	85.556
Y_frederiksenii_GCA_000754805.1_YFB	85.4496	85.2797	81.1222	83.8029	84.0692	83.7962	83.9518	83.9339	83.8067	83.9163	83.938	83.9152	83.9575	83.9996	84.9373	84.9584	84.771	84.7789	84.8393	84.9384	84.7976	84.8162	84.9081	84.8986	84.7789	92.1831	92.0916	92.166	92.0891	92.1465	92.1105	92.108	92.1086	91.9737	92.1606	92.2212	92.2957	92.1931	92.1717	92.152	92.1372	92.2729	92.1125	92.3327	92.3495	92.166	92.1995	85.4901	85.5017
Y_frederiksenii_GCA_001142745.1_4821_6_5	85.3987	85.2837	81.0096	83.7755	83.8474	83.8579	83.9688	83.8258	83.8531	83.7906	83.9633	83.8638	83.9948	84.0104	84.952	84.8881	84.7541	84.7693	84.9577	84.9044	84.8018	84.7869	84.864	84.9221	84.7693	92.1771	92.1709	92.1065	92.1171	92.1936	92.1508	92.0794	92.1479	92.0569	92.1237	92.2703	92.277	92.1634	92.181	92.1835	92.1591	92.2494	92.1842	92.3608	92.3071	92.1065	92.1702	85.4977	85.5008
Y_frederiksenii_GCA_001158365.1_5139_5_1	85.4407	85.2158	81.1114	83.7283	83.8304	83.8287	83.9097	83.7699	83.7954	83.7616	83.829	83.8805	83.9353	83.8771	84.8957	84.9848	84.7972	84.7932	84.8743	84.911	84.8441	84.8713	84.8681	84.8516	84.7932	92.1845	92.1217	92.1309	92.0467	92.1016	92.1395	92.0388	92.0673	92.0114	92.1749	92.2658	92.2571	92.2096	92.1494	92.1913	92.1563	92.3183	92.1286	92.3096	92.3388	92.1309	92.1837	85.5541	85.4736
Y_frederiksenii_GCA_001319585.1_4821_6_7	85.4625	85.2917	81.0953	83.9252	83.8888	83.8376	83.9006	83.8546	83.8315	83.8681	84.0254	84.0046	84.0905	84.0579	84.9409	84.9289	84.7399	84.7294	84.8883	84.882	84.7916	84.8813	84.8795	84.9183	84.7294	92.2165	92.1587	92.1559	92.0946	92.129	92.1999	92.1068	92.099	92.1169	92.2275	92.3043	92.2706	92.1763	92.2196	92.1559	92.2257	92.2887	92.1499	92.3683	92.2681	92.1559	92.2382	85.5309	85.5337
Y_frederiksenii_GCA_002591195.1_ASM259119v1	85.4864	85.3545	81.0629	83.8389	84.022	83.8598	83.9242	83.9968	83.7901	83.8913	83.9653	83.9418	83.9984	83.942	84.9191	85.0685	84.7149	84.7717	84.8243	84.8452	84.8585	84.82	84.8539	84.941	84.7717	92.1677	92.1333	92.1751	92.0988	92.1582	92.1457	92.0648	92.1762	92.0389	92.1009	92.2181	92.2563	92.1994	92.1429	92.1663	92.1761	92.2869	92.1419	92.3502	92.353	92.1751	92.2201	85.4946	85.5228
Y_frederiksenii_GCA_900460425.1_28307_B01	85.4737	85.322	81.1293	83.8459	84.0941	83.8728	83.8825	83.9366	83.7939	83.8724	83.9776	83.9461	84.0084	83.9709	84.8318	85.0396	84.8038	84.8274	84.8588	84.8652	84.8149	84.7323	84.8739	84.8969	84.8274	92.1589	92.156	92.1536	92.0887	92.1179	92.1417	92.1118	92.0901	92.0244	92.1347	92.2547	92.2576	92.1692	92.1303	92.1745	92.1332	92.2548	92.1339	92.347	92.3013	92.1536	92.2037	85.517	85.4683
Y_frederiksenii_GCA_902170235.1_IP37603	85.4637	85.3519	81.157	83.9688	84.0393	84.0422	84.0456	83.9803	83.9943	84.0672	84.1919	83.9963	84.1412	84.1317	85.0508	84.9843	84.8135	84.7418	85.0068	84.9855	85.0289	84.9391	84.9654	85.077	84.7418	92.2277	92.275	92.2607	92.3036	92.2008	92.1864	92.1734	92.2079	92.1041	92.2264	92.3299	92.3029	92.2222	92.2238	92.2	92.218	92.3041	92.2394	92.3774	92.3496	92.2607	92.2202	85.6707	85.5943
Y_frederiksenii_GCA_902170525.1_IP38678	85.6695	85.4377	81.1173	84.0137	84.108	84.0425	84.0857	83.9967	84.0167	84.0833	84.155	84.1767	84.2069	84.1466	85.0426	85.0741	84.9431	84.9138	85.0006	85.0055	85.0304	84.9882	85.0044	85.0664	84.9138	92.5613	92.3583	92.3604	92.5131	92.3483	92.5448	92.3118	92.3716	92.3141	92.3652	92.4424	92.4335	92.3343	92.3572	92.2981	92.3176	92.3979	92.3666	92.4326	92.4404	92.3604	92.3468	85.7123	85.6957
Y_frederiksenii_GCA_902170545.1_IP39768	85.4579	85.2706	80.3362	83.5418	83.5074	83.4874	83.6524	83.4491	83.4088	83.5473	83.5333	83.637	83.7095	83.5531	84.5927	84.5281	84.5043	84.3891	84.5541	84.5831	84.5641	84.5788	84.4142	84.6428	84.3891	91.9896	91.8551	91.9285	91.8339	91.8932	91.9773	91.8333	91.8736	91.8282	91.941	92.0571	92.0298	91.9621	91.9	91.9087	91.9028	92.0495	91.957	92.0861	92.0623	91.9285	91.9636	85.3658	85.3593
Y_frederiksenii_GCA_902387485.1_UHGG_MGYG-HGUT-02466	85.4625	85.2917	81.0953	83.9252	83.8888	83.8376	83.9006	83.8546	83.8315	83.8681	84.0254	84.0046	84.0905	84.0579	84.9409	84.9289	84.7399	84.7294	84.8883	84.882	84.7916	84.8813	84.8795	84.9183	84.7294	92.2165	92.1587	92.1559	92.0946	92.129	92.1999	92.1068	92.099	92.1169	92.2275	92.3043	92.2706	92.1763	92.2196	92.1559	92.2257	92.2887	92.1499	92.3683	92.2681	92.1559	92.2382	85.5309	85.5337
Y_hibernica_GCA_002188895.1_ASM218889v1	86.4566	86.347	80.8863	83.9035	83.9892	83.9352	83.8751	83.9159	83.9106	83.9927	84.127	84.1197	84.0528	84.0555	84.3145	84.4686	84.2506	84.2799	84.3654	84.5152	84.2805	84.4024	84.3493	84.3211	84.2799	85.9697	86.0469	86.0113	85.9633	86.006	85.9494	86.061	85.9502	85.8925	85.9377	85.9874	86.0306	86.0557	85.9473	86.0138	86.0112	86.1012	85.9338	86.123	86.0099	86.0113	85.9758	86.6938	86.6815
Y_hibernica_GCA_004124235.1_ASM412423v1	86.3625	86.3948	81.023	83.8603	84.0662	83.8537	83.8591	83.8481	83.7132	83.8768	84.0657	84.0134	84.0176	83.9953	84.3306	84.607	84.2967	84.3402	84.2308	84.4391	84.2353	84.3235	84.2535	84.3992	84.3402	85.9164	85.9654	85.9114	85.9881	86.0161	85.8806	85.9538	85.9582	85.9163	85.9135	86.07	85.9299	85.9502	85.9594	86.0041	85.9707	86.1295	85.9991	85.9957	86.0476	85.9114	86.0015	86.5439	86.532
Y_hibernica_GCA_902170435.1_IP37048	86.3493	86.453	80.9645	83.8136	83.8402	83.8672	83.7539	83.7656	83.7186	83.8777	84.0132	83.9657	83.9643	83.944	84.3136	84.4353	84.2548	84.2778	84.3348	84.4561	84.2268	84.272	84.2937	84.37	84.2778	85.9045	86.1202	85.9978	86.0461	86.0064	85.9083	86.0263	85.9646	85.983	85.9229	86.0821	86.0449	86.0118	86.0369	85.9659	85.8992	86.1304	85.9937	86.1334	86.0697	85.9978	85.8701	86.5744	86.5611
Y_intermedia_SCPM-O-B-10208	84.7179	84.5917	81.167	84.7863	84.5161	84.8069	84.5274	84.774	84.7398	84.8243	84.9713	84.9003	85.0543	84.711	85.085	85.1445	85.0118	84.9914	85.0782	85.1301	85.0787	85.0512	85.0358	85.0844	84.9914	84.8023	84.7269	84.7597	84.7452	84.8102	84.7134	84.8041	84.7831	84.7837	84.6994	84.9026	84.8431	84.788	84.8049	84.8621	84.772	84.881	84.7522	84.8362	84.8397	84.7597	84.7168	84.7835	84.7698
Y_intermedia_SCPM-O-B-10209	84.8218	84.6071	81.1	84.7817	84.6177	84.8168	84.5222	84.8038	84.7302	84.8168	84.9438	84.8935	84.9925	84.6506	85.0727	85.1953	84.9101	85.0006	85.0704	85.1737	85.0453	85.0324	85.0592	85.0817	85.0006	84.7511	84.7842	84.7657	84.7696	84.8858	84.6811	84.7932	84.8615	84.8164	84.6968	84.8265	84.7849	84.8432	84.7566	84.833	84.7585	84.8796	84.755	84.8376	84.8335	84.7657	84.6993	84.7735	84.741
Y_intermedia_SCPM-O-B-8114	84.7856	84.5375	81.0809	84.7319	84.5372	84.7642	84.5521	84.7347	84.7422	84.8401	84.9907	84.9383	84.9162	84.6982	85.034	85.14	84.9859	85.0478	85.0438	85.168	85.0694	85.0992	85.1137	85.071	85.0478	84.6007	84.6636	84.7933	84.7187	84.7392	84.6159	84.7225	84.7631	84.709	84.5546	84.6995	84.7402	84.7089	84.6996	84.7675	84.7209	84.8127	84.8017	84.8763	84.8482	84.7933	84.66	84.7403	84.691
Y_intermedia_SCPM-O-B-8304	84.8003	84.6108	81.1556	84.7552	84.4982	84.8222	84.5039	84.7343	84.7192	84.7304	84.9521	84.8901	85.0484	84.7281	85.0673	85.1456	85.0332	84.9813	85.0732	85.1274	85.0029	84.9848	85.0412	85.073	84.9813	84.7552	84.7521	84.7538	84.7513	84.8283	84.6953	84.8001	84.8474	84.764	84.7114	84.8734	84.7971	84.7451	84.7337	84.84	84.7679	84.8742	84.7361	84.8301	84.8214	84.7538	84.6946	84.8005	84.7596
Y_intermedia_SCPM-O-B-3971	84.7423	84.5369	81.133	84.9199	84.4772	84.8937	84.5024	84.7316	84.7655	84.8178	84.9623	84.9638	84.9451	84.7701	85.0581	85.1782	85.036	85.0415	85.095	85.1629	85.0722	85.1364	85.0721	85.1485	85.0415	84.7155	84.8508	84.7973	84.7408	84.858	84.6954	84.7778	84.8206	84.7432	84.6537	84.7964	84.8283	84.7875	84.7844	84.8299	84.7364	84.8714	84.7302	84.812	84.7819	84.7973	84.6931	84.7948	84.7571
Y_intermedia_GCA_000168035.1_ASM16803v1	84.7039	84.5241	81.0256	84.7319	84.4449	84.6797	84.4354	84.7284	84.6972	84.7515	84.8261	84.8377	84.8425	84.6485	85.1324	85.1434	84.986	84.9854	85.1226	85.1063	84.9973	84.9755	85.0495	85.128	84.9854	84.6798	84.6957	84.686	84.7001	84.7211	84.646	84.7367	84.7033	84.7242	84.6662	84.7541	84.7455	84.6873	84.7642	84.7551	84.7025	84.7939	84.744	84.7703	84.7848	84.686	84.6723	84.7456	84.7317
Y_intermedia_GCA_000834515.1_ASM83451v1	84.8971	84.6149	81.0622	84.7273	84.6489	84.7358	84.5196	84.6928	84.6871	84.7832	84.9209	84.8078	84.9545	84.6177	84.9891	85.2545	84.9737	85.0155	84.9972	85.1923	85.0345	85.0372	85.0156	85.1099	85.0155	84.7262	84.7081	84.7207	84.7329	84.6793	84.6884	84.7558	84.6978	84.733	84.6166	84.7399	84.7312	84.7167	84.7127	84.7689	84.6859	84.7769	84.6893	84.8183	84.7451	84.7207	84.7683	84.8042	84.7398
Y_intermedia_GCA_001088505.1_4840_7_1	84.747	84.4741	81.1049	84.6583	84.5199	84.6488	84.4172	84.6695	84.6925	84.6763	84.8357	84.7795	84.877	84.5419	85.1051	85.1166	84.8998	84.9346	85.0587	85.0904	85.0608	84.9958	85.0077	85.0631	84.9346	84.9992	84.7488	84.7221	84.9376	84.6564	84.8676	84.8348	84.6796	85.0911	84.6664	84.7492	84.7212	84.7497	84.6441	84.7172	84.6378	84.7592	84.7255	84.7432	84.7864	84.7221	84.579	84.8031	84.6751
Y_intermedia_GCA_001104645.1_4821_5_8	84.7834	84.6071	81.0268	84.673	84.5491	84.7111	84.4451	84.8368	84.6705	84.7713	84.8672	84.8438	84.9249	84.6844	85.0948	85.1953	85.0109	85.1036	85.1222	85.2573	85.0959	85.0267	85.0148	85.0898	85.1036	84.6803	84.7007	84.7567	84.6072	84.7996	84.6536	84.7429	84.7682	84.7703	84.6024	84.7779	84.6854	84.696	84.7036	84.7505	84.6942	84.8463	84.7362	84.763	84.8052	84.7567	84.6179	84.7198	84.6985
Y_intermedia_GCA_001140765.1_4821_5_11	84.8128	84.5923	81.1039	84.781	84.6028	84.7735	84.4945	84.807	84.8015	84.7863	84.9248	84.8843	84.9327	84.6178	85.063	85.1139	84.9494	84.9008	85.0108	85.1332	84.9717	85.0437	85.0099	85.0662	84.9008	84.7679	84.7241	84.7806	84.7263	84.7572	84.6862	84.7649	84.7532	84.7796	84.6755	84.8393	84.71	84.7701	84.7226	84.857	84.7194	84.8099	84.7874	84.8948	84.7856	84.7806	84.6967	84.7414	84.7132
Y_intermedia_GCA_001150525.1_4840_7_2	84.7231	84.5303	81.0743	84.6937	84.5778	84.7268	84.4741	84.6501	84.6829	84.7991	84.9187	84.8316	84.9229	84.6662	85.0544	85.1611	84.8673	84.9155	85.0393	85.2152	85.2929	85.0634	84.9745	85.0615	84.9155	85.1774	84.906	84.6908	85.1628	84.7899	85.0672	85.0076	84.8362	84.8209	84.6506	84.8197	84.7732	84.8207	84.6698	84.8094	84.7161	84.8691	84.7599	84.8276	84.8311	84.6908	84.7067	84.7212	84.7013
Y_intermedia_GCA_001153385.1_4821_5_2	84.6937	84.5371	81.1177	84.754	84.5118	84.7282	84.5241	84.7707	84.7262	84.746	85.0181	84.8447	84.9353	84.6621	85.0816	85.1146	85.0111	85.0275	85.0407	85.1255	85.0604	84.9949	85.0764	85.0341	85.0275	84.6193	84.7419	84.7151	84.6537	84.6397	84.5762	84.7036	84.6677	84.9006	84.5403	84.7903	84.8814	84.6926	84.6426	84.7465	84.6034	84.7453	84.6455	84.7466	84.7773	84.7151	84.5721	84.7758	84.7176
Y_intermedia_GCA_001157385.1_5139_5_8	84.8418	84.6196	81.1562	84.7715	84.5031	84.7206	84.518	84.7255	84.7174	84.878	84.9329	84.944	84.9935	84.6524	85.0491	85.0449	85.1817	84.9013	85.0237	85.1675	85.172	85.045	84.9464	85.2271	84.9013	84.6202	84.6928	84.6521	84.6602	84.7419	84.5526	84.6658	84.7117	84.6922	84.601	84.7123	84.6961	84.657	84.6637	84.7355	84.6316	84.7734	84.7188	84.7984	84.7635	84.6521	84.6018	84.8034	84.7423
Y_intermedia_GCA_001166625.1_4821_6_10	84.6898	84.3843	81.1004	84.5945	84.3727	84.6642	84.4106	84.6428	84.6282	84.6177	84.862	84.7695	84.8024	84.5576	84.9254	85.0741	84.9225	84.89	84.9334	85.0088	84.9324	84.8938	84.9562	85.0544	84.89	85.0661	84.678	84.6776	84.9939	84.7242	85.0243	84.7746	84.744	84.8049	84.5858	84.7861	84.8262	84.7089	84.6299	84.805	84.643	84.7164	84.701	84.7949	84.7597	84.6776	84.6104	84.7487	84.6228
Y_intermedia_GCA_001167085.1_4821_8_7	84.7427	84.5656	81.1262	84.7466	84.4729	84.7215	84.4485	84.7401	84.7273	84.7949	84.8336	84.8213	84.9264	84.6631	85.0824	85.2268	84.9854	84.9745	85.0665	85.2322	85.0091	85.0684	85.0285	85.1572	84.9745	84.7461	84.7816	84.795	84.776	84.8596	84.6492	84.7319	84.8416	84.7182	84.6776	84.8672	84.7292	84.7927	84.7512	84.8384	84.8238	84.8708	84.7629	84.8426	84.8477	84.795	84.6904	84.7643	84.747
Y_intermedia_GCA_001218045.1_4821_8_5	84.8179	84.4553	81.0498	84.7686	84.5753	84.6853	84.4649	84.6593	84.6382	84.7953	84.799	84.918	84.8726	84.6091	84.9686	85.1047	84.9687	84.9437	85.0071	85.0934	85.0234	85.0273	85.0712	85.0378	84.9437	84.7274	84.6638	84.7446	84.7091	84.7264	84.6828	84.795	84.7426	84.7281	84.6536	84.8096	84.8662	84.743	84.6857	84.8392	84.6655	84.7876	84.7435	84.868	84.8105	84.7446	84.6822	84.6914	84.6681
Y_intermedia_GCA_001221165.1_4821_7_8	84.7168	84.5934	81.1102	84.7494	84.5936	84.723	84.5043	84.7344	84.7249	84.6965	84.879	84.84	84.9036	84.6122	85.0924	85.2055	84.9399	85.0123	85.0799	85.1367	85.0777	85.0444	84.9638	85.08	85.0123	84.742	84.7856	84.8127	84.7281	84.8481	84.7151	84.736	84.8712	84.7493	84.7291	84.825	84.7381	84.7895	84.7143	84.816	84.735	84.8431	84.7391	84.8583	84.8361	84.8127	84.7576	84.7854	84.7231
Y_intermedia_GCA_001244675.1_5139_5_2	84.7494	84.5546	81.094	84.6676	84.477	84.6853	84.4778	84.7341	84.7095	84.7505	84.9011	84.8643	84.9259	84.5856	85.0714	85.1989	85.0996	85.029	85.1123	85.158	85.2234	85.0287	84.9925	85.1452	85.029	84.8834	84.729	84.7327	84.8785	84.7343	84.8809	84.8129	84.7494	84.7173	84.7262	84.7131	84.8071	84.7185	84.7613	84.7336	84.882	84.8109	84.7437	84.8301	84.8046	84.7327	84.722	84.7626	84.782
Y_intermedia_GCA_001319645.1_4821_8_6	84.7141	84.4822	81.0556	84.7898	84.5201	84.7939	84.4711	84.7757	84.6839	84.8128	84.8537	84.9233	84.9294	84.5706	85.04	85.1575	84.984	84.9612	85.0794	85.2191	85.027	85.0365	84.9779	85.0734	84.9612	84.771	84.7963	84.8049	84.7873	84.8483	84.6689	84.8127	84.8528	84.8108	84.6996	84.8106	84.8032	84.7586	84.7635	84.8284	84.8184	84.8754	84.7594	84.8748	84.8831	84.8049	84.7081	84.7747	84.7278
Y_intermedia_GCA_001319925.1_4821_5_1	84.7611	84.5223	81.1309	84.7777	84.5221	84.7615	84.496	84.8025	84.7835	84.8321	84.9202	84.8681	84.9362	84.6007	84.9939	85.1388	84.9211	84.9484	85.0001	85.1277	85.0209	85.0659	85.039	85.0385	84.9484	84.7759	84.7506	84.7668	84.7882	84.7788	84.662	84.78	84.7571	84.7909	84.6804	84.8602	84.7539	84.7738	84.732	84.8318	84.7123	84.8358	84.7599	84.8506	84.7514	84.7668	84.6729	84.7547	84.6818
Y_intermedia_GCA_002188935.1_ASM218893v1	84.7147	84.4448	81.0002	84.6385	84.4886	84.6638	84.4541	84.6625	84.6317	84.6977	84.7282	84.7923	84.8053	84.5891	85.1259	85.1323	84.9879	84.9035	85.0082	85.1397	85.0317	85.0967	85.036	85.1181	84.9035	85.1278	84.7817	84.7643	85.073	84.7621	85.1753	84.7821	84.7953	84.8327	84.7608	84.8707	84.8858	84.785	84.7137	84.9454	84.8589	84.8358	84.7345	84.8008	84.8073	84.7643	84.7422	84.8064	84.6529
Y_intermedia_GCA_002188995.1_ASM218899v1	84.7787	84.5643	81.0922	84.7372	84.6295	84.7522	84.6382	84.7791	84.7562	84.8416	84.9942	84.875	84.9568	84.7417	85.0153	85.1969	84.9561	85.0411	85.0188	85.1199	85.0996	85.0273	85.0543	85.1152	85.0411	85.129	84.6603	84.7639	84.961	84.6838	85.0451	84.8395	84.6963	84.8	84.6154	84.819	84.7605	84.7247	84.6805	84.8989	84.6802	84.8702	84.7164	84.8098	84.7578	84.7639	84.6154	84.7438	84.7358
Y_intermedia_GCA_002192885.1_ASM219288v1	84.7764	84.5677	81.0916	84.7736	84.5193	84.7892	84.5192	84.739	84.8074	84.7516	84.955	84.9013	85.0304	84.7368	85.0679	85.0964	84.9764	85.0067	85.0436	85.1377	85.0833	85.0503	85.0392	85.1338	85.0067	84.6896	84.6994	84.7107	84.6812	84.7803	84.6684	84.7693	84.8079	84.7556	84.7008	84.8573	84.7817	84.7607	84.7389	84.8406	84.7388	84.8855	84.7952	84.7892	84.8439	84.7107	84.6996	84.7834	84.7631
Y_intermedia_GCA_002983625.1_ASM298362v1	84.9063	84.6157	81.1627	84.8049	84.6331	84.7113	84.5149	84.679	84.7257	84.7205	84.9361	84.7911	84.9054	84.6756	85.0145	85.2385	84.978	84.9337	84.9867	85.1256	85.01	85.0399	84.9696	85.0384	84.9337	84.7249	84.6937	84.8045	84.7383	84.7985	84.7101	84.8592	84.7632	84.7612	84.6325	84.8451	84.8566	84.7293	84.7929	84.7944	84.6865	84.7492	84.7069	84.8318	84.8278	84.8045	84.7316	84.7159	84.7315
Y_intermedia_GCA_009730055.1_ASM973005v1	84.8726	84.6716	81.1016	84.7254	84.6524	84.7587	84.4772	84.7551	84.7753	84.7164	84.8945	84.8938	84.9057	84.6881	85.1342	85.2796	85.0389	85.048	85.106	85.1661	85.1215	85.0485	85.0415	85.1041	85.048	85.1657	84.7588	84.7258	85.1246	84.7563	85.1016	84.9076	84.7346	84.8008	84.7384	84.8068	84.8251	84.7843	84.7664	84.8064	84.7373	84.8364	84.767	84.8262	84.8312	84.7258	84.8964	84.7474	84.789
Y_intermedia_GCA_009730075.1_ASM973007v1	84.8866	84.6477	81.0657	84.7539	84.6821	84.7684	84.4643	84.7116	84.7362	84.7557	84.8705	84.8777	84.899	84.7335	85.1223	85.2723	84.9931	84.9803	85.0635	85.082	85.0938	85.0219	85.0114	85.1134	84.9803	85.1458	84.75	84.7699	85.1213	84.7913	85.1304	84.8672	84.8371	84.7994	84.7472	84.8144	84.8174	84.7778	84.7557	84.8247	84.7305	84.8084	84.8017	84.8217	84.8504	84.7699	84.8622	84.7592	84.7847
Y_intermedia_GCA_020531685.1_ASM2053168v1	84.6949	84.535	80.9811	84.703	84.4598	84.6998	84.5455	84.8844	84.7701	84.744	84.9206	84.8908	84.8688	84.6096	85.0698	85.1512	84.9535	84.9966	85.0701	85.1332	85.132	84.9164	84.9881	85.1105	84.9966	85.0888	84.7727	84.7749	85.2161	84.7166	84.9847	84.7392	84.7835	84.86	84.6553	84.9265	84.7787	84.821	84.7444	84.8515	84.7	84.7723	84.756	84.8641	84.8868	84.7749	84.693	84.8549	84.7448
Y_intermedia_GCA_020531695.1_ASM2053169v1	84.7489	84.5262	81.0537	84.7092	84.4545	84.7436	84.4892	84.8166	84.6852	84.8226	84.9438	84.8611	84.933	84.6247	85.1264	85.1702	85.026	84.9794	85.0622	85.0902	85.1233	84.9336	84.9804	85.183	84.9794	84.6887	84.6699	84.6998	84.6683	84.7024	84.6	84.6985	84.653	84.7084	84.6392	84.7916	84.7042	84.7021	84.7195	84.7391	84.5887	84.7883	84.6612	84.7856	84.8023	84.6998	84.604	84.648	84.681
Y_intermedia_GCA_020531785.1_ASM2053178v1	84.7971	84.5365	81.1139	84.7505	84.5331	84.7166	84.5496	84.8341	84.7658	84.8113	84.8953	84.8573	84.8957	84.646	85.0919	85.0983	84.97	84.9087	84.9844	85.2131	85.1035	85.1274	85.0154	85.1046	84.9087	85.1123	84.8069	84.7729	85.2549	84.7764	85.0594	84.7802	84.7552	84.8624	84.631	84.8579	84.8687	84.8656	84.8001	84.9009	84.7039	84.7809	84.7416	84.7998	84.8375	84.7729	84.6604	84.8383	84.7804
Y_intermedia_GCA_020531805.1_ASM2053180v1	84.768	84.5249	81.0114	84.6651	84.4849	84.6904	84.4975	84.8235	84.7359	84.7256	84.8579	84.9018	84.8789	84.5981	85.0313	85.1354	84.9802	84.9785	85.0117	85.2322	85.1536	85.0172	85.0542	85.1152	84.9785	85.1301	84.7218	84.7478	85.2389	84.7455	85.0443	84.7973	84.7784	84.8414	84.6256	84.9615	84.7692	84.8205	84.7506	84.891	84.7001	84.7669	84.8011	84.8449	84.8593	84.7478	84.6575	84.7997	84.6884
Y_intermedia_GCA_022637335.1_ASM2263733v1	84.8829	84.6578	81.2318	84.7943	84.7149	84.7304	84.5589	84.7994	84.821	84.8548	85.0262	84.9334	84.9799	84.6961	85.0031	85.1715	85.0328	84.8795	84.9767	85.093	85.1414	85.0235	85.0236	85.2038	84.8795	84.7381	84.754	84.7659	84.6895	84.8143	84.7045	84.7414	84.8305	84.748	84.6806	84.8083	84.81	84.8001	84.7333	84.8639	84.7133	84.8836	84.7842	84.8685	84.8562	84.7659	84.8474	84.65	84.65
Y_intermedia_GCA_900635455.1_28307_A01	84.9254	84.7095	81.0932	84.7818	84.693	84.7532	84.5226	84.7805	84.7576	84.835	84.9816	84.9171	84.944	84.7322	85.1895	85.3033	85.0224	85.0296	85.1636	85.1127	85.0961	85.0693	85.0691	85.0811	85.0296	84.7175	84.7024	84.7899	84.681	84.7372	84.6582	84.7563	84.6719	84.7251	84.7212	84.7763	84.7631	84.7664	84.7797	84.8204	84.7345	84.8045	84.7496	84.8578	84.8403	84.7899	84.794	84.7366	84.7469
Y_intermedia_GCA_902170445.1_IP37946	84.8452	84.6087	81.1082	85.0013	84.821	84.9326	84.6613	84.9305	84.9989	85.0386	85.0189	84.9698	85.1543	84.8269	85.2559	85.2759	85.0524	85.0939	85.2208	85.1512	85.2767	85.3128	85.1416	85.1653	85.0939	84.8939	84.8347	84.8792	84.8227	84.9505	84.9693	84.9125	84.9255	84.7937	84.792	84.8945	84.92	84.7958	84.8906	84.965	84.8235	84.922	84.8893	84.9164	84.9193	84.8792	84.7606	84.9994	84.8588
Y_intermedia_GCA_902170485.1_IP36321	84.9276	84.6067	81.0865	84.8769	84.6513	84.8663	84.5694	84.8581	84.8533	84.8539	85.0054	84.9127	85.0385	84.7321	85.1546	85.3225	85.0628	85.1498	85.1242	85.2084	85.0812	85.0767	85.093	85.1606	85.1498	84.7924	84.823	84.8789	84.8234	84.8192	84.7694	84.8576	84.818	84.8152	84.6851	84.9336	84.813	84.8384	84.8207	84.9166	84.8048	84.8366	84.7868	84.893	84.8647	84.8789	84.7591	84.7875	84.7239
Y_intermedia_GCA_902170515.1_IP38854	84.7864	84.6045	81.1112	84.7178	84.5311	84.7234	84.6234	84.7567	84.7515	84.7901	84.9328	84.8481	84.9848	84.6567	85.1313	85.137	84.938	85.0982	85.0315	85.0852	85.0771	85.0721	85.0588	85.0396	85.0982	84.7744	84.7079	84.7015	84.6906	84.7579	84.7779	85.0078	84.8589	84.7496	84.6021	84.8595	84.8554	84.7261	84.7656	84.9036	84.7421	84.8798	84.6691	84.7969	84.7781	84.7015	84.6516	84.9278	84.8648
Y_intermedia_GCA_902170555.1_IP36595	84.8248	84.6249	81.1184	84.8648	84.7302	84.857	84.6624	84.9107	84.9136	84.9283	85.0079	84.9947	85.0435	84.6574	85.0795	85.2005	84.9499	85.083	85.0954	85.0865	85.0222	84.9741	85.0259	85.1459	85.083	84.8379	84.758	84.7945	84.6489	84.7605	84.8076	84.9089	84.7514	84.7393	84.6762	84.8491	84.7709	84.8185	84.7337	84.8248	84.7597	84.8037	84.7258	84.887	84.8093	84.7945	84.7232	84.8356	84.8045
Y_intermedia_GCA_902170585.1_IP39994	84.7678	84.4613	81.0626	84.6827	84.4693	84.6618	84.5313	84.6827	84.6035	84.6793	84.9612	84.8405	84.8841	84.6247	85.0035	85.1448	84.985	84.9735	85.0354	85.0487	84.9946	85.0105	85.0203	85.0834	84.9735	84.6135	84.618	84.7061	84.6423	84.7528	84.5797	84.7263	84.6529	84.668	84.563	84.807	84.7295	84.7553	84.7235	84.7314	84.6686	84.7836	84.6815	84.8003	84.8092	84.7061	84.5688	84.8139	84.7503
Y_intermedia_GCA_902388045.1_UHGG_MGYG-HGUT-02525	84.8418	84.6196	81.1562	84.7715	84.5031	84.7206	84.518	84.7255	84.7174	84.878	84.9329	84.944	84.9935	84.6524	85.0491	85.0449	85.1817	84.9013	85.0237	85.1675	85.172	85.045	84.9464	85.2271	84.9013	84.6202	84.6928	84.6521	84.6602	84.7419	84.5526	84.6658	84.7117	84.6922	84.601	84.7123	84.6961	84.657	84.6637	84.7355	84.6316	84.7734	84.7188	84.7984	84.7635	84.6521	84.6018	84.8034	84.7423
Y_intermedia_SCPM-O-B-8305	84.8396	84.6367	81.0876	84.7963	84.6548	84.8444	84.6832	84.8385	84.8223	84.8028	84.9559	84.8871	85.0261	84.7147	85.1889	85.1705	85.0104	85.0359	85.2213	85.0876	85.0989	84.9808	85.1062	85.1448	85.0359	85.1507	84.7686	84.8043	85.113	84.7957	85.1908	84.7647	84.7723	84.7469	84.66	84.9407	84.7717	84.7541	84.7448	84.8674	84.6829	84.8147	84.7728	84.8557	84.8147	84.8043	84.7202	84.9323	84.8715
Y_kristensenii_SCPM-O-B-8021	88.385	88.0578	81.1017	84.6183	84.6267	84.5342	84.5284	84.6194	84.6014	84.6105	84.6786	84.6886	84.7442	84.6222	84.904	84.9361	84.8547	84.8356	84.9102	84.8693	84.7773	84.7832	84.864	84.8754	84.8356	85.5611	85.5324	85.6228	85.5766	85.504	85.5718	85.5687	85.5369	85.5438	85.5691	85.6371	85.6302	85.5766	85.617	85.56	85.6284	85.658	85.5865	85.7003	85.6871	85.6228	85.5405	88.0985	88.0872
Y_kristensenii_SCPM-O-B-8022	88.3352	87.9869	80.9492	84.5361	84.4936	84.4735	84.4879	84.5372	84.5457	84.5306	84.6499	84.6932	84.6671	84.5241	84.9244	84.9745	84.7683	84.7324	84.8916	84.9094	84.7805	84.8063	84.8785	84.807	84.7324	85.4875	85.5364	85.5629	85.5691	85.4626	85.479	85.4943	85.4972	85.5221	85.5675	85.5913	85.639	85.539	85.6046	85.5845	85.5398	85.6093	85.5565	85.6788	85.6654	85.5629	85.5559	88.0829	88.1041
Y_kristensenii_SCPM-O-B-8023	88.4	88.0768	81.0772	84.6873	84.6064	84.6401	84.6304	84.7429	84.7074	84.6729	84.8003	84.8191	84.8063	84.6367	84.9652	85.0748	84.9064	84.8517	84.9827	84.9079	84.8355	84.8689	84.932	84.8879	84.8517	85.5909	85.6406	85.6158	85.6313	85.5875	85.572	85.6173	85.5349	85.6156	85.6433	85.644	85.7054	85.6269	85.6934	85.6196	85.5979	85.6823	85.6626	85.7228	85.6776	85.6158	85.6224	88.1516	88.1714
Y_kristensenii_SCPM-O-B-8070	88.3789	87.9973	81.0204	84.5681	84.5095	84.6086	84.4862	84.5913	84.5404	84.6625	84.7693	84.7459	84.7724	84.5645	84.9151	85.0072	84.7778	84.8098	84.9379	85.0114	84.7935	84.8833	84.9026	84.9258	84.8098	85.8257	85.5221	85.5584	85.8445	85.4828	85.8538	85.4941	85.515	85.559	85.5036	85.5707	85.6282	85.5337	85.5725	85.536	85.5568	85.6695	85.6052	85.6313	85.7023	85.5584	85.5141	88.0431	88.0339
Y_kristensenii_SCPM-O-B-5043	88.2711	87.8889	81.1452	84.4471	84.6296	84.4324	84.4979	84.6003	84.5293	84.6357	84.7147	84.7467	84.7518	84.5636	84.8293	84.9712	84.7592	84.8127	84.8775	84.896	84.8242	84.7574	84.8728	84.8297	84.8127	85.5183	85.546	85.5704	85.465	85.5749	85.4889	85.455	85.5292	85.4987	85.4943	85.6344	85.684	85.5377	85.6142	85.5733	85.5566	85.6598	85.5992	85.6597	85.6809	85.5704	85.5322	88.1712	88.13
Y_kristensenii_GCA_000173715.1_ASM17371v1	88.249	87.9267	80.954	84.4102	84.5077	84.4209	84.5054	84.4961	84.4244	84.5204	84.6346	84.6612	84.7038	84.5394	84.7745	84.8743	84.6914	84.6872	84.8498	84.8334	84.7176	84.7226	84.791	84.7874	84.6872	85.4405	85.4767	85.5382	85.4774	85.472	85.4206	85.4431	85.4853	85.5031	85.4485	85.6038	85.5539	85.456	85.5684	85.4457	85.5238	85.5543	85.4258	85.6228	85.6572	85.5382	85.453	88.0105	87.9997
Y_kristensenii_GCA_001085865.1_4821_5_6	88.3633	88.0172	81.0501	84.5483	84.5667	84.5912	84.6701	84.6249	84.5526	84.5981	84.6883	84.7457	84.7321	84.6035	84.8101	84.9104	84.7693	84.8725	84.7964	84.9143	84.8152	84.7784	84.8374	84.8768	84.8725	85.4599	85.5039	85.5512	85.5155	85.4932	85.4916	85.5054	85.4224	85.4753	85.4336	85.6446	85.6314	85.546	85.5303	85.5637	85.5385	85.6022	85.5447	85.6644	85.7016	85.5512	85.4406	88.1015	88.0443
Y_kristensenii_GCA_001091065.1_4821_5_4	88.3502	87.9959	81.0336	84.5587	84.5593	84.64	84.6556	84.627	84.5735	84.6795	84.7342	84.754	84.8315	84.6784	84.8185	84.9507	84.7831	84.9081	84.8357	84.9095	84.7944	84.8031	84.8698	84.8937	84.9081	85.4451	85.4898	85.5666	85.4874	85.5016	85.4576	85.4671	85.4395	85.4571	85.4482	85.6605	85.6285	85.5461	85.5293	85.5221	85.5534	85.5948	85.5727	85.6479	85.7089	85.5666	85.4682	88.0552	87.9901
Y_kristensenii_GCA_001134585.1_4821_5_7	88.3228	87.9848	81.0478	84.6453	84.538	84.5849	84.5294	84.6985	84.5744	84.7567	84.7576	84.8241	84.8381	84.6762	84.873	84.9383	84.8626	84.7355	84.8645	84.8645	84.6916	84.7596	84.821	84.804	84.7355	85.4445	85.4102	85.5712	85.4661	85.4903	85.4456	85.5176	85.5102	85.5287	85.4193	85.5562	85.6075	85.521	85.5749	85.496	85.5014	85.5025	85.4934	85.6787	85.6205	85.5712	85.4625	88.0729	87.9944
Y_kristensenii_GCA_001144805.1_4821_5_12	88.2508	87.933	80.9886	84.5272	84.6567	84.4757	84.4003	84.648	84.5137	84.6007	84.6337	84.7387	84.7326	84.5576	84.9644	85.0404	84.8347	84.9263	84.9501	84.9868	84.8365	84.7882	84.8324	84.9062	84.9263	85.4848	85.5265	85.5818	85.5033	85.6208	85.5312	85.4665	85.5926	85.5839	85.4815	85.6293	85.6843	85.5536	85.5952	85.5113	85.5194	85.5558	85.5198	85.6545	85.6938	85.5818	85.5269	88.0412	87.9819
Y_kristensenii_GCA_001153365.1_5139_5_10	88.3904	87.9722	80.9408	84.4846	84.5495	84.4995	84.5444	84.5807	84.5496	84.6995	84.733	84.776	84.7732	84.6176	84.7958	85.0842	84.7668	84.8666	84.8373	84.888	84.8476	84.8616	84.9135	84.8627	84.8666	85.5146	85.4827	85.582	85.4628	85.5612	85.4714	85.497	85.5227	85.5342	85.525	85.6659	85.5704	85.507	85.5501	85.5566	85.5712	85.6473	85.6257	85.698	85.6282	85.582	85.5622	88.0341	87.9965
Y_kristensenii_GCA_001319625.1_4821_8_9	88.4809	88.0593	81.019	84.5266	84.5114	84.5078	84.4441	84.6547	84.5119	84.6972	84.6675	84.7281	84.7714	84.6212	84.9787	85.0217	84.9183	84.806	84.8694	84.9231	84.9506	84.836	84.8948	85.022	84.806	85.4647	85.4781	85.6488	85.5694	85.5685	85.4626	85.5001	85.4975	85.6338	85.47	85.7016	85.7001	85.5564	85.685	85.5571	85.5547	85.6484	85.5588	85.6839	85.7598	85.6488	85.4972	88.0658	88.0823
Y_kristensenii_GCA_002188915.1_ASM218891v1	88.3315	87.9669	81.0254	84.5192	84.656	84.5291	84.5536	84.649	84.5576	84.7333	84.7136	84.7785	84.7657	84.6945	84.8255	85.0315	84.7297	84.9491	84.8315	84.88	84.8528	84.8572	84.9303	84.8773	84.9491	85.4747	85.5204	85.5932	85.5229	85.5462	85.4835	85.4366	85.572	85.4436	85.4991	85.6853	85.6631	85.4822	85.5748	85.5404	85.5618	85.8179	85.5267	85.5669	85.6962	85.5932	85.4974	88.0668	88.0338
Y_kristensenii_GCA_002192915.1_ASM219291v1	88.3406	87.9832	81.0902	84.4045	84.4961	84.5177	84.4456	84.5437	84.4608	84.5344	84.6467	84.6601	84.6481	84.4798	84.8508	84.973	84.7401	84.7851	84.8848	84.9222	84.81	84.7488	84.8499	84.9137	84.7851	85.5855	85.5574	85.5372	85.4925	85.5022	85.5295	85.5963	85.5014	85.5361	85.554	85.6426	85.5776	85.5695	85.6288	85.59	85.503	85.6134	85.5648	85.6486	85.631	85.5372	85.5672	88.1015	88.1115
Y_kristensenii_GCA_002554365.1_ASM255436v1	88.4135	88.0403	81.1019	84.4342	84.6243	84.4578	84.4826	84.5082	84.4808	84.5675	84.693	84.6655	84.7063	84.5645	84.7806	84.9635	84.6867	84.6907	84.7843	84.899	84.6829	84.7378	84.7634	84.7996	84.6907	85.4777	85.5211	85.5621	85.5591	85.5439	85.5024	85.4167	85.5656	85.5221	85.456	85.6387	85.6259	85.4955	85.6095	85.4376	85.5885	85.6757	85.4561	85.6426	85.7242	85.5621	85.6357	88.0346	88.0175
Y_kristensenii_GCA_002738465.1_ASM273846v1	88.4155	88.0261	81.0984	84.6161	84.5294	84.5831	84.5388	84.6444	84.6715	84.6759	84.8777	84.8604	84.8899	84.7111	84.9173	85.0209	84.7476	84.8312	84.9473	84.9589	84.794	84.8567	84.9091	84.957	84.8312	85.8187	85.5166	85.5316	85.8094	85.5147	85.8124	85.4995	85.4963	85.4886	85.4881	85.5379	85.6909	85.5388	85.5424	85.5159	85.6051	85.6842	85.5789	85.6666	85.7064	85.5316	85.5163	88.0592	88.0174
Y_kristensenii_GCA_002794215.1_ASM279421v1	88.3316	87.9949	80.9406	84.5986	84.596	84.6325	84.5893	84.6649	84.6096	84.654	84.713	84.7339	84.7682	84.589	84.9204	85.0109	84.8584	84.81	84.9017	84.9833	84.846	84.8332	84.9005	84.8812	84.81	85.5102	85.5156	85.5829	85.5943	85.5197	85.4793	85.5476	85.4869	85.5323	85.5372	85.5901	85.6456	85.552	85.5907	85.5864	85.5598	85.6541	85.5998	85.6388	85.7321	85.5829	85.5809	88.0351	88.0862
Y_kristensenii_GCA_002795325.1_ASM279532v1	88.3181	88.0141	81.0341	84.5464	84.6907	84.5212	84.4949	84.5707	84.5575	84.6818	84.671	84.7465	84.7733	84.6051	84.8584	85.0929	84.7179	84.8391	84.8703	84.8329	84.7999	84.7878	84.8668	84.9498	84.8391	85.5135	85.5497	85.6541	85.5578	85.673	85.5579	85.5383	85.6603	85.5425	85.6065	85.6335	85.6263	85.5401	85.6629	85.4753	85.5985	85.5958	85.5427	85.7235	85.7274	85.6541	85.5761	88.0024	87.9887
Y_kristensenii_GCA_011765215.1_ASM1176521v1	88.3046	87.9421	81.0778	84.5771	84.4911	84.5726	84.5069	84.6183	84.5466	84.6398	84.7201	84.7531	84.7659	84.5898	84.9045	84.9116	84.7815	84.7019	84.8702	84.9479	84.7499	84.767	84.873	84.8441	84.7019	85.4507	85.468	85.5405	85.4989	85.4755	85.4646	85.46	85.4558	85.4969	85.508	85.6064	85.6382	85.5206	85.5885	85.495	85.538	85.5772	85.5507	85.6209	85.6767	85.5405	85.5042	88.1334	88.1005
Y_kristensenii_GCA_011765235.1_ASM1176523v1	88.3409	87.9088	81.0719	84.4883	84.4929	84.5176	84.455	84.55	84.5046	84.5603	84.6193	84.6473	84.671	84.556	84.9612	84.9346	84.8403	84.758	84.957	84.9926	84.8002	84.7916	84.8716	84.8413	84.758	85.4765	85.5162	85.5341	85.5125	85.3989	85.4787	85.4944	85.4269	85.472	85.525	85.5334	85.6493	85.4912	85.5129	85.549	85.5033	85.5889	85.4629	85.641	85.6306	85.5341	85.4651	88.1104	88.0332
Y_kristensenii_GCA_013282785.1_ASM1328278v1	88.3648	87.967	81.0644	84.4841	84.7016	84.4605	84.5052	84.5302	84.4953	84.5795	84.6753	84.7001	84.6809	84.5826	84.9154	85.0632	85.0042	84.7791	84.937	84.9829	84.8979	84.7981	84.9038	84.9811	84.7791	85.5811	85.5157	85.5811	85.6087	85.492	85.5948	85.5025	85.487	85.4728	85.5346	85.6071	85.6405	85.5122	85.5722	85.5181	85.5269	85.6555	85.5352	85.6727	85.6704	85.5811	85.6105	88.0217	87.9935
Y_kristensenii_GCA_019425795.1_ASM1942579v1	88.2763	87.9222	81.0375	84.4327	84.5407	84.4751	84.4495	84.4838	84.4302	84.5659	84.6778	84.66	84.7041	84.5344	84.8757	85.0281	84.7677	84.8768	84.8939	84.8936	84.8136	84.7255	84.8809	84.8681	84.8768	85.519	85.5352	85.6158	85.5518	85.6287	85.5231	85.4832	85.5757	85.5268	85.5217	85.6886	85.6678	85.5084	85.6125	85.5513	85.545	85.6216	85.5364	85.6613	85.6909	85.6158	85.5823	88.1056	88.094
Y_kristensenii_GCA_019425815.1_ASM1942581v1	88.2313	87.9142	81.1348	84.512	84.6387	84.5748	84.4752	84.6199	84.6149	84.7507	84.6888	84.7862	84.7164	84.6263	84.9088	85.0229	84.7697	84.8557	84.902	84.8544	84.787	84.7239	84.8883	84.9175	84.8557	85.4483	85.4428	85.5779	85.5152	85.5766	85.4594	85.4724	85.5475	85.5834	85.536	85.6224	85.667	85.5994	85.5546	85.5692	85.5858	85.6417	85.5418	85.7191	85.7188	85.5779	85.6359	88.0706	88.0449
Y_kristensenii_GCA_019425855.1_ASM1942585v1	88.2998	87.9217	81.1216	84.4669	84.6236	84.4754	84.5084	84.5413	84.4764	84.5363	84.6189	84.6647	84.6752	84.5865	84.8206	84.9782	84.7383	84.844	84.8468	84.8908	84.7871	84.7305	84.8588	84.8475	84.844	85.5477	85.5138	85.6024	85.5501	85.6305	85.5272	85.4987	85.5897	85.553	85.5411	85.6323	85.6915	85.4954	85.6041	85.5005	85.5519	85.6072	85.515	85.6382	85.6871	85.6024	85.578	88.1231	88.0685
Y_kristensenii_GCA_019426035.1_ASM1942603v1	88.2738	87.9566	81.1138	84.4464	84.4906	84.521	84.6519	84.533	84.4857	84.6901	84.6995	84.7764	84.7204	84.5949	84.8778	85.0223	84.7738	84.9065	84.95	84.8808	84.7757	84.7257	84.8576	84.7865	84.9065	85.4602	85.4881	85.4857	85.4072	85.5016	85.4454	85.4327	85.4647	85.5095	85.4471	85.5559	85.5718	85.5347	85.4699	85.5777	85.4713	85.5807	85.5138	85.6427	85.5881	85.4857	85.5078	88.0546	88.08
Y_kristensenii_GCA_019426045.1_ASM1942604v1	88.2873	87.9405	81.1419	84.5118	84.6459	84.5322	84.432	84.6326	84.4427	84.5809	84.6899	84.7206	84.7495	84.5975	84.8916	85.0007	84.8238	84.8077	84.9166	84.8193	84.7928	84.723	84.8362	84.9121	84.8077	85.4463	85.4623	85.5767	85.4776	85.5629	85.4637	85.4688	85.5261	85.5483	85.47	85.6285	85.654	85.5907	85.5139	85.5542	85.5007	85.5959	85.4886	85.691	85.7382	85.5767	85.5033	88.0982	88.0376
Y_kristensenii_GCA_900460525.1_28863_B01	88.3558	88.0065	81.1678	84.394	84.6128	84.3928	84.4756	84.487	84.4516	84.5176	84.6262	84.7298	84.7023	84.482	84.7611	84.9704	84.692	84.6408	84.7998	84.9226	84.7257	84.7395	84.8259	84.8243	84.6408	85.4551	85.533	85.5706	85.5368	85.5381	85.4379	85.4496	85.5454	85.5307	85.4726	85.6288	85.6589	85.4793	85.6521	85.4453	85.5262	85.6397	85.4128	85.6497	85.6708	85.5706	85.5806	88.0558	88.0124
Y_kristensenii_GCA_902170415.1_IP36506	88.39	88.007	81.0837	84.6042	84.5963	84.5617	84.6215	84.6074	84.5664	84.7166	84.6982	84.831	84.7704	84.5945	85.0297	85.0457	84.8751	84.9287	84.9755	84.9748	84.9158	84.9896	84.9624	84.9583	84.9287	85.494	85.5539	85.5624	85.4915	85.4353	85.4823	85.4588	85.456	85.5567	85.456	85.6255	85.6178	85.543	85.574	85.6235	85.5951	85.6301	85.5316	85.6526	85.6505	85.5624	85.4963	88.0544	88.0457
Y_kristensenii_GCA_902170425.1_IP38952	88.3364	88.013	81.0707	84.59	84.5182	84.546	84.5552	84.5946	84.5598	84.5966	84.7421	84.7509	84.7701	84.6046	84.9826	85.0512	84.916	84.8172	85.0506	84.9756	84.8424	84.8002	84.9164	84.8917	84.8172	85.4565	85.4832	85.5631	85.4522	85.4685	85.4585	85.4701	85.4331	85.4575	85.4043	85.5536	85.5799	85.4906	85.5498	85.5051	85.5119	85.6108	85.4849	85.5776	85.6654	85.5631	85.4846	88.0994	88.0113
Y_kristensenii_GCA_902170495.1_IP39338	88.2765	87.992	81.0716	84.3999	84.5292	84.4406	84.3821	84.504	84.4783	84.5273	84.7193	84.6047	84.7221	84.5573	84.7628	84.8534	84.6485	84.6892	84.8671	84.9333	84.7436	84.7234	84.8593	84.7725	84.6892	85.5206	85.5651	85.6366	85.4898	85.5307	85.4946	85.5398	85.5222	85.5666	85.4837	85.6341	85.6205	85.5471	85.609	85.5739	85.6061	85.6605	85.5649	85.6785	85.7724	85.6366	85.5555	88.1622	88.1397
Y_kristensenii_GCA_902170575.1_IP28590	88.359	88.0262	81.0536	84.5554	84.6912	84.5625	84.5725	84.5873	84.5436	84.5447	84.7629	84.7837	84.7676	84.5862	84.9324	85.0597	84.8763	84.8811	84.9555	84.9487	84.8	84.8292	84.9399	84.9278	84.8811	85.6527	85.6259	85.6892	85.5972	85.6862	85.663	85.5806	85.6903	85.6436	85.6163	85.7258	85.8024	85.6531	85.721	85.6454	85.6455	85.7461	85.5826	85.7401	85.7555	85.6892	85.7047	88.1836	88.2486
Y_kristensenii_GCA_902387365.1_UHGG_MGYG-HGUT-02461	88.3904	87.9722	80.9408	84.4846	84.5495	84.4995	84.5444	84.5807	84.5496	84.6995	84.733	84.776	84.7732	84.6176	84.7958	85.0842	84.7668	84.8666	84.8373	84.888	84.8476	84.8616	84.9135	84.8627	84.8666	85.5146	85.4827	85.582	85.4628	85.5612	85.4714	85.497	85.5227	85.5342	85.525	85.6659	85.5704	85.507	85.5501	85.5566	85.5712	85.6473	85.6257	85.698	85.6282	85.582	85.5622	88.0341	87.9965
Y_massilensis_SCPM-O-B-8026	83.3987	83.4855	80.8502	82.8547	82.844	82.9281	82.9209	83.0327	82.9273	83.0043	83.024	83.0016	82.9781	82.8875	85.9797	86.0299	85.9503	85.8336	85.9746	86.0472	86.0924	85.9048	86.057	86.0999	85.8336	83.6739	83.5657	83.6241	83.6695	83.5248	83.6551	83.672	83.5478	83.6216	83.5822	83.7513	83.5413	83.6226	83.6557	83.718	83.5765	83.739	83.678	83.6248	83.6728	83.6241	83.5141	83.4383	83.49
Y_massiliensis_GCA_000312485.1_ASM31248v1	83.4537	83.354	80.7027	82.7732	82.9231	82.829	82.8772	82.8502	82.804	82.848	82.9626	82.9491	82.8867	82.9073	85.962	86.0096	85.775	85.7822	86.0118	86.0063	85.9549	85.9198	86.0115	86.0567	85.7822	83.6214	83.56	83.5483	83.5366	83.5255	83.6113	83.598	83.4665	83.5851	83.5943	83.6383	83.5621	83.6156	83.59	83.7239	83.5848	83.6851	83.5864	83.6767	83.6531	83.5483	83.6476	83.4115	83.4227
Y_massiliensis_GCA_001135485.1_5139_5_6	83.4791	83.4805	80.85	82.8293	82.8941	82.8754	82.8364	82.9137	82.839	82.8769	82.9079	82.9075	82.9339	82.8947	85.9261	86.0844	85.8517	85.8124	85.868	86.0725	86.043	86.0019	86.0747	86.0037	85.8124	83.6996	83.6181	83.6688	83.6635	83.62	83.7234	83.7094	83.5936	83.7134	83.6198	83.7087	83.6212	83.7318	83.7193	83.738	83.6231	83.9202	83.6618	83.7081	83.7882	83.6688	83.6825	83.4813	83.4424
Y_massiliensis_GCA_001142305.1_4840_6_3	83.2935	83.5537	80.8103	82.828	82.9519	82.8333	82.9475	82.8538	82.7411	82.8282	83.0762	82.9724	83.0028	83.0508	85.9437	85.9992	85.823	85.7297	85.9323	86.1491	85.9271	86.0212	86.0017	86.0481	85.7297	83.7182	83.7494	83.7233	83.582	83.5991	83.6707	83.6709	83.6177	83.5502	83.7082	83.7002	83.6036	83.6062	83.6313	83.6872	83.6833	83.7754	83.703	83.7201	83.7022	83.7233	83.6815	83.3753	83.3229
Y_massiliensis_GCA_001151185.1_4821_8_8	83.5273	83.443	80.8936	82.8946	82.8964	82.9256	82.9784	82.9106	82.8834	82.8021	82.9485	82.9555	82.9683	82.9701	85.8888	86.0364	85.7697	85.7674	85.9058	85.9981	85.9436	85.9176	86.0243	85.9676	85.7674	83.5664	83.5292	83.6478	83.5462	83.4805	83.5204	83.5631	83.4759	83.6052	83.4816	83.6514	83.5244	83.5536	83.6038	83.6952	83.4893	83.676	83.6266	83.631	83.692	83.6478	83.5283	83.4533	83.4645
Y_massiliensis_GCA_001218185.1_4821_8_1	83.509	83.4446	80.8263	82.7871	82.8397	82.7527	82.9529	82.7928	82.78	82.8295	82.8709	82.9505	82.8576	82.9206	85.9121	85.9922	85.7711	85.7984	85.8934	85.9441	85.9095	85.9995	85.979	85.9137	85.7984	83.6803	83.6305	83.6979	83.5901	83.5561	83.6581	83.6864	83.6652	83.6536	83.6105	83.7522	83.6361	83.6176	83.6103	83.6661	83.6694	83.7254	83.7165	83.613	83.6844	83.6979	83.5751	83.4804	83.3981
Y_massiliensis_GCA_001222845.1_4840_8_10	83.4122	83.4399	80.8158	82.8357	82.9513	82.8305	82.9957	82.9855	82.8185	82.9414	83.0042	82.9835	83.0333	83.008	85.9448	86.076	85.9284	85.8443	85.9782	86.03	85.9618	85.9879	86.0096	86.1232	85.8443	83.629	83.6111	83.6921	83.5805	83.5843	83.6033	83.6243	83.6003	83.6309	83.5618	83.7398	83.6139	83.6154	83.6579	83.6832	83.5538	83.7844	83.7098	83.6259	83.7021	83.6921	83.6086	83.441	83.3936
Y_massiliensis_GCA_001244565.1_5139_2_5	83.4249	83.3803	80.7225	82.8438	82.9309	82.8527	82.8418	82.9677	82.8197	82.8726	82.96	83.0905	82.8905	82.9257	86.0058	86.1132	85.8094	85.8578	86.0136	86.0373	85.8973	86.0067	86.0143	86.0005	85.8578	83.5198	83.4639	83.5161	83.5599	83.4907	83.5546	83.5852	83.4756	83.5387	83.4702	83.6529	83.4892	83.5426	83.4877	83.5976	83.5439	83.6505	83.5835	83.6074	83.636	83.5161	83.5394	83.4403	83.3988
Y_massiliensis_GCA_001319565.1_4821_6_6	83.4971	83.4516	80.907	82.7993	82.9089	82.7944	82.9493	82.7828	82.8622	82.8118	82.9793	82.9085	82.9048	82.9251	85.9606	86.0274	85.7893	85.7826	85.9128	86.0287	86.0293	85.9675	86.0187	86.0204	85.7826	83.6813	83.5974	83.6898	83.5398	83.5652	83.6614	83.6536	83.6282	83.6676	83.6432	83.627	83.5578	83.6485	83.6526	83.7404	83.5776	83.7811	83.6501	83.6647	83.7462	83.6898	83.6411	83.3978	83.3398
Y_massiliensis_GCA_001319985.1_4821_5_10	83.5209	83.5056	80.867	82.8711	82.8695	82.8687	82.887	82.8425	82.7924	82.8615	83.0386	82.992	83.0359	82.9587	85.9091	86.013	85.8186	85.7938	85.8929	86.0861	85.9323	85.9056	85.9714	85.9876	85.7938	83.5817	83.6733	83.7015	83.5738	83.6383	83.5431	83.5907	83.5993	83.6103	83.544	83.6472	83.5968	83.6393	83.6069	83.8199	83.5595	83.7365	83.644	83.6123	83.6786	83.7015	83.4764	83.4728	83.4006
Y_massiliensis_GCA_002192925.1_ASM219292v1	83.4642	83.5319	80.8483	82.8622	82.9692	82.9094	82.9718	82.8977	82.7535	82.8341	83.0105	83.0141	82.9617	82.9553	85.9108	86.068	85.7727	85.8189	85.8763	86.0881	85.9468	86.0315	86.0421	86.0032	85.8189	83.5653	83.5753	83.6256	83.5537	83.6024	83.5556	83.5775	83.6082	83.8776	83.5027	83.6668	83.5457	83.5991	83.6448	83.651	83.6477	83.7802	83.6169	83.6528	83.6774	83.6256	83.5655	83.4385	83.3419
Y_massiliensis_GCA_002591095.1_ASM259109v1	83.4808	83.5503	80.7807	82.7432	82.9064	82.7488	82.8416	82.8022	82.8177	82.9879	82.9106	82.9463	82.9224	82.8601	85.965	86.1133	85.8043	85.8082	85.9749	86.0805	86.0137	86.0137	86.1282	86.0085	85.8082	83.6276	83.5811	83.6445	83.5993	83.5265	83.6388	83.6842	83.5864	83.6673	83.595	83.7042	83.6563	83.678	83.6469	83.7686	83.5925	83.8475	83.7795	83.6772	83.7501	83.6445	83.7035	83.4596	83.3676
Y_massiliensis_GCA_002738425.1_ASM273842v1	83.4797	83.4952	80.8831	82.8255	82.8923	82.8389	82.8714	82.8429	82.7691	82.8056	82.8861	82.9529	82.9305	82.8877	85.934	86.0059	85.9253	85.8096	85.9185	86.0586	85.9407	85.9169	86.0699	86.1	85.8096	83.5735	83.5973	83.6209	83.5483	83.5295	83.4974	83.6265	83.4746	83.5842	83.4975	83.6594	83.5905	83.6248	83.6376	83.6666	83.5764	83.8026	83.6498	83.6722	83.7024	83.6209	83.5493	83.5101	83.4669
Y_massiliensis_GCA_003048255.1_ASM304825v1	83.5283	83.549	80.9067	82.8414	83.0699	82.854	83.0441	82.8536	82.815	82.8482	83.0784	82.968	83.0406	82.9739	85.9701	86.0938	85.8393	85.8003	85.9601	86.1103	85.9454	85.9757	86.0749	85.9479	85.8003	83.6563	83.6803	83.6522	83.5731	83.5952	83.5802	83.6591	83.532	83.8845	83.5673	83.6945	83.7266	83.6634	83.6998	83.7354	83.6758	83.7608	83.5975	83.6454	83.654	83.6522	83.6587	83.4543	83.3955
Y_massiliensis_GCA_011765335.1_ASM1176533v1	83.37	83.5443	80.8178	82.7826	82.7732	82.8131	82.9065	82.8363	82.8021	82.9292	83.0531	82.97	83.0035	82.9106	86.0208	86.0199	85.9565	85.7747	86.0038	86.1441	86.0412	85.9859	86.026	86.0798	85.7747	83.5706	83.5923	83.5962	83.5891	83.5798	83.5215	83.5972	83.5899	83.5639	83.5504	83.6449	83.5362	83.6216	83.6654	83.6485	83.6183	83.7738	83.6611	83.6343	83.6649	83.5962	83.5077	83.4925	83.4362
Y_massiliensis_GCA_013282765.1_ASM1328276v1	83.5379	83.5597	80.8873	82.8055	82.9819	82.8265	82.9618	82.8133	82.777	82.8728	83.0427	82.9828	83.0172	82.9552	85.9409	86.1153	85.7666	85.7945	85.9371	86.0266	85.9294	86.0184	86.0057	85.984	85.7945	83.609	83.6749	83.607	83.6087	83.6224	83.5855	83.6344	83.6132	83.7395	83.6395	83.6622	83.5931	83.6715	83.6865	83.6041	83.6321	83.7983	83.6284	83.6459	83.6907	83.607	83.7415	83.4903	83.4513
Y_massiliensis_GCA_020531745.1_ASM2053174v1	83.3741	83.4682	80.7934	82.7268	82.7796	82.7043	82.8225	82.7185	82.6861	82.7617	82.8147	82.8178	82.8168	82.8327	86.0053	86.0709	85.8036	85.7992	85.939	86.0752	85.9891	85.9367	86.1035	85.9849	85.7992	83.5978	83.5789	83.5926	83.59	83.5298	83.5357	83.6359	83.5356	83.8847	83.6446	83.6956	83.5968	83.6528	83.6646	83.705	83.6307	83.8411	83.7577	83.7065	83.7033	83.5926	83.6097	83.4341	83.3999
Y_massiliensis_GCA_020531815.1_ASM2053181v1	83.4148	83.3655	80.6847	82.8633	82.9144	82.8273	82.8242	82.8802	82.8591	82.9179	82.9493	82.9772	82.9147	82.9898	86.081	85.9965	85.8208	85.7954	86.1689	86.0397	85.9328	85.9776	86.0304	86.0097	85.7954	83.5679	83.5864	83.5514	83.5972	83.5206	83.5716	83.6403	83.4495	83.7602	83.6323	83.6128	83.5813	83.5653	83.5978	83.5872	83.5373	83.6977	83.5037	83.6497	83.5879	83.5514	83.6566	83.44	83.4335
Y_massiliensis_GCA_902170615.1_IP37093	83.4216	83.4545	80.8297	82.9093	82.8741	82.9128	82.9037	83.0195	82.9376	82.8778	83.0259	82.9481	82.9015	83.0074	85.9561	86.0329	85.8643	85.8551	86.0145	86.0691	85.957	86.0019	86.0834	86.0163	85.8551	83.5623	83.5669	83.6176	83.571	83.6167	83.4947	83.5863	83.5417	83.5721	83.5022	83.6465	83.5869	83.6212	83.5713	83.6412	83.6013	83.703	83.6111	83.696	83.6213	83.6176	83.5948	83.461	83.4132
Y_massiliensis_GCA_902170655.1_IP39269	83.4974	83.6914	80.957	82.9867	82.9455	82.9683	83.113	82.8891	82.9415	83.0067	83.1664	83.1051	83.0887	83.0696	86.1165	86.1666	85.9715	86.0301	86.1233	86.2149	86.1766	86.1274	86.2168	86.1376	86.0301	83.7889	83.8961	83.7934	83.7389	83.7588	83.7426	83.8638	83.7251	83.7405	83.8157	83.8683	83.7327	83.8185	83.8662	83.8973	83.7862	83.9274	83.8483	83.7798	83.8689	83.7934	83.7351	83.6139	83.5647
Y_massiliensis_GCA_902170685.1_IP39254	83.5635	83.5502	80.8208	82.9676	82.9968	82.9535	82.9773	83.0828	83.0453	83.0898	83.0988	83.068	83.1064	83.1519	86.2014	86.2133	86.0852	86.1011	86.2994	86.2711	86.1563	86.0901	86.1818	86.256	86.1011	83.8698	83.7694	83.7508	83.9137	83.6333	83.8307	83.7273	83.5889	83.8712	83.6215	83.7342	83.623	83.804	83.7184	83.7401	83.6341	83.7987	83.7536	83.8229	83.7685	83.7508	83.6802	83.6902	83.6069
Y_massiliensis_GCA_902170715.1_CIP109352	83.4966	83.5112	80.7272	82.868	82.8548	82.8312	82.8364	82.9089	82.8136	82.8624	82.9609	82.9578	82.88	82.879	85.9988	86.0801	85.9211	85.8979	86.0108	86.1249	86.0071	85.9584	86.0484	86.0498	85.8979	83.7119	83.597	83.5965	83.6826	83.5277	83.7101	83.6703	83.464	83.5364	83.5871	83.7165	83.6474	83.6204	83.5294	83.6514	83.5942	83.6862	83.5986	83.7062	83.6803	83.5965	83.5909	83.6435	83.5873
Y_massiliensis_GCA_902170735.1_IP34847	83.492	83.49	80.8998	82.8546	82.8684	82.8067	82.9718	82.8451	82.7892	82.9939	82.9507	82.9455	82.8981	82.9242	86.0165	86.2123	85.9004	85.9783	86.0541	86.1597	86.0388	86.1116	86.1571	86.0232	85.9783	83.7032	83.7228	83.6727	83.6775	83.6722	83.638	83.7645	83.6593	83.9874	83.6906	83.9037	83.586	83.7422	83.737	83.8	83.7039	83.9684	83.7788	83.731	83.785	83.6727	83.6156	83.5131	83.4175
Y_massiliensis_GCA_902170765.1_CIP109351	83.5217	83.4904	80.6716	82.8875	82.9744	82.9062	82.9997	82.9268	82.8791	82.9184	83.0722	82.9894	82.9036	83.0446	86.1032	86.1167	85.9339	85.96	86.0856	86.0564	86.0235	86.0905	86.1282	86.0993	85.96	83.7499	83.7099	83.6928	83.6359	83.7024	83.7119	83.6578	83.6231	83.6816	83.6389	83.7574	83.622	83.6647	83.6687	83.7724	83.6752	83.7911	83.7142	83.7492	83.7756	83.6928	83.7523	83.5319	83.495
Y_massiliensis_GCA_902387515.1_UHGG_MGYG-HGUT-02465	83.4971	83.4516	80.907	82.7993	82.9089	82.7944	82.9493	82.7828	82.8622	82.8118	82.9793	82.9085	82.9048	82.9251	85.9606	86.0274	85.7893	85.7826	85.9128	86.0287	86.0293	85.9675	86.0187	86.0204	85.7826	83.6813	83.5974	83.6898	83.5398	83.5652	83.6614	83.6536	83.6282	83.6676	83.6432	83.627	83.5578	83.6485	83.6526	83.7404	83.5776	83.7811	83.6501	83.6647	83.7462	83.6898	83.6411	83.3978	83.3398
Y_mollaretii_SCPM-O-B-10207	84.4634	84.4646	81.0449	83.9903	83.9324	83.9947	83.9902	83.9181	83.8815	84.004	84.0397	84.1341	84.0739	84.0296	90.1115	90.2166	90.1043	90.0339	90.115	90.2508	90.1431	90.1349	90.1362	90.2207	90.0339	84.9713	84.9594	84.9143	84.8372	85.0094	84.9077	84.915	85.0548	84.8426	84.966	85.0245	84.9675	85.0394	85.0249	84.9118	85.0344	85.0825	84.9949	84.9454	84.985	84.9143	84.9805	84.6887	84.6333
Y_mollaretii_GCA_000167995.1_ASM16799v1	84.4574	84.4384	81.0661	83.9265	83.8769	83.933	83.9142	83.9088	83.8323	83.9166	84.0495	84.0352	84.0454	84.0201	90.0932	90.1371	89.9759	89.9612	90.1382	90.2251	90.0789	90.0529	90.1295	90.2245	89.9612	84.9538	84.9195	85.0044	84.8671	84.8855	84.9051	85.0077	84.9504	84.9059	84.9368	85.0258	84.9765	85.0146	84.92	85.0065	84.9967	85.0624	84.9091	84.9677	85.0058	85.0044	84.98	84.5847	84.6212
Y_mollaretii_GCA_001108385.1_4840_7_3	84.4599	84.3718	80.9928	83.9109	83.9475	83.9336	83.9121	84.0139	84.0173	83.9553	83.9938	84.0315	84.0077	83.9465	90.2104	90.152	90.1194	90.0482	90.2614	90.2207	90.1155	90.052	90.1326	90.2301	90.0482	85.0387	84.9468	84.9548	84.8991	84.8851	84.9855	84.9947	84.9317	84.9568	84.9364	85.0084	84.9527	85.0885	84.9533	84.9277	84.9137	85.0288	84.9247	84.9122	84.9629	84.9548	84.9644	84.7115	84.67
Y_mollaretii_GCA_001127065.1_5139_5_7	84.5048	84.5179	81.0815	83.9782	83.8992	83.9701	84.0082	83.9118	83.8919	83.8802	84.1066	84.0402	84.1064	83.99	90.1441	90.1986	90.0638	90.0168	90.1392	90.2429	90.1216	90.0742	90.1482	90.2448	90.0168	84.9959	85.0207	85.0081	84.9078	84.9468	84.9583	84.9675	84.9535	84.8835	84.9226	85.0935	85.0256	85.0487	84.9882	84.9708	85.0378	85.0542	84.9266	84.9468	84.9598	85.0081	84.9681	84.6872	84.6851
Y_mollaretii_GCA_001149645.1_4821_8_10	84.3817	84.4083	81.0208	83.8915	83.8758	83.9222	83.9962	83.8891	83.9159	83.8391	84.0793	84.01	84.0226	83.9886	90.0893	90.0792	89.9987	89.8785	90.0907	90.1003	90.0506	89.8885	90.062	90.1761	89.8785	85.0061	84.9419	84.9662	84.8674	84.8588	84.9239	84.8951	84.9331	84.9258	84.8531	84.9449	85.0356	85.0078	84.9548	84.9286	84.9645	85.1068	84.8972	84.9551	85.0589	84.9662	84.9223	84.4477	84.4638
Y_mollaretii_GCA_001218645.1_4821_7_4	84.4708	84.465	80.9614	83.9797	84.0136	83.941	84.0327	83.945	83.8375	83.867	83.9883	84.0131	83.9294	83.9736	90.1351	90.1357	90.1127	90.0577	90.174	90.2422	90.1202	90.1188	90.2041	90.2841	90.0577	85.0101	84.9552	84.9558	84.7717	84.9567	84.9566	84.9384	85.0087	84.9178	84.9331	85.0005	84.9776	85.0513	84.9625	84.9537	84.993	85.0199	84.9137	84.8947	84.9647	84.9558	85.0078	84.6826	84.5994
Y_mollaretii_GCA_001220765.1_4821_7_10	84.4737	84.4753	80.9712	83.816	83.9119	83.8687	83.9291	83.7978	83.7801	83.9197	83.9877	84.0373	84.0086	84.0353	90.0474	90.0484	89.9248	89.8885	90.0839	90.1672	89.9842	89.9636	89.9869	90.0726	89.8885	84.9201	84.9528	84.8951	84.8204	84.917	84.8985	84.8887	84.9304	84.8872	84.8713	84.9192	84.9794	84.9413	84.8728	84.9223	84.9755	85.0008	84.8587	84.9216	84.9665	84.8951	84.9008	84.4719	84.451
Y_mollaretii_GCA_001220845.1_4840_8_8	84.4789	84.5857	81.0924	83.9499	84.0072	83.9096	83.9418	84.0097	83.8959	84.0252	84.192	84.1403	84.1453	84.0364	90.0501	90.1023	89.994	89.9664	90.1143	90.2003	90.0744	90.0056	90.1344	90.1481	89.9664	84.9868	84.9223	84.9372	84.8283	84.8527	84.8181	84.8652	84.9547	84.9646	84.8378	85.0484	84.9999	84.9899	84.8841	84.9523	84.996	85.0572	84.8461	84.934	85.0201	84.9372	84.921	84.6342	84.6319
Y_mollaretii_GCA_001222925.1_4821_7_3	84.4735	84.4056	80.9666	83.8228	83.8908	83.8935	83.9522	83.8119	83.8535	84.0195	84.0627	84.1101	84.0607	84.0909	90.1159	90.1667	90.0115	89.9745	90.1354	90.2057	90.0195	90.0467	90.0633	90.1448	89.9745	84.9446	85.0223	85.0322	84.839	84.9219	84.8685	84.8585	84.9692	84.9431	84.9072	85	84.9397	84.9897	84.9336	84.8965	84.9936	85.0325	84.9844	84.9272	85.0135	85.0322	84.9763	84.4578	84.4981
Y_mollaretii_GCA_001319605.1_4821_6_11	84.5015	84.5332	81.1053	83.9536	83.973	83.9614	83.9162	83.9265	83.8928	84.0744	84.1208	84.1681	84.061	84.1125	90.0668	90.1232	90.0006	89.9359	90.116	90.1841	90.0749	90.0253	90.1304	90.1435	89.9359	84.9707	85.0153	84.8992	84.8071	84.9425	84.9176	84.8166	84.9736	84.9442	84.8963	85.0496	84.9443	84.9993	84.8878	84.947	85.0239	85.0966	84.9165	84.9552	85.02	84.8992	84.9624	84.6146	84.5935
Y_mollaretii_GCA_002738475.1_ASM273847v1	84.4661	84.4812	81.0392	83.9273	83.9231	84.0191	83.9788	83.913	83.866	83.9676	83.9856	84.1165	84.0674	84.0188	90.1135	90.2236	90.1366	90.088	90.1763	90.2276	90.137	90.1257	90.188	90.2198	90.088	85.0161	84.9855	84.9914	84.8708	85.0383	84.9578	84.9099	85.0833	84.9181	84.9782	85.0701	84.9854	85.0351	85.0477	84.9779	85.0347	85.0863	85.0502	85.0215	84.98	84.9914	85.0443	84.6907	84.6493
Y_mollaretii_GCA_002794235.1_ASM279423v1	84.4407	84.4601	81.111	83.9754	83.9726	83.973	83.9858	83.919	83.934	84.0176	84.1345	84.0567	84.1159	84.1088	90.073	90.109	89.9578	89.9655	90.1117	90.2427	90.0298	90.0298	90.0369	90.1299	89.9655	85.1318	85.0476	84.9727	84.909	84.959	85.0235	84.9718	85.0141	84.9754	84.9162	85.0071	85.0335	85.09	84.9834	85.0548	85.0625	85.1374	85.0036	84.9901	85.0686	84.9727	84.985	84.5707	84.5448
Y_mollaretii_GCA_011765205.1_ASM1176520v1	84.5313	84.5562	80.9776	83.972	84.0862	83.9704	83.9785	84.0059	83.9079	83.99	84.1057	84.1442	84.1024	83.9833	90.1997	90.1841	90.1058	90.0895	90.2328	90.3012	90.0931	90.0874	90.1727	90.2355	90.0895	85.136	85.0598	85.0246	84.8697	85.1015	85.1351	84.8516	85.1715	84.8733	85.0582	85.1047	84.9888	85.0697	85.0503	84.9566	85.1396	85.0853	84.9824	85.0202	85.0383	85.0246	85.0583	84.6358	84.5908
Y_mollaretii_GCA_011765325.1_ASM1176532v1	84.4752	84.5363	81.0914	84.0318	83.9365	84.0213	83.9924	83.9969	83.9278	84.047	84.1331	84.1418	84.1034	84.0862	90.1473	90.1116	90.0083	89.9645	90.1489	90.2417	90.1185	90.0101	90.0913	90.14	89.9645	85.3113	85.0173	84.9456	84.8847	84.9833	85.1817	84.9548	84.9574	84.8906	84.8596	85.067	85.0142	85.2623	84.9071	85.0302	85.0778	85.1552	84.9371	85.0039	85.09	84.9456	85.0034	84.6385	84.6365
Y_mollaretii_GCA_013282725.1_ASM1328272v1	84.6033	84.564	81.089	83.887	84.0422	83.8972	83.927	83.9145	83.8735	83.9304	84.1508	84.0249	84.0428	84.0305	90.1573	90.2572	90.0677	90.0247	90.174	90.2642	90.121	90.0572	90.1486	90.1901	90.0247	85.0358	85.0117	85.0491	84.9418	84.927	84.9602	85.0332	84.9525	84.951	84.9359	85.0589	84.9967	85.0332	84.9059	85.0146	85.0776	85.0875	84.9701	84.9425	85.0588	85.0491	85.0758	84.6778	84.6718
Y_mollaretii_GCA_902170625.1_IP37695	84.4315	84.4071	81.0589	83.882	83.9259	83.9262	83.9601	83.9444	83.9597	84.0052	84.1269	84.0487	84.1545	84.0743	90.106	90.1544	90.0324	89.9817	90.1583	90.1503	90.0731	89.998	90.1478	90.2296	89.9817	84.9625	85.0617	85.0543	84.8703	84.9989	84.8742	85.0189	85.0783	84.9985	84.9492	85.0605	85.0581	84.9778	84.9944	84.9314	84.9723	85.0736	85.0509	85.0281	85.0764	85.0543	85.0087	84.6352	84.6084
Y_mollaretii_GCA_902170635.1_IP36688	84.5082	84.5769	81.0951	84.0991	83.9717	84.064	84.0176	83.9641	83.9456	84.0963	84.127	84.1773	84.1133	84.1311	90.1582	90.0818	90.0144	90.0104	90.1703	90.2246	90.0463	90.0249	90.1368	90.149	90.0104	84.9886	85.0384	84.9591	84.8432	84.9503	84.9107	84.8908	85.0463	84.9691	84.8469	85.0733	84.9781	85.064	84.9115	84.9409	85.0396	85.0931	84.9117	85.0156	85.0607	84.9591	84.9069	84.5971	84.6237
Y_mollaretii_GCA_902170645.1_IP27339	84.4565	84.4532	80.9924	83.9825	84.0197	83.9634	83.9304	83.9708	83.9072	83.973	84.0438	84.1345	84.0682	84.0365	90.1416	90.145	90.1148	89.9888	90.1498	90.2818	90.1364	90.0995	90.1905	90.2272	89.9888	85.0442	85.1001	84.9724	84.8925	84.9931	85.0266	84.9199	84.977	84.8995	84.9698	85.0172	84.9551	85.0644	85.0082	84.9811	85.0305	85.0842	84.9222	84.9389	85.0053	84.9724	85.0331	84.6752	84.6525
Y_mollaretii_GCA_902170675.1_IP28910	84.668	84.4149	81.0963	83.896	84.0186	83.8756	83.869	83.9179	83.8912	84.0132	84.0847	84.0831	83.9899	84.0654	90.0975	90.1278	90.0552	90.0063	90.1043	90.1191	90.071	90.08	90.121	90.1636	90.0063	85.036	84.9583	85.0439	84.8851	84.9604	84.9757	84.9662	84.9816	84.9523	84.9341	85.0271	84.9574	84.9929	84.9758	85.0001	85.0376	85.1189	85.0151	84.9955	85.0806	85.0439	84.9923	84.6404	84.6255
Y_mollaretii_GCA_902170695.1_IP28240	84.5374	84.4822	81.0279	83.9332	84.0081	83.9348	83.9182	84.007	83.9806	84.0203	84.035	83.9835	84.0946	84.039	90.0725	90.1096	90.0532	89.9859	90.1047	90.1295	90.0929	90.0268	90.0831	90.1312	89.9859	85.0144	84.9234	84.9449	84.8514	84.9566	84.9284	84.9344	84.9827	84.9114	84.9212	85.0334	84.9532	84.9869	84.9252	84.8847	84.9799	85.0551	84.9413	84.9548	85.0748	84.9449	84.9074	84.5133	84.5448
Y_mollaretii_GCA_902170725.1_IP36729	84.5512	84.5419	81.0101	83.9587	84.0289	83.955	84.0167	83.9018	83.953	83.9777	84.1309	84.2884	84.1428	84.2119	90.193	90.146	90.0421	90.0259	90.2408	90.2577	90.1368	90.126	90.1728	90.2415	90.0259	85.0103	85.0001	84.9934	84.8387	85.0167	84.9575	84.9323	85.0317	84.9395	84.928	85.0329	84.9729	84.9712	84.9136	84.964	84.9997	85.0969	84.9136	84.951	84.9854	84.9934	84.8973	84.6372	84.6308
Y_mollaretii_GCA_902170745.1_IP26765	84.4951	84.4813	81.0161	83.9065	83.9657	83.8752	83.8662	83.8351	83.7896	83.9286	84.0704	83.9985	84.0169	84.1412	90.1086	90.1281	90.0385	90.0142	90.1059	90.1888	90.1558	90.0759	90.095	90.1575	90.0142	85.1039	84.8926	84.9342	84.9446	84.9734	85.0285	84.8903	84.9384	85.1131	84.9379	84.99	84.9505	85.0087	84.8749	84.8765	84.9231	84.9941	84.9463	84.9443	85.0504	84.9342	84.9478	84.5233	84.5453
Y_mollaretii_GCA_902170755.1_IP39060	84.5339	84.3613	81.0855	83.8753	83.9745	83.8357	83.9283	83.8831	83.8282	83.972	84.0543	84.0185	84.0588	83.9917	90.089	90.106	90.0002	89.9937	90.0984	90.1588	90.0473	90.0272	90.1094	90.1163	89.9937	85.036	85.0466	84.9833	84.909	84.9668	84.9625	85.0226	85.0721	84.8849	84.9651	85.0874	85.0101	85.0729	85.0067	84.9765	84.9688	85.1247	85.0072	84.9472	85.073	84.9833	84.9937	84.5304	84.5238
Y_mollaretii_GCA_902170795.1_IP33651	84.483	84.5396	81.1541	84.026	83.9605	84.0421	83.9927	84.08	83.9137	84.099	84.2263	84.1541	84.1187	84.1029	90.1423	90.1134	90.0676	90.0093	90.1186	90.2117	90.1396	90.0531	90.1035	90.1593	90.0093	84.967	84.9622	84.9507	84.8329	84.9324	84.8867	84.8959	84.9656	84.9279	84.8561	85.0726	85.0339	84.9613	84.8773	84.9625	85.1186	85.1324	84.9658	84.9899	85.0495	84.9507	84.9232	84.67	84.7226
Y_mollaretii_GCA_902387525.1_UHGG_MGYG-HGUT-02471	84.5048	84.5179	81.0815	83.9782	83.8992	83.9701	84.0082	83.9118	83.8919	83.8802	84.1066	84.0402	84.1064	83.99	90.1441	90.1986	90.0638	90.0168	90.1392	90.2429	90.1216	90.0742	90.1482	90.2448	90.0168	84.9959	85.0207	85.0081	84.9078	84.9468	84.9583	84.9675	84.9535	84.8835	84.9226	85.0935	85.0256	85.0487	84.9882	84.9708	85.0378	85.0542	84.9266	84.9468	84.9598	85.0081	84.9681	84.6872	84.6851
Y_mollaretii_SCPM-O-B-7597	84.4478	84.4756	81.0047	83.9533	83.8821	83.9713	83.9897	83.8611	83.8004	83.9409	83.9389	84.072	83.9627	83.9754	90.0958	90.2171	90.1079	90.0875	90.1461	90.2079	90.1454	90.1106	90.1112	90.2312	90.0875	84.962	84.9423	84.8935	84.8188	84.929	84.9351	84.8929	84.9254	84.8911	84.8726	85.0253	84.9243	85.0296	84.996	84.8771	85.005	85.0023	84.9063	84.9132	84.9077	84.8935	84.9319	84.6317	84.5948
Y_mollaretii_SCPM-O-B-8306	84.5009	84.4782	80.9941	83.902	84.1095	83.9462	83.9915	84.0134	83.8975	83.9491	84.0931	84.1442	84.0576	84.0209	90.1529	90.0955	90.1268	90.0378	90.2092	90.3311	90.1457	90.0723	90.2619	90.2806	90.0378	85.2014	85.077	84.9619	84.8475	85.0234	85.1368	84.8547	85.1014	84.9443	84.9818	85.106	84.9274	85.0501	84.971	84.9926	85.1081	85.0241	85.0043	85.0496	84.9389	84.9619	85.0456	84.6428	84.6087
Y_pekkanenii_GCA_001152565.1_4821_6_12	84.7877	84.5877	80.8839	84.2921	84.2928	84.2522	84.3826	84.3787	84.2394	84.3725	84.5378	84.4475	84.4661	84.4134	85.3239	85.3668	85.2825	85.3535	85.3639	85.4344	85.4324	85.3047	85.4198	85.4974	85.3535	84.9749	84.8875	84.9587	84.8759	84.9335	84.9362	85.018	84.889	84.8677	84.9744	85.0498	84.9629	84.8744	84.9747	85.0298	84.9515	85.1297	84.9196	84.896	85.043	84.9587	84.9266	84.8488	84.7782
Y_pekkanenii_GCA_001244635.1_8016_2_92	84.7834	84.6232	80.9404	84.3249	84.3382	84.3228	84.4944	84.4148	84.3131	84.3941	84.5349	84.4873	84.5316	84.4301	85.3118	85.4796	85.3296	85.3137	85.3445	85.4322	85.4967	85.3657	85.4145	85.526	85.3137	84.9628	84.9583	84.9463	84.8945	84.9133	84.959	85.0326	84.8747	84.8863	84.9405	84.9716	84.9588	84.8779	84.9551	84.9442	84.8997	85.0964	84.9748	84.8927	84.9991	84.9463	84.9554	84.8635	84.7726
Y_pestis_CO92	82.64	82.6088	80.6325	82.3582	82.7201	82.4552	82.5339	82.4652	82.4414	82.5136	82.5415	82.4957	82.6321	82.6112	82.7273	83.0791	82.8076	82.7256	82.7093	82.864	82.8262	82.8633	82.8583	82.9218	82.7256	82.7808	82.6487	82.7332	82.7056	82.6536	82.6941	82.7313	82.6684	82.6534	82.7038	82.8326	82.721	82.7212	82.628	82.7521	82.7068	82.8235	82.7103	82.6668	82.7037	82.7332	82.8433	82.6603	82.6217
Y_pseudotuberculosis_IP_32953	82.9157	82.6757	80.544	82.5054	82.7569	82.6666	82.6568	82.5714	82.5256	82.7308	82.583	82.6892	82.8054	82.6267	82.7544	82.9704	82.8337	82.7588	82.8332	83.0424	82.8471	82.8749	82.9168	83.0073	82.7588	82.8102	82.7581	82.8866	82.7486	82.8042	82.821	82.814	82.8205	82.7087	82.6984	82.85	82.8017	82.856	82.7755	82.9765	82.7052	83.0579	82.9078	82.7812	82.8691	82.8866	82.9302	82.6258	82.6443
Y_proxima_GCA_001116865.1_4840_6_5	93.9651	93.6576	81.1724	85.7322	85.7576	85.7424	85.5416	85.8157	85.6942	85.754	85.8185	85.9722	85.8866	85.7861	84.7762	84.8922	84.7344	84.7267	84.8402	84.8499	84.868	84.7216	84.8019	84.8672	84.7267	85.6575	85.7124	85.6298	85.5816	85.6552	85.6077	85.7128	85.6386	85.6988	85.7076	85.7314	85.7511	85.7653	85.711	85.7167	85.6489	85.8523	85.6022	85.7219	85.7792	85.6298	85.7797	94.5655	94.5134
Y_proxima_GCA_902170665.1_IP37838	93.9883	93.8184	81.0712	85.9221	85.8161	85.8697	85.7313	85.9041	85.8512	86.0534	85.9706	85.9886	85.8984	85.8673	84.8099	84.8906	84.7292	84.7999	84.8835	84.895	84.8358	84.8413	84.882	84.8604	84.7999	85.7686	85.8077	85.6867	85.7278	85.7993	85.6896	85.756	85.739	85.7779	85.7114	85.7446	85.8666	85.8148	85.7577	85.8126	85.757	85.8369	85.7009	85.8038	85.8645	85.6867	85.7593	94.6795	94.6863
Y_proxima_GCA_902170785.1_IP37424	93.8846	93.7222	81.107	85.8328	85.7717	85.8458	85.721	85.7549	85.7373	85.8858	85.9409	86.0664	85.9717	85.8372	84.8025	84.9709	84.7048	84.8079	84.8994	84.9256	84.7938	84.8755	84.8697	84.9182	84.8079	85.6754	85.6948	85.5946	85.5299	85.716	85.6197	85.6098	85.6144	85.6384	85.56	85.7093	85.7403	85.6869	85.609	85.6949	85.6522	85.8965	85.6287	85.7927	85.7404	85.5946	85.6593	94.6163	94.5556
Y_proxima_GCA_902170815.1_IP38868	93.8853	93.7099	81.0889	85.8787	85.8507	85.8339	85.6234	85.837	85.8152	85.9572	85.986	86.053	85.9899	85.9217	84.7315	84.9002	84.6677	84.7599	84.8434	84.9355	84.8627	84.8071	84.8689	84.8606	84.7599	85.6822	85.7498	85.6694	85.6207	85.7203	85.6142	85.6374	85.6724	85.6529	85.6508	85.7894	85.7208	85.7679	85.732	85.7072	85.7148	85.884	85.7091	85.7871	85.868	85.6694	85.6533	94.6986	94.6568
Y_proxima_GCA_902170885.1_IP39924	94.0169	93.7824	81.034	85.8442	85.8058	85.8115	85.6296	85.7714	85.8204	85.866	85.9018	85.9938	85.9388	85.8374	84.8318	84.8935	84.7054	84.7557	84.8673	84.8752	84.7627	84.7816	84.8425	84.8194	84.7557	85.6627	85.6509	85.7153	85.5767	85.7736	85.605	85.6219	85.6976	85.7211	85.6155	85.7789	85.7853	85.7547	85.7615	85.7236	85.6563	85.7719	85.6724	85.7964	85.8926	85.7153	85.6703	94.6264	94.6133
Y_proxima_GCA_902170895.1_IP38663	93.923	93.7846	81.1085	85.7525	85.9196	85.7428	85.5937	85.8423	85.7728	85.8819	85.9635	86.0021	86.0428	85.8732	84.7742	84.9872	84.7404	84.9135	84.8646	84.9031	84.8254	84.9205	84.9866	84.8395	84.9135	85.7411	85.8414	85.7834	85.6416	85.8786	85.6907	85.726	85.8304	85.8385	85.6729	85.9003	85.9111	85.8348	85.782	85.7583	85.7415	85.9652	85.7499	85.8814	85.913	85.7834	85.7293	94.7164	94.6123
Y_proxima_GCA_902170945.1_IP38950	93.9501	93.741	81.0488	85.7842	85.8216	85.7505	85.532	85.7463	85.788	85.869	85.8068	85.8564	85.8485	85.8312	84.8262	84.8964	84.7332	84.7559	84.8568	84.8886	84.8605	84.7849	84.8851	84.8729	84.7559	85.6468	85.7096	85.6777	85.6437	85.7172	85.5998	85.6053	85.7052	85.7146	85.5651	85.7983	85.7879	85.7947	85.6644	85.7422	85.6565	85.7867	85.6785	85.7878	85.8385	85.6777	85.679	94.6553	94.602
Y_proxima_GCA_902170955.1_IP39432	93.9723	93.7784	81.0654	85.8068	85.8333	85.7772	85.5773	85.7896	85.8435	85.8808	85.8942	85.9593	85.9132	85.8771	84.9256	84.9278	84.7774	84.8156	84.9312	84.9955	84.8446	84.8938	84.8683	84.7984	84.8156	85.7615	85.8685	85.6694	85.8038	85.7183	85.7594	85.8402	85.8226	85.7486	85.6551	85.9589	85.9836	85.8655	85.7433	85.9031	85.7206	85.8797	85.7765	85.7687	85.8075	85.6694	85.704	94.7398	94.6832
Y_proxima_GCA_902170975.1_IP38819	93.9762	93.8095	81.0496	85.7847	85.8219	85.7777	85.7201	85.7795	85.8378	85.9351	85.8882	85.9521	85.9485	85.8181	84.7905	84.9986	84.7162	84.812	84.8684	84.901	84.8204	84.8624	84.923	84.9194	84.812	85.6838	85.7486	85.6486	85.541	85.7376	85.6276	85.6311	85.6345	85.696	85.6118	85.7499	85.6924	85.7611	85.6893	85.7078	85.6232	85.8253	85.7021	85.7874	85.8242	85.6486	85.711	94.6642	94.5945
Y_proxima_GCA_902170985.1_IP38191	93.9742	93.6962	81.0322	85.6811	85.8116	85.6777	85.4826	85.7802	85.7791	85.8321	85.837	85.913	85.8221	85.8111	84.7915	84.8851	84.7845	84.7324	84.8279	84.9617	84.8145	84.8504	84.8967	84.916	84.7324	85.6603	85.7719	85.7396	85.5392	85.811	85.5981	85.6947	85.7502	85.7403	85.6724	85.8296	85.8585	85.8095	85.777	85.7937	85.6362	85.879	85.6194	85.7758	85.9445	85.7396	85.6707	94.653	94.6198
Y_proxima_GCA_902171005.1_IP38046	93.9913	93.77	81.0487	85.8047	85.8027	85.7842	85.675	85.8279	85.7755	85.9537	85.8979	85.9455	85.9271	85.8736	84.8211	84.9056	84.7246	84.8516	84.9013	84.9483	84.826	84.9039	84.9505	84.8775	84.8516	85.7162	85.7704	85.6523	85.5795	85.7614	85.6723	85.6552	85.6996	85.7532	85.6753	85.7743	85.7949	85.7757	85.7176	85.7504	85.642	85.907	85.668	85.851	85.8944	85.6523	85.6994	94.6853	94.6158
Y_rochesterensis_SCPM-O-B-9106	88.1915	88.1161	81.0705	84.6356	84.6283	84.639	84.5802	84.6925	84.7595	84.9178	84.9223	84.8626	84.877	84.7482	84.8307	84.9504	84.8317	84.8011	84.8455	84.9745	85.0184	84.8284	84.9068	84.9989	84.8011	85.5704	85.5698	85.5585	85.5339	85.5068	85.5579	85.6107	85.5811	85.5851	85.6046	85.6622	85.6224	85.6264	85.6067	85.6945	85.5687	85.8039	85.6603	85.6281	85.8464	85.5585	85.6131	88.0839	88.0473
Y_rochesterensis_GCA_000750355.1_ASM75035v1	88.2671	88.1328	80.9885	84.538	84.686	84.6066	84.692	84.5908	84.6168	84.7373	84.7897	84.7717	84.835	84.752	84.8418	85.0351	84.6935	84.7976	84.8474	84.9353	84.9697	84.8833	84.971	84.8663	84.7976	85.4457	85.5908	85.5218	85.5256	85.4562	85.4345	85.5093	85.5013	85.5198	85.4736	85.617	85.6267	85.5427	85.5996	85.6238	85.5802	85.7192	85.5117	85.591	85.7497	85.5218	85.5814	88.0266	88.0175
Y_rochesterensis_GCA_000834215.1_ASM83421v1	88.2165	88.1042	80.9961	84.637	84.7628	84.5937	84.6443	84.6528	84.7007	84.8095	84.8579	84.8314	84.8319	84.7202	84.7872	85.0137	84.6995	84.7505	84.7409	84.9062	84.9045	84.8689	84.9946	84.8598	84.7505	85.4569	85.5024	85.4762	85.4726	85.4546	85.4268	85.4666	85.4499	85.5273	85.3991	85.5742	85.5214	85.5433	85.5227	85.6489	85.5148	85.6049	85.4839	85.5672	85.6106	85.4762	85.4829	88.1019	88.0522
Y_rochesterensis_GCA_000834865.1_ASM83486v1	88.1845	88.0421	80.9737	84.5885	84.682	84.6044	84.6346	84.6614	84.6462	84.8469	84.7588	84.7777	84.7907	84.7273	84.899	85.0822	84.8226	84.8704	84.8663	84.9864	84.9519	84.9092	85.0048	84.9257	84.8704	85.4477	85.537	85.5507	85.4589	85.5152	85.4281	85.51	85.4487	85.5412	85.4643	85.6393	85.5985	85.5353	85.6069	85.6389	85.5414	85.7137	85.5108	85.6097	85.7094	85.5507	85.5487	88.0379	87.9569
Y_rochesterensis_GCA_001158505.1_5139_5_5	88.2264	88.0697	81.0278	84.65	84.657	84.6175	84.6254	84.5934	84.5473	84.6118	84.7632	84.7085	84.7895	84.7086	84.8055	85.0544	84.7891	84.8818	84.7926	84.9113	84.8865	84.8086	84.8708	84.8878	84.8818	85.5614	85.5214	85.5472	85.4618	85.5351	85.5143	85.5123	85.5657	85.4259	85.5368	85.5646	85.5348	85.53	85.5123	85.5877	85.5881	85.6654	85.5254	85.5841	85.6682	85.5472	85.5711	88.0256	87.9808
Y_rochesterensis_GCA_001244605.1_5139_2_4	88.2191	88.0589	81.0428	84.602	84.571	84.5737	84.6667	84.5952	84.7146	84.7213	84.7723	84.8012	84.7701	84.717	84.8698	85.018	84.8501	84.8222	84.9155	85.0145	85.0585	84.82	84.9686	84.971	84.8222	85.5216	85.5586	85.5004	85.4913	85.4565	85.4991	85.479	85.5166	85.5136	85.5327	85.6144	85.583	85.514	85.5931	85.5898	85.5603	85.6297	85.5138	85.5585	85.6491	85.5004	85.539	88.0031	88.0112
Y_rochesterensis_GCA_003600645.1_ASM360064v1	88.2471	88.1426	81.0681	84.5754	84.7392	84.5802	84.6771	84.6874	84.6231	84.7069	84.7964	84.7616	84.8061	84.7887	84.8593	85.1093	84.7286	84.828	84.8268	84.9806	84.9337	84.8685	84.9438	84.828	84.828	85.4587	85.5055	85.4077	85.4388	85.4172	85.4131	85.5089	85.4645	85.4848	85.3996	85.5646	85.5649	85.5165	85.4748	85.5443	85.5057	85.6449	85.4614	85.5656	85.6569	85.4077	85.5216	88.0045	87.9644
Y_rochesterensis_GCA_902170465.1_IP38810	88.3423	88.1618	81.106	84.729	84.8405	84.7327	84.6994	84.8843	84.7696	84.7573	84.9272	84.874	84.8506	84.8403	84.8589	85.0958	84.8254	84.9009	84.907	85.0679	85.0494	84.9027	85.0088	85.0097	84.9009	85.6772	85.7121	85.7012	85.6637	85.6498	85.6347	85.7222	85.6627	85.7536	85.6011	85.7254	85.7495	85.698	85.7105	85.8421	85.6956	85.8347	85.7224	85.7426	85.8679	85.7012	85.7377	88.2156	88.1972
Y_rochesterensis_GCA_902170475.1_IP38921	88.3395	88.1976	81.0006	84.771	84.763	84.6956	84.7012	84.7379	84.7324	84.8071	84.8942	84.8869	84.861	84.8843	84.9664	85.0818	84.9472	84.8511	84.9194	85.1015	84.9784	84.9464	85.0243	85.0589	84.8511	85.7483	85.7575	85.7381	85.6364	85.6874	85.7592	85.6836	85.7386	85.7198	85.7157	85.7698	85.7115	85.7381	85.7937	85.7169	85.7727	85.857	85.7531	85.7037	85.8098	85.7381	85.7485	88.2833	88.2651
Y_rochesterensis_GCA_902170505.1_IP37484	88.2722	88.173	81.0761	84.704	84.797	84.7025	84.7738	84.6337	84.6796	84.7102	84.9474	84.9192	84.8493	84.8536	84.8815	85.0429	84.8868	84.8935	84.9054	85.0265	84.9682	84.9225	84.9353	85.0488	84.8935	85.7796	85.7413	85.7203	85.6575	85.6937	85.6954	85.6974	85.7505	85.7484	85.754	85.7081	85.7498	85.8106	85.7641	85.7487	85.7441	85.82	85.7104	85.7624	85.8608	85.7203	85.7775	88.1695	88.1747
Y_rochesterensis_GCA_902170535.1_IP28581	88.3754	88.2705	81.011	84.7164	84.7989	84.7708	84.7417	84.8211	84.8322	84.7758	84.8933	84.8877	84.8206	84.8192	84.9941	85.1218	84.8908	84.9303	85.0097	84.957	85.0361	84.8943	85.0285	85.0218	84.9303	85.7324	85.7771	85.7054	85.6468	85.6203	85.6995	85.7178	85.669	85.7335	85.7233	85.7895	85.7154	85.6962	85.7786	85.8724	85.7777	85.8386	85.6788	85.7184	85.8261	85.7054	85.6817	88.3356	88.2881
Y_rochesterensis_GCA_902170595.1_IP38487	88.235	87.9975	80.9276	84.6643	84.7569	84.6445	84.6083	84.6627	84.6508	84.8345	84.7894	84.8808	84.9106	84.8402	84.7759	84.9241	84.7315	84.8135	84.7867	84.8883	84.8688	84.7834	84.9219	84.8577	84.8135	85.5737	85.5403	85.5131	85.5234	85.6041	85.5611	85.5854	85.6202	85.582	85.5269	85.6464	85.701	85.6036	85.6605	85.6216	85.5771	85.7223	85.627	85.6156	85.7261	85.5131	85.5973	88.1335	88.1
Y_rochesterensis_GCA_902170605.1_IP35638	88.3149	88.1909	80.9298	84.7288	84.6699	84.7255	84.7787	84.7189	84.8961	84.8281	84.8438	84.933	84.9486	84.8565	84.9489	84.9747	84.8613	84.8384	84.9201	85.0848	85.083	84.9003	85.0127	85.0042	84.8384	85.6566	85.7016	85.658	85.6291	85.5828	85.6257	85.6639	85.6417	85.6327	85.6583	85.6446	85.6437	85.7063	85.6728	85.6863	85.6673	85.7515	85.596	85.669	85.7659	85.658	85.6204	88.1521	88.1902
Y_rochesterensis_GCA_902387475.1_UHGG_MGYG-HGUT-02462	88.2264	88.0697	81.0278	84.65	84.657	84.6175	84.6254	84.5934	84.5473	84.6118	84.7632	84.7085	84.7895	84.7086	84.8055	85.0544	84.7891	84.8818	84.7926	84.9113	84.8865	84.8086	84.8708	84.8878	84.8818	85.5614	85.5214	85.5472	85.4618	85.5351	85.5143	85.5123	85.5657	85.4259	85.5368	85.5646	85.5348	85.53	85.5123	85.5877	85.5881	85.6654	85.5254	85.5841	85.6682	85.5472	85.5711	88.0256	87.9808
Y_rohdei_GCA_000173775.1_ASM17377v1	84.7577	84.6829	80.9377	83.531	83.5502	83.4851	83.4776	83.603	83.4663	83.5307	83.6642	83.685	83.5155	83.5995	84.4035	84.4259	84.264	84.2276	84.4174	84.4398	84.258	84.3192	84.2774	84.309	84.2276	86.1084	86.14	86.1859	86.188	86.0972	86.0577	86.1847	86.101	86.1738	86.0849	86.2714	86.2535	86.2406	86.1755	86.2875	86.2248	86.2583	86.164	86.2627	86.2514	86.1859	86.1551	84.8496	84.8556
Y_rohdei_GCA_000834455.1_ASM83445v1	84.8626	84.7831	81.0249	83.5122	83.7418	83.4777	83.4907	83.5498	83.5032	83.5393	83.6592	83.6303	83.6125	83.6554	84.3798	84.5787	84.2694	84.2082	84.366	84.3992	84.3608	84.4012	84.3434	84.3671	84.2082	86.1677	86.1397	86.1455	86.1728	86.108	86.1111	86.1814	86.1147	86.1592	86.1194	86.2081	86.2657	86.1865	86.1323	86.2899	86.2155	86.2422	86.1238	86.22	86.2828	86.1455	86.137	84.9251	84.8764
Y_rohdei_GCA_001152185.1_5139_5_9	84.7538	84.6761	80.9297	83.4921	83.5567	83.4934	83.4852	83.4599	83.4492	83.5923	83.5223	83.5984	83.6087	83.6274	84.4342	84.5023	84.2909	84.3158	84.4323	84.3998	84.34	84.3779	84.4033	84.3941	84.3158	86.1527	86.1089	86.2128	86.1661	86.2069	86.1516	86.2153	86.1557	86.1147	86.0763	86.2301	86.2447	86.1904	86.1782	86.3103	86.2043	86.329	86.2083	86.213	86.2686	86.2128	86.1058	84.8887	84.8626
Y_rohdei_GCA_001217805.1_4840_8_6	84.8292	84.7106	80.9356	83.469	83.5394	83.4599	83.5398	83.4381	83.4524	83.525	83.59	83.6183	83.5526	83.5843	84.448	84.4766	84.2832	84.2653	84.4803	84.4279	84.4407	84.3925	84.375	84.4282	84.2653	86.0373	86.0338	86.1151	86.0828	85.9995	86.0362	86.0993	86.0758	86.1678	86.0235	86.1792	86.1861	86.1842	86.1336	86.1949	86.135	86.3334	86.1193	86.1998	86.2206	86.1151	86.0541	84.919	84.8343
Y_rohdei_GCA_001223385.1_4821_7_2	84.774	84.7743	80.9715	83.5719	83.5532	83.58	83.5662	83.581	83.5293	83.5216	83.7053	83.6671	83.728	83.7078	84.4477	84.4501	84.2671	84.2739	84.3991	84.4372	84.3648	84.3814	84.3546	84.4313	84.2739	86.1134	86.1494	86.2314	86.2299	86.1116	86.1201	86.1626	86.1237	86.1593	86.1357	86.2068	86.2805	86.2135	86.1849	86.2277	86.1814	86.2856	86.1764	86.207	86.2759	86.2314	86.1328	84.9664	84.8693
Y_rohdei_GCA_001320025.1_4840_6_1	84.6879	84.6533	81.0108	83.5479	83.5666	83.4579	83.5286	83.5376	83.4915	83.6046	83.6508	83.6855	83.6659	83.6854	84.3647	84.4962	84.2135	84.2713	84.4276	84.4198	84.3195	84.3275	84.3541	84.3966	84.2713	86.1422	86.0403	86.2262	86.1883	86.0845	86.0921	86.1908	86.1302	86.2609	86.1314	86.1838	86.2782	86.2408	86.1997	86.3158	86.1956	86.3366	86.2268	86.2228	86.3109	86.2262	86.1222	84.937	84.8169
Y_rohdei_GCA_002192875.1_ASM219287v1	84.7752	84.6754	81.0215	83.5986	83.5773	83.5659	83.5538	83.4947	83.4828	83.6207	83.7782	83.7197	83.7661	83.6367	84.3408	84.5108	84.2559	84.2785	84.3317	84.4898	84.3522	84.4714	84.384	84.3965	84.2785	86.0267	86.1528	86.1165	86.1677	86.0762	86.0145	86.147	86.144	86.1644	86.103	86.2471	86.1894	86.1752	86.1079	86.2326	86.2118	86.4075	86.3267	86.1587	86.4168	86.1165	86.092	84.8408	84.8586
Y_rohdei_GCA_902173115.1_IP34773	84.8306	84.779	80.8542	83.5011	83.5871	83.4707	83.4963	83.5296	83.5237	83.5748	83.6102	83.6315	83.6132	83.5967	84.3781	84.4411	84.2351	84.223	84.3739	84.4788	84.431	84.4124	84.375	84.3728	84.223	86.1516	86.0795	86.2515	86.2439	86.1381	86.1294	86.2247	86.1423	86.2886	86.0977	86.2059	86.2795	86.3082	86.2155	86.2827	86.2471	86.3215	86.3025	86.2432	86.3228	86.2515	86.1319	84.9664	84.9914
Y_rohdei_GCA_902173185.1_IP38566	84.9437	84.8248	81.0057	83.6191	83.6335	83.5508	83.5658	83.5995	83.6264	83.655	83.6645	83.7391	83.6574	83.6896	84.5184	84.6746	84.3069	84.363	84.4287	84.527	84.4343	84.5325	84.448	84.3935	84.363	86.3305	86.354	86.341	86.3815	86.2454	86.3563	86.3741	86.3822	86.4159	86.2238	86.4514	86.4646	86.3447	86.267	86.4751	86.3507	86.405	86.4368	86.3374	86.3819	86.341	86.2607	85.2131	84.9549
Y_rohdei_GCA_902173195.1_IP38583	84.8492	84.6817	81.0142	83.5057	83.5468	83.4708	83.6134	83.5415	83.5054	83.6188	83.6888	83.6523	83.6664	83.6108	84.3882	84.4852	84.3086	84.2584	84.3759	84.435	84.4724	84.351	84.4182	84.4203	84.2584	86.1754	86.1159	86.1792	86.1628	86.1186	86.1313	86.2046	86.1248	86.1846	86.1391	86.1799	86.2465	86.2189	86.2119	86.2524	86.1918	86.2916	86.2952	86.2854	86.3775	86.1792	86.1485	84.939	84.8504
Y_rohdei_GCA_902173205.1_IP36459	84.8154	84.6977	80.9694	83.5707	83.5846	83.5664	83.6183	83.5788	83.5574	83.6885	83.6098	83.6952	83.6862	83.6814	84.4989	84.5511	84.1743	84.3402	84.387	84.5188	84.4792	84.5659	84.4534	84.3608	84.3402	86.2426	86.218	86.282	86.3487	86.0749	86.2444	86.3376	86.149	86.2857	86.1761	86.2792	86.2974	86.2606	86.1967	86.3428	86.2348	86.3672	86.4486	86.2711	86.3132	86.282	86.1679	85.0534	84.875
Y_rohdei_GCA_902173225.1_IP38305	84.7577	84.7529	80.9107	83.5206	83.5974	83.4266	83.5221	83.4152	83.4365	83.5436	83.6297	83.5974	83.5982	83.6478	84.4005	84.4029	84.2253	84.2499	84.4256	84.3935	84.4137	84.3229	84.3331	84.3851	84.2499	86.08	86.1319	86.2249	86.1891	86.1266	86.1157	86.2143	86.1323	86.1978	86.0801	86.274	86.2463	86.2307	86.1904	86.1979	86.2479	86.3109	86.2101	86.2129	86.2862	86.2249	86.1495	84.8869	84.82
Y_ruckeri_GCA_000173755.1_ASM17375v1	80.932	80.8924	83.9238	80.9731	81.0038	80.9421	80.9171	81.0505	81.0238	80.9278	81.1531	81.0326	80.9743	81.097	81.3088	81.4601	81.2674	81.1635	81.2197	81.2012	81.205	81.1949	81.2048	81.2026	81.1635	81.1695	81.1128	81.2028	81.122	81.1197	81.0551	81.0566	81.0027	81.2648	81.126	81.0471	81.1825	81.1431	81.1454	81.3012	81.2081	81.236	81.12	81.1357	80.9966	81.2028	81.1257	81.0899	81.0399
Y_ruckeri_GCA_000737165.1_ASM73716v1	80.93	80.9116	83.9021	81.1017	81.0539	81.0589	81.0317	81.0585	81.0707	81.0605	81.2439	81.0889	81.1115	81.069	81.219	81.4663	81.205	81.2029	81.1493	81.1118	81.3757	81.1847	81.1011	81.3714	81.2029	81.194	81.0372	81.1765	81.168	81.0973	81.1249	81.1015	81.033	81.1002	81.2707	81.2098	81.0913	81.1069	81.2238	81.1964	81.1097	81.1831	81.1282	81.1436	81.0985	81.1765	81.3349	81.0694	81.0185
Y_ruckeri_GCA_000754815.1_YRC	81.025	80.9401	83.8723	80.9783	81.0702	80.9358	81.0811	81.0412	81.0467	80.9088	81.2454	81.0813	81.0535	81.1533	81.2684	81.4158	81.2394	81.1629	81.2277	81.189	81.1953	81.1611	81.2363	81.1523	81.1629	81.2359	81.2336	81.3204	81.3334	81.1681	81.165	81.1507	81.1231	81.2513	81.2558	81.248	81.2797	81.1687	81.3484	81.3539	81.3382	81.3616	81.2082	81.2649	81.1803	81.3204	81.3109	81.1197	81.0418
Y_ruckeri_GCA_000775355.2_ASM77535v2	81.1071	81.124	83.8321	81.0298	81.3007	80.9969	80.9961	81.0404	81.1352	81.0425	81.26	81.1689	81.1716	81.1349	81.2007	81.6118	81.1206	81.1481	81.1197	81.2963	81.2394	81.2096	81.2372	81.3009	81.1481	81.4916	81.1645	81.1694	81.3866	81.2961	81.4233	81.0774	81.1723	81.2059	81.1741	81.5343	81.1594	81.1857	81.2029	81.2051	81.2573	81.6081	81.2234	81.1716	81.0638	81.1694	81.4641	81.1043	81.0446
Y_ruckeri_GCA_000824965.1_RuckeriXTk35	80.9236	80.8544	83.8734	81.0225	81.0891	81.097	80.9311	81.1112	81.0816	80.9721	81.2948	81.0866	81.0183	81.123	81.3336	81.3704	81.2771	81.1836	81.1772	81.1391	81.1381	81.1504	81.2183	81.2358	81.1836	81.2015	81.1814	81.1932	81.122	81.1571	81.1332	81.0846	81.0804	81.1554	81.1738	81.1933	81.2478	81.0565	81.1363	81.2637	81.2533	81.296	81.1821	81.1237	81.1203	81.1932	81.3005	81.1139	81.0151
Y_ruckeri_GCA_000834255.1_ASM83425v1	81.1976	81.0535	83.8135	80.9583	81.2131	80.9272	81.0275	80.9363	81.0031	80.9548	81.1462	80.9361	81.0358	81.1637	81.2301	81.4649	81.0661	81.1559	81.2455	81.2509	81.1696	81.1477	81.1786	81.1456	81.1559	81.1647	81.0653	81.1782	81.1303	81.1324	81.1351	81.0769	81.2141	81.0715	81.0787	81.1462	81.1486	81.1727	81.0537	81.2054	81.1043	81.148	81.1764	81.1399	81.1437	81.1782	81.3328	80.9711	81.0247
Y_ruckeri_GCA_000964565.1_ASM96456v1	81.0866	81.1069	83.8978	81.0054	81.1913	80.9788	81.0007	80.9713	81.1716	81.076	81.1165	81.0535	81.116	81.0986	81.2353	81.6568	81.0916	81.1923	81.164	81.1822	81.2415	81.2072	81.239	81.2571	81.1923	81.1257	81.0435	81.1855	81.2196	81.2397	81.0822	81.0185	81.2009	81.1483	81.3091	81.1531	81.0984	81.2091	81.1189	81.1459	81.1945	81.2641	81.291	81.1862	81.0827	81.1855	81.5419	81.119	80.9656
Y_ruckeri_GCA_001166725.1_4840_7_6	80.8935	80.8814	83.8689	81.0429	81.017	81.022	80.9966	81.0101	81.0366	80.9863	81.2161	81.0483	81.0354	81.1496	81.3286	81.4871	81.3217	81.1973	81.2463	81.1743	81.155	81.1936	81.188	81.2983	81.1973	81.3901	81.1958	81.244	81.2458	81.16	81.2641	81.1356	81.1439	81.1779	81.218	81.1803	81.2019	81.168	81.2208	81.28	81.3293	81.3248	81.2372	81.2563	81.1495	81.244	81.2644	81.1	81.0292
Y_ruckeri_GCA_001172905.1_4840_7_5	80.956	80.9256	83.8257	81.0951	81.0827	81.1016	81.0079	81.1392	81.163	80.9942	81.1755	81.1214	81.1128	81.0985	81.1101	81.395	81.0333	81.1624	81.0533	81.0451	81.187	81.0926	81.0601	81.1637	81.1624	81.1619	80.9617	81.1459	81.079	81.0506	81.1081	81.0404	81.0395	81.0124	81.1065	81.0437	81.0108	81.0643	81.0715	81.1351	81.1583	81.064	81.0924	81.1053	81.0188	81.1459	81.2004	81.0245	80.983
Y_ruckeri_GCA_001750505.1_ASM175050v1	80.8582	80.8491	83.816	80.9555	80.9086	80.9417	80.8713	80.9329	81.0101	80.9369	81.0899	80.9528	80.9611	81.0433	81.2466	81.3091	81.0498	80.9945	81.1593	80.9926	81.1111	81.0042	81.0196	81.0796	80.9945	81.2035	81.0799	81.1329	81.09	81.0889	81.1366	81.0022	80.9541	81.1427	81.1314	81.0646	81.0622	81.0216	81.1039	81.1661	81.2156	81.2164	81.132	81.1172	81.0214	81.1329	81.1858	81.0622	80.9963
Y_ruckeri_GCA_001880355.1_ASM188035v1	80.8478	80.8701	83.8866	81.0398	81.0292	80.9884	80.9892	81.0084	81.1304	81.0423	81.1741	81.0482	81.106	81.0815	81.1676	81.4171	81.194	81.2106	81.0693	81.0471	81.2532	81.1209	81.1075	81.3174	81.2106	81.183	81.0463	81.1466	81.0753	81.1298	81.0839	81.0499	81.0839	81.0748	81.2378	81.1156	81.1267	81.0234	81.1665	81.1648	81.1402	81.1317	81.0858	81.1254	81.0958	81.1466	81.3296	81.0051	80.977
Y_ruckeri_GCA_001880365.1_ASM188036v1	80.8325	80.847	83.8935	81.0321	81.0096	80.9719	80.9899	81.0009	81.1434	81.0428	81.1709	81.064	81.1183	81.0766	81.149	81.4198	81.1604	81.1918	81.0391	81.0248	81.2199	81.1045	81.0732	81.2711	81.1918	81.1635	81.0229	81.1152	81.0451	81.0937	81.0551	81.0022	81.0516	81.0404	81.2129	81.0814	81.0713	80.991	81.1418	81.1184	81.1277	81.0863	81.0519	81.0894	81.0555	81.1152	81.3091	81.0064	80.9569
Y_ruckeri_GCA_001880425.1_ASM188042v1	80.8509	80.8652	83.8965	81.0616	81.0138	80.9943	80.9961	81.0197	81.1495	81.0538	81.175	81.096	81.1318	81.0853	81.1353	81.4079	81.1633	81.1655	81.0152	81.0097	81.2192	81.0769	81.058	81.267	81.1655	81.1429	81.0307	81.1203	81.0538	81.1026	81.0513	81.0112	81.0834	81.0501	81.2142	81.0829	81.0892	80.9964	81.142	81.1391	81.1308	81.0866	81.0639	81.1165	81.0737	81.1203	81.3166	81.0107	80.9443
Y_ruckeri_GCA_001880435.1_ASM188043v1	80.8484	80.8975	83.8909	81.0825	81.0294	81.031	81.001	81.0241	81.1481	81.0703	81.1816	81.076	81.1248	81.0745	81.1726	81.4248	81.1881	81.1968	81.0579	81.0341	81.2604	81.0839	81.0868	81.315	81.1968	81.1694	81.0448	81.1402	81.089	81.1369	81.0722	81.0611	81.1	81.0881	81.2206	81.1231	81.1326	81.0211	81.1691	81.1709	81.1489	81.1132	81.09	81.1391	81.1058	81.1402	81.3143	81.0317	81.0007
Y_ruckeri_GCA_001880465.1_ASM188046v1	80.8483	80.8587	83.8988	81.03	81.0255	80.9821	81.0254	80.9971	81.1429	81.0576	81.1878	81.0698	81.1142	81.0837	81.1659	81.4305	81.1732	81.2139	81.0564	81.048	81.2307	81.1251	81.095	81.2924	81.2139	81.1728	81.0251	81.1285	81.06	81.1037	81.0645	81.0248	81.0721	81.0482	81.2148	81.0916	81.0792	81.0063	81.1625	81.1209	81.1487	81.0991	81.0583	81.0996	81.0663	81.1285	81.3158	81.0233	81.0033
Y_ruckeri_GCA_001880475.1_ASM188047v1	80.8757	80.9496	83.907	81.0606	81.0176	81.0043	80.9256	81.0381	81.0918	81.0021	81.1592	81.0699	81.1149	81.0668	81.1536	81.3486	81.1765	81.1518	81.1426	81.0804	81.1263	81.0784	81.0362	81.2421	81.1518	81.3094	81.1446	81.2006	81.2876	81.2264	81.2076	81.1593	81.2043	81.1813	81.2105	81.2377	81.1883	81.0771	81.2233	81.1298	81.1542	81.2017	81.2631	81.2092	81.0529	81.2006	81.2791	81.0493	80.9787
Y_ruckeri_GCA_001882465.1_ASM188246v1	80.8257	80.8544	83.8842	81.0358	80.9973	81.0079	81.0134	81.0165	81.1328	81.0808	81.194	81.0784	81.1064	81.067	81.1119	81.4131	81.1565	81.1623	81.017	81.0364	81.2403	81.0709	81.0583	81.2493	81.1623	81.134	80.9845	81.1122	81.0513	81.0938	81.0283	81.0062	81.0207	81.0231	81.2293	81.0681	81.0692	81.0314	81.1472	81.1294	81.0958	81.0922	81.0468	81.0667	81.0412	81.1122	81.2718	81.0055	80.9664
Y_ruckeri_GCA_001882625.1_ASM188262v1	80.8372	80.8541	83.8906	81.0257	81.0225	81.0097	81.0269	81.0279	81.1531	81.0757	81.217	81.0869	81.1095	81.0829	81.1334	81.4313	81.1621	81.1759	81.0453	81.0633	81.2714	81.0991	81.0677	81.2646	81.1759	81.1688	80.9874	81.111	81.0462	81.1022	81.0502	81.0195	81.0354	81.0443	81.2234	81.0762	81.0687	81.0068	81.1447	81.1314	81.1314	81.0899	81.0583	81.0725	81.022	81.111	81.2831	81.0381	80.9565
Y_ruckeri_GCA_001882675.1_ASM188267v1	80.8504	80.8663	83.9622	81.0496	81.0562	81.0463	81.052	81.0452	81.1475	81.1069	81.2175	81.0873	81.1521	81.1184	81.1478	81.4609	81.2129	81.2111	81.0622	81.099	81.3037	81.1036	81.1265	81.3174	81.2111	81.1887	81.0234	81.1675	81.0959	81.1427	81.0692	81.0563	81.0689	81.0464	81.2796	81.1319	81.0868	81.0337	81.2138	81.1641	81.1468	81.1889	81.0983	81.1056	81.0962	81.1675	81.3256	81.0552	80.9758
Y_ruckeri_GCA_001882715.1_ASM188271v1	80.856	80.874	83.9137	80.9905	80.9824	81.001	81.017	81.0159	81.1115	81.0473	81.1929	81.0753	81.104	81.0281	81.1527	81.4082	81.1879	81.1303	81.0714	81.0311	81.2213	81.0558	81.0436	81.2085	81.1303	81.248	81.0226	81.1397	81.0836	81.2078	81.123	81.0601	81.1253	81.065	81.2588	81.0955	81.1015	81.0582	81.2024	81.1684	81.1774	81.1178	81.1518	81.14	81.0943	81.1397	81.3421	81.0136	80.9353
Y_ruckeri_GCA_001882895.1_ASM188289v1	80.8878	80.8785	83.8432	80.9691	80.9476	81.0193	81.0009	81.0427	81.0764	81.0697	81.2335	81.0874	81.1328	81.0709	81.1159	81.4293	81.2048	81.106	81.0463	81.0298	81.3128	81.0885	81.0932	81.2659	81.106	81.1564	81.0088	81.1067	81.0901	81.0863	81.0487	81.0029	81.0034	81.0531	81.2882	81.0934	81.0188	81.0756	81.1907	81.1627	81.1318	81.0479	81.0789	81.1464	81.059	81.1067	81.3262	80.9926	80.983
Y_ruckeri_GCA_001882925.1_ASM188292v1	80.8508	80.8171	83.7861	80.9759	80.9689	80.9894	80.9884	81.0008	81.0322	81.0199	81.1678	81.0651	81.0762	81.0481	81.1087	81.4194	81.1957	81.1573	81.0464	81.0129	81.2727	81.1048	81.0871	81.2166	81.1573	81.1905	81.0149	81.1145	81.1615	81.0467	81.096	81.0562	81.047	81.0709	81.3408	81.1125	81.0543	81.1309	81.2063	81.1583	81.1449	81.1206	81.1049	81.1232	81.1228	81.1145	81.3466	80.9766	80.9307
Y_ruckeri_GCA_001882945.1_ASM188294v1	80.8836	80.907	83.8784	81.0018	80.9649	80.9975	81.0075	81.0404	81.0823	81.083	81.1591	81.072	81.0635	81.0384	81.1492	81.4101	81.2156	81.1311	81.0473	81.0706	81.2658	81.0904	81.0836	81.2791	81.1311	81.241	81.0452	81.1821	81.1462	81.1907	81.123	81.0638	81.1589	81.0736	81.3584	81.1393	81.1388	81.1481	81.184	81.2218	81.2185	81.1377	81.1187	81.1979	81.1522	81.1821	81.422	81.0311	80.9803
Y_ruckeri_GCA_001882955.1_ASM188295v1	80.814	80.8556	83.7847	80.9674	80.98	81.0036	81.0079	81.0499	81.0509	81.0203	81.2032	81.0872	81.0783	81.0921	81.3573	81.3885	80.9572	81.0675	81.1157	81.1367	81.1018	81.1542	81.107	81.0633	81.0675	81.2459	81.0876	81.1477	81.1166	81.171	81.3787	81.0343	81.2451	81.1486	81.0744	81.076	81.2588	81.1241	81.1019	81.3827	81.2776	81.0605	81.1727	81.1369	81.0149	81.1477	81.1768	81.2655	80.9637
Y_ruckeri_GCA_001882975.1_ASM188297v1	80.9912	81.042	83.8284	81.0326	80.98	81.0434	80.9723	81.108	81.1562	81.1747	81.231	81.1492	81.0903	81.0959	81.3599	81.4865	81.2048	81.2367	81.2537	81.1322	81.2032	81.1181	81.105	81.2143	81.2367	81.4333	81.267	81.2058	81.5228	81.2508	81.3609	81.2216	81.2239	81.3365	81.2817	81.2264	81.1692	81.1179	81.2464	81.2219	81.2951	81.4446	81.3462	81.2162	81.1325	81.2058	81.4266	81.2737	81.1554
Y_ruckeri_GCA_001882995.1_ASM188299v1	80.8778	80.9229	83.8573	81.0208	80.959	81.0215	80.8918	81.0241	81.0328	80.9912	81.0902	81.078	81.0835	81.0297	81.1532	81.3423	81.1243	81.0869	81.068	81.0918	81.1649	81.0722	81.0425	81.1965	81.0869	81.2119	81.0697	81.1783	81.1727	81.2185	81.1023	80.9942	81.2141	81.0938	81.2568	81.1128	81.1301	81.1376	81.2256	81.18	81.231	81.18	81.1572	81.2036	81.0631	81.1783	81.2914	81.0183	80.9733
Y_ruckeri_GCA_001883025.1_ASM188302v1	80.8904	80.9545	83.8417	81.0397	80.9909	81.0351	80.8823	81.0297	81.0485	81.0234	81.1545	81.1224	81.0934	81.0326	81.1826	81.3626	81.1747	81.1138	81.1114	81.1121	81.1943	81.1134	81.0596	81.249	81.1138	81.1769	81.0225	81.1471	81.1424	81.1941	81.0717	80.9768	81.1963	81.0974	81.2382	81.1102	81.1081	81.098	81.191	81.116	81.2303	81.1742	81.1364	81.1631	81.0217	81.1471	81.2685	81.022	80.9796
Y_ruckeri_GCA_001883035.1_ASM188303v1	80.8747	80.9705	83.9069	81.0843	80.988	81.0872	80.8817	81.0792	81.1119	81.0747	81.1814	81.1304	81.139	81.0775	81.15	81.4115	81.1787	81.1182	81.0951	81.1097	81.1538	81.0948	81.0338	81.2492	81.1182	81.1827	81.0195	81.1205	81.148	81.1552	81.0526	80.9711	81.1599	81.0475	81.1755	81.0842	81.095	81.0669	81.1515	81.0847	81.1604	81.1355	81.1014	81.1226	80.98	81.1205	81.2516	81.081	81.0265
Y_ruckeri_GCA_001883065.1_ASM188306v1	80.8524	80.84	83.8754	80.9029	80.9308	80.9521	80.9692	81.032	81.0476	80.982	81.2106	81.0258	81.1104	81.0408	81.1168	81.4149	81.2003	81.1604	81.0376	81.0149	81.3325	81.1478	81.0876	81.2199	81.1604	81.1442	81.0315	81.0729	81.0646	81.0654	81.0585	81.0008	80.9804	81.0317	81.2634	81.06	80.9989	81.0661	81.1417	81.1186	81.1388	81.0358	81.067	81.0537	81.0715	81.0729	81.2529	80.9693	80.9631
Y_ruckeri_GCA_001883075.1_ASM188307v1	80.8487	80.8652	83.8818	80.9712	80.9246	81.0306	80.9809	81.0603	81.0683	81.0367	81.2271	81.0798	81.0961	81.0638	81.0962	81.3865	81.1884	81.1202	81.0245	81.0057	81.3042	81.0806	81.0619	81.2591	81.1202	81.1366	80.9956	81.0756	81.0523	81.0802	81.0482	81.0063	81.0017	81.0371	81.2861	81.0715	81.0064	81.05	81.1631	81.1344	81.1099	81.0346	81.0485	81.1001	81.0669	81.0756	81.2935	81.014	80.9852
Y_ruckeri_GCA_001883105.1_ASM188310v1	80.8731	80.9245	83.9116	80.9542	80.9435	81.0361	81.0021	81.0854	81.1054	81.0738	81.2714	81.091	81.1287	81.0983	81.1295	81.4228	81.2222	81.1482	81.0496	81.0079	81.3029	81.0615	81.0586	81.2618	81.1482	81.1722	81.0202	81.1327	81.0786	81.0973	81.0664	81.0595	81.0317	81.0654	81.2882	81.1002	81.0609	81.0787	81.1984	81.171	81.1217	81.0387	81.0992	81.1141	81.1124	81.1327	81.3432	81.0459	80.9538
Y_ruckeri_GCA_001883115.1_ASM188311v1	80.741	80.7501	83.789	80.9734	80.9824	80.976	80.9649	81.0132	81.0855	81.0384	81.1881	81.1013	81.11	81.0572	81.3863	81.3895	80.9927	81.0695	81.1627	81.1606	81.1243	81.2464	81.1895	81.1059	81.0695	81.287	81.1081	81.1398	81.1032	81.1261	81.3799	81.035	81.1743	81.1187	81.0533	81.0697	81.2592	81.0849	81.089	81.36	81.2316	80.9767	81.1535	81.1399	81.0371	81.1398	81.1635	81.2521	80.9624
Y_ruckeri_GCA_001883145.1_ASM188314v1	80.7701	80.7876	83.8083	80.9683	81.0136	80.9908	80.975	81.0297	81.0515	81.0271	81.2177	81.0749	81.0592	81.0838	81.3497	81.3583	80.9963	81.0204	81.0832	81.1559	81.1437	81.2356	81.1706	81.095	81.0204	81.2354	81.0578	81.1004	81.0919	81.1459	81.3311	81.0229	81.1477	81.1291	81.0575	81.0661	81.2356	81.1362	81.0782	81.38	81.2099	81.0308	81.1158	81.1254	80.9896	81.1004	81.102	81.2634	80.952
Y_ruckeri_GCA_001883155.1_ASM188315v1	80.888	80.8327	83.8631	80.9819	80.9057	80.9888	81.0014	81.0472	81.07	81.0356	81.239	81.0895	81.1108	81.0335	81.0847	81.3879	81.1593	81.1212	81.0076	80.9992	81.2138	81.0328	80.9841	81.1956	81.1212	81.1869	80.9879	81.0766	81.0751	81.0955	81.1223	80.989	81.0121	81.0382	81.2482	81.0457	80.9872	81.0256	81.1649	81.139	81.1168	81.0913	81.0386	81.0789	81.0403	81.0766	81.2728	80.9929	80.9313
Y_ruckeri_GCA_001883185.1_ASM188318v1	80.9781	81.0146	83.8782	81.028	80.9573	80.9975	80.9395	80.9909	81.105	81.0612	81.1731	81.0932	81.0751	81.0517	81.3463	81.451	81.1536	81.1749	81.2296	81.1001	81.2278	81.1316	81.0716	81.1738	81.1749	81.3482	81.1082	81.1384	81.4503	81.1596	81.2615	81.0748	81.1552	81.1921	81.2359	81.1913	81.1005	81.0686	81.1956	81.0799	81.2033	81.369	81.2677	81.1116	81.049	81.1384	81.3864	81.1834	81.0541
Y_ruckeri_GCA_001883195.1_ASM188319v1	80.8847	80.9215	83.8525	80.9664	81.0391	81.0358	80.9477	80.9975	81.0456	80.9867	81.2134	81.0729	81.0662	80.9822	81.1803	81.3803	81.1061	81.1239	81.1399	81.188	81.1774	81.0873	81.1644	81.2363	81.1239	81.1432	81.1199	81.1491	81.0877	81.1534	81.0517	81.0526	81.0957	81.0921	81.0212	81.104	81.2235	81.1161	81.2072	81.1711	81.279	81.1534	81.1343	81.1765	81.0452	81.1491	81.1704	81.0394	80.9825
Y_ruckeri_GCA_001883225.1_ASM188322v1	80.9425	80.9953	83.8445	80.9746	81.0506	81.0585	80.9494	81.0319	81.0819	81.0264	81.2025	81.0711	81.1619	81.0287	81.1659	81.3791	81.0006	81.1183	81.1473	81.0715	81.0865	81.0521	81.0922	81.1219	81.1183	81.1019	81.0803	81.0936	81.0897	81.1403	81.0331	81.0178	81.0803	81.0853	80.9463	81.1356	81.1393	81.0764	81.1593	81.1409	81.2449	81.1315	81.1237	81.155	81.0153	81.0936	81.0963	81.0744	81.0307
Y_ruckeri_GCA_001883245.1_ASM188324v1	80.8402	80.8516	83.9021	81.0271	81.023	81.0002	81.0201	81.0154	81.1448	81.0784	81.2176	81.0826	81.1265	81.0762	81.1399	81.4487	81.1766	81.1941	81.0446	81.0576	81.2634	81.1082	81.0891	81.2745	81.1941	81.1616	81.0008	81.119	81.05	81.1082	81.0508	81.0258	81.0422	81.0465	81.2371	81.0888	81.0675	81.0161	81.1582	81.1314	81.1334	81.0947	81.0742	81.0866	81.0386	81.119	81.3085	81.0301	80.9589
Y_ruckeri_GCA_001883255.1_ASM188325v1	80.8918	80.8932	83.9037	81.0558	80.9737	81.0368	81.0177	81.0297	81.0882	81.072	81.1808	81.0549	81.0918	81.0635	81.1019	81.3798	81.1671	81.1528	80.9968	80.9985	81.209	81.0675	81.0624	81.2252	81.1528	81.1799	81.0097	81.1271	81.0927	81.1102	81.0722	81.0393	81.0735	81.0393	81.2727	81.0962	81.1219	81.0961	81.1805	81.1386	81.1209	81.113	81.0754	81.143	81.083	81.1271	81.332	80.99	80.9447
Y_ruckeri_GCA_001883265.1_ASM188326v1	80.8486	80.8686	83.9078	81.0583	81.0517	81.0539	81.0124	81.0354	81.1759	81.1084	81.2619	81.1514	81.1586	81.0957	81.1669	81.4356	81.1698	81.1903	81.0536	81.08	81.3057	81.0939	81.0814	81.2809	81.1903	81.1548	81.0136	81.1343	81.0911	81.1452	81.0702	81.0618	81.0855	81.0938	81.2043	81.0924	81.0905	81.0349	81.1592	81.1398	81.1246	81.0801	81.1058	81.0789	81.0728	81.1343	81.2906	81.0095	80.9448
Y_ruckeri_GCA_001883275.1_ASM188327v1	80.8544	80.8125	83.8228	80.9658	80.9396	80.9668	80.9647	81.0675	81.0358	81.0365	81.202	81.0661	81.0545	81.0531	81.0234	81.368	81.1994	81.115	80.9627	80.9765	81.2692	81.0342	81.0373	81.2037	81.115	81.1261	80.9802	81.0962	81.0712	81.0391	81.038	81.0271	80.9851	81.0166	81.2929	81.0701	81.0468	81.1127	81.1582	81.15	81.1086	81.061	81.0376	81.1019	81.0706	81.0962	81.2934	81.0237	80.9737
Y_ruckeri_GCA_001883325.1_ASM188332v1	80.8739	80.945	83.833	81.0428	80.9819	81.0309	80.9169	81.0151	81.0722	80.9869	81.146	81.0801	81.043	81.0537	81.1492	81.4163	81.1972	81.1096	81.0784	81.0868	81.1687	81.0713	81.0799	81.2615	81.1096	81.2482	81.0598	81.1288	81.2873	81.1778	81.1981	81.108	81.1778	81.1515	81.2206	81.1891	81.1406	81.1285	81.1957	81.1234	81.1762	81.2053	81.2147	81.1845	81.0362	81.1288	81.244	81.0211	81.012
Y_ruckeri_GCA_001883335.1_ASM188333v1	80.8748	80.8589	83.9016	81.0053	80.9884	80.9749	81.0125	81.0024	81.0951	81.042	81.1885	81.0381	81.1008	81.0484	81.1155	81.404	81.1726	81.1673	81.0283	81.0169	81.2429	81.0997	81.0731	81.2452	81.1673	81.2202	81.0321	81.1447	81.0932	81.1463	81.1048	81.0665	81.0932	81.055	81.2788	81.1212	81.1155	81.0587	81.1999	81.1437	81.1716	81.1242	81.1178	81.1297	81.0735	81.1447	81.3541	80.9958	80.9204
Y_ruckeri_GCA_001883345.1_ASM188334v1	80.8707	80.8842	83.8614	81.0177	81.0344	81.0116	80.9991	81.058	81.117	81.0634	81.2658	81.0935	81.1537	81.1172	81.1752	81.47	81.2259	81.1753	81.0549	81.0967	81.365	81.1117	81.1615	81.2823	81.1753	81.1323	81.0139	81.0997	81.0993	81.073	81.023	81.0141	81.0112	81.054	81.2558	81.069	81.0231	81.0703	81.1296	81.1419	81.1479	81.0745	81.0518	81.0983	81.0689	81.0997	81.2737	81.0179	81.0019
Y_ruckeri_GCA_001883365.1_ASM188336v1	80.8678	80.803	83.866	80.989	80.9461	81.0323	80.9507	81.0564	81.0672	81.0888	81.1946	81.092	81.0688	81.0868	81.0745	81.3737	81.1576	81.0623	80.956	81.0229	81.3004	81.066	81.0677	81.2148	81.0623	81.0915	81.0121	81.0683	81.0328	81.0695	80.9874	81.0135	80.9794	81.022	81.2614	81.0024	81.0532	81.0724	81.0946	81.0965	81.0717	81.0285	81.0387	81.0506	81.025	81.0683	81.2872	80.9836	80.9521
Y_ruckeri_GCA_001883405.1_ASM188340v1	80.8972	80.8746	83.8657	80.9709	81.0034	81.0199	81.0081	81.0615	81.0816	81.1245	81.2447	81.147	81.1297	81.0971	81.1296	81.4489	81.2351	81.1386	81.0898	81.0549	81.2563	81.0707	81.0652	81.2345	81.1386	81.1961	81.0134	81.1162	81.1094	81.1665	81.0999	81.0181	81.0819	81.0312	81.2661	81.0603	81.0579	81.1016	81.1293	81.162	81.1824	81.0824	81.0916	81.1182	81.0968	81.1162	81.3196	80.984	80.9952
Y_ruckeri_GCA_001883415.1_ASM188341v1	80.8617	80.9321	83.8781	80.9718	80.9875	81.0151	80.9633	81.0414	81.1004	81.0726	81.2662	81.1036	81.0798	81.0863	81.1771	81.4822	81.2613	81.1975	81.0619	81.1233	81.4033	81.1448	81.1768	81.3546	81.1975	81.1327	81.02	81.0792	81.1008	81.0933	81.0219	81.0633	81.0423	81.0825	81.2696	81.0737	81.0418	81.0539	81.1338	81.1515	81.1443	81.0649	81.078	81.098	81.0548	81.0792	81.2841	81.0372	81.0084
Y_ruckeri_GCA_001883425.1_ASM188342v1	80.8229	80.7857	83.8304	80.9641	80.9072	80.9801	80.9573	81.0471	81.0416	81.01	81.1786	81.03	81.0704	81.0149	81.105	81.4062	81.1954	81.1388	81.0016	81.0071	81.2889	81.0942	81.0557	81.234	81.1388	81.1077	80.9859	81.0579	81.0254	81.0157	81.0273	80.9731	80.9595	80.981	81.3124	81.0827	81.0083	81.0625	81.1387	81.1347	81.0631	81.028	81.022	81.0721	81.025	81.0579	81.2614	81.0041	80.9651
Y_ruckeri_GCA_001883435.1_ASM188343v1	80.9024	80.9174	83.8502	80.9643	80.9478	80.9916	81.0122	81.0228	81.0395	81.0261	81.2446	81.0536	81.0946	81.057	81.1573	81.424	81.2223	81.1376	81.0386	81.0462	81.3277	81.1213	81.115	81.2486	81.1376	81.1839	81.026	81.1243	81.1255	81.1192	81.0857	81.0431	81.0558	81.0941	81.3358	81.1206	81.0702	81.0897	81.2212	81.1918	81.1728	81.1065	81.098	81.1598	81.1163	81.1243	81.3585	81.0211	80.9674
Y_ruckeri_GCA_001883485.1_ASM188348v1	80.8693	80.8982	83.8643	81.0246	80.9907	81.0261	80.9806	81.0451	81.0943	81.0703	81.2568	81.0966	81.0954	81.1046	81.1339	81.4728	81.2512	81.1999	81.0423	81.1279	81.3535	81.1313	81.1143	81.3363	81.1999	81.131	80.9968	81.0842	81.09	81.0858	81.0399	81.0275	81.0098	81.0923	81.2754	81.0512	81.0641	81.075	81.1354	81.1694	81.1268	81.1071	81.0774	81.1126	81.0442	81.0842	81.2632	81.0462	81.0059
Y_ruckeri_GCA_001883495.1_ASM188349v1	80.8655	80.8706	83.8572	80.9873	80.9512	81.0021	80.9756	81.0579	81.092	81.0829	81.2318	81.0832	81.1157	81.009	81.1319	81.4316	81.2288	81.1718	81.0222	81.0118	81.3443	81.08	81.0752	81.2634	81.1718	81.1096	80.9557	81.0875	81.0423	81.0389	81.0214	81.0328	80.9632	81.0143	81.2224	81.0484	81.0563	81.0577	81.1389	81.1186	81.1045	81.047	81.0462	81.0961	81.0287	81.0875	81.2579	80.9962	80.9827
Y_ruckeri_GCA_001883525.1_ASM188352v1	80.8662	80.813	83.8122	80.9372	80.9637	80.9987	80.9928	80.9953	81.0524	81.0299	81.1154	81.0741	81.0956	81.0516	81.1424	81.3745	81.1987	81.0735	81.0528	81.0226	81.2825	81.0735	81.0407	81.1959	81.0735	81.1894	81.0284	81.1253	81.0955	81.1539	81.0828	81.0131	81.1032	81.101	81.2881	81.0869	81.0362	81.1281	81.1873	81.1858	81.1807	81.0488	81.11	81.1011	81.1092	81.1253	81.3201	80.9417	80.9555
Y_ruckeri_GCA_001883535.1_ASM188353v1	80.857	80.9453	83.8782	81.0141	80.9921	80.9818	80.954	81.0073	81.0429	81.0413	81.1556	81.1146	81.131	81.0634	81.1996	81.4752	81.1692	81.1154	81.1094	81.1008	81.0964	81.0389	81.0052	81.2058	81.1154	81.2671	80.9564	81.0893	81.2486	81.1531	81.2209	81.0712	81.1568	81.1477	81.2261	81.1453	81.0849	81.071	81.175	81.0967	81.1067	81.1949	81.1949	81.1257	81.0001	81.0893	81.2739	81.0054	80.9579
Y_ruckeri_GCA_001883565.1_ASM188356v1	80.8699	80.8531	83.8471	80.9862	80.9277	81.0117	80.9738	81.0379	81.0788	81.0556	81.2386	81.062	81.1154	81.0227	81.1409	81.4281	81.2024	81.1553	81.0354	81.0006	81.2805	81.0639	81.0631	81.2341	81.1553	81.1619	81.0657	81.1202	81.1328	81.1196	81.0877	81.0441	81.0428	81.0814	81.2695	81.1174	81.0971	81.0542	81.1998	81.1663	81.1319	81.1106	81.1343	81.1569	81.0803	81.1202	81.3114	81.0361	80.991
Y_ruckeri_GCA_001883575.1_ASM188357v1	80.886	80.8726	83.843	80.9728	80.9548	81.0119	81.0188	81.0435	81.0813	81.0442	81.2373	81.0891	81.1151	81.0553	81.088	81.3898	81.1949	81.0889	81.0199	81.0031	81.3027	81.0727	81.0559	81.1951	81.0889	81.1521	81.0107	81.1061	81.0928	81.0912	81.0557	80.9915	81.0221	81.0595	81.3009	81.0953	81.0274	81.079	81.2069	81.1638	81.1197	81.0679	81.0742	81.1085	81.0885	81.1061	81.3274	80.9962	80.9537
Y_ruckeri_GCA_001883605.1_ASM188360v1	80.9218	80.8764	83.8587	80.9724	80.9708	80.9899	81.026	81.0579	81.0662	81.0585	81.2687	81.0975	81.1142	81.0733	81.1303	81.4466	81.2289	81.1521	81.0507	81.0199	81.3195	81.0933	81.0751	81.2684	81.1521	81.1498	81.0206	81.091	81.0963	81.0852	81.0605	81.0348	81.0111	81.0205	81.2881	81.0962	81.0596	81.0938	81.1797	81.1468	81.1324	81.0725	81.068	81.1185	81.0708	81.091	81.3032	81.0254	80.9778
Y_ruckeri_GCA_001883615.1_ASM188361v1	80.844	80.8412	83.8722	80.9403	80.918	80.983	80.9478	81.0571	81.0736	81.0359	81.2056	81.0647	81.1109	81.0285	81.0972	81.3633	81.1752	81.1179	80.999	80.963	81.2386	81.0598	81.0014	81.2038	81.1179	81.1367	81.0203	81.0946	81.1041	81.0712	81.053	81.0202	80.9886	81.0299	81.2793	81.0748	81.0005	81.0676	81.1643	81.1254	81.0974	81.0579	81.0726	81.0376	81.0959	81.0946	81.2487	80.9732	80.9538
Y_ruckeri_GCA_001883745.1_ASM188374v1	80.8431	80.8637	83.8935	81.0371	81.0035	80.9769	80.9997	80.9984	81.1351	81.0324	81.1684	81.0525	81.1214	81.0608	81.1387	81.4188	81.1694	81.188	81.0398	81.0312	81.2298	81.1035	81.0609	81.2775	81.188	81.1721	81.0289	81.1375	81.0718	81.0954	81.0632	81.0158	81.0556	81.0481	81.2172	81.0971	81.0879	81.0116	81.1639	81.143	81.1172	81.1034	81.0559	81.104	81.0704	81.1375	81.3058	81.0109	80.9746
Y_ruckeri_GCA_001883755.1_ASM188375v1	80.859	80.8686	83.9013	81.0389	81.0222	81.0144	81.0387	81.0095	81.1463	81.0833	81.216	81.0783	81.1395	81.0815	81.1644	81.4447	81.191	81.2008	81.0659	81.078	81.282	81.1247	81.1053	81.288	81.2008	81.1688	81.0086	81.1395	81.0751	81.1164	81.066	81.034	81.0503	81.05	81.2469	81.1051	81.0891	81.0372	81.1794	81.1619	81.1302	81.115	81.0848	81.1043	81.0708	81.1395	81.3077	81.0491	80.9887
Y_ruckeri_GCA_001883765.1_ASM188376v1	80.8307	80.855	83.8916	81.0745	81.0286	81.0257	81.0089	81.017	81.1474	81.0598	81.1639	81.0717	81.124	81.076	81.1449	81.418	81.1562	81.177	81.0321	81.015	81.2389	81.0769	81.0507	81.2632	81.177	81.1543	81.0341	81.1173	81.0625	81.1071	81.0509	81.0062	81.0762	81.0596	81.1964	81.0902	81.0969	81.0016	81.1482	81.137	81.1275	81.0946	81.0676	81.1203	81.0809	81.1173	81.2983	81.0204	80.9945
Y_ruckeri_GCA_002192595.1_ASM219259v1	81.0924	81.0626	83.8617	80.9468	81.1899	80.8969	81.0031	80.9422	81.0322	80.9678	81.1188	81.0242	81.0458	81.0871	81.1429	81.7597	81.2632	81.197	81.087	81.1683	81.3713	81.1618	81.1603	81.3691	81.197	81.2135	81.1423	81.1837	81.1526	81.1254	81.0916	81.1651	81.1066	81.1315	81.3611	81.1258	81.1303	81.1916	81.1875	81.1974	81.1575	81.1504	81.0885	81.1177	81.0899	81.1837	81.6529	81.0781	80.9832
Y_ruckeri_GCA_002442495.2_ASM244249v2	81.1628	81.1666	83.9134	80.9943	81.2046	80.9822	81.0067	81.0132	81.1671	81.1039	81.2318	81.1091	81.0971	81.1258	81.1807	81.5148	81.1984	81.0728	81.0728	81.1471	81.2995	81.1173	81.171	81.2777	81.0728	81.1297	80.9165	81.1644	81.1372	81.157	81.0519	81.0532	81.0779	81.1625	81.0388	81.1497	81.1182	81.089	81.183	81.1198	81.1406	81.07	81.0964	81.0668	81.0828	81.1644	81.366	81.144	80.9828
Y_ruckeri_GCA_002738395.1_ASM273839v1	80.9218	80.8421	83.9303	81.0412	81.0631	81.0819	81.0625	81.1169	81.1459	81.0164	81.2664	81.0716	81.1163	81.1646	81.242	81.3626	81.2516	81.1737	81.2167	81.1706	81.1431	81.1639	81.1618	81.2497	81.1737	81.2309	81.1454	81.2373	81.2108	81.1741	81.1612	81.1064	81.1038	81.1553	81.2475	81.1952	81.2191	81.1233	81.2317	81.2453	81.3041	81.3702	81.1715	81.1383	81.1355	81.2373	81.2853	81.0815	81.0311
Y_ruckeri_GCA_008086925.1_ASM808692v1	80.9186	80.9398	83.8453	81.0717	81.0153	81.0286	80.9976	81.0307	81.1186	81.0033	81.1913	81.163	81.0742	81.1757	81.3018	81.3377	81.2547	81.1704	81.1828	81.1403	81.1987	81.1761	81.1722	81.2621	81.1704	81.2344	81.1479	81.1387	81.1825	81.1284	81.1353	81.0608	81.0758	81.188	81.1185	81.1208	81.1856	81.0905	81.1534	81.2718	81.2753	81.2855	81.1466	81.1317	81.0599	81.1387	81.2556	81.0855	81.0412
Y_ruckeri_GCA_017498685.1_ASM1749868v1	81.1363	80.982	83.8665	80.9914	81.2289	80.9428	80.9688	81.059	81.0931	80.9509	81.1896	81.0925	81.055	81.1705	81.3246	81.5888	81.2496	81.1649	81.2008	81.1018	81.0936	81.1312	81.145	81.1595	81.1649	81.2184	81.0903	81.2713	81.1965	81.2119	81.1772	81.0825	81.0795	81.2071	81.1249	81.1284	81.1351	81.1334	81.2455	81.2416	81.2439	81.2967	81.1639	81.1184	81.1048	81.2713	81.3674	81.002	80.9712
Y_ruckeri_GCA_021399055.1_ASM2139905v1	81.1715	81.1597	83.8114	81.0536	81.3288	81.0252	80.995	81.1063	81.3343	81.0484	81.1903	81.0047	81.1737	81.2027	81.2362	81.6401	81.1407	81.2223	81.1551	81.1967	81.1921	81.1055	81.1394	81.1864	81.2223	81.3157	81.2104	81.2657	81.2179	81.2336	81.3119	81.2287	81.2161	81.7605	81.091	81.2981	81.145	81.131	81.2034	81.2394	81.2339	81.2057	81.3148	81.1789	81.1187	81.2657	81.3546	81.1794	81.0635
Y_ruckeri_GCA_021399075.1_ASM2139907v1	81.0654	81.1508	83.8316	81.0756	81.328	81.0183	80.9892	81.0571	81.3058	81.0056	81.1753	80.9932	81.1521	81.1695	81.2029	81.6748	81.1295	81.2315	81.1326	81.1579	81.1641	81.1444	81.1464	81.1651	81.2315	81.1628	81.233	81.2098	81.1403	81.2793	81.1483	81.1495	81.2358	81.1622	81.0773	81.5323	81.1358	81.1249	81.1897	81.226	81.2459	81.6257	81.2494	81.1992	81.1272	81.2098	81.4578	81.1423	81.0555
Y_ruckeri_GCA_021399095.1_ASM2139909v1	81.0904	81.1171	83.8965	81.0107	81.2834	81.0183	81.035	81.0954	81.0789	80.9455	81.1971	81.109	81.0237	81.1963	81.2255	81.5778	81.2355	81.1038	81.1809	81.1226	81.0579	81.0992	81.0904	81.1907	81.1038	81.2235	81.107	81.1797	81.1893	81.1888	81.1819	81.147	81.0544	81.2051	81.1404	81.1222	81.1332	81.1238	81.1925	81.243	81.2238	81.3085	81.1321	81.1142	81.0862	81.1797	81.4345	81.0547	80.9789
Y_ruckeri_GCA_021399115.1_ASM2139911v1	81.0847	81.1062	83.8549	81.053	81.2109	80.9949	80.9526	81.1509	81.1472	81.0044	81.2047	81.0137	81.0785	80.9924	81.1584	81.6657	81.1604	81.2293	81.0741	81.1055	81.1194	81.0321	81.0959	81.1855	81.2293	81.1571	81.1709	81.1556	81.1274	81.074	81.1432	81.1134	81.0407	81.1477	81.0214	81.1133	81.1069	81.1274	81.1053	81.1222	81.2392	81.1747	81.1197	81.1239	81.012	81.1556	81.3049	81.1705	81.0268
Y_ruckeri_GCA_021399135.1_ASM2139913v1	81.0541	81.0774	83.9001	81.0847	81.3081	80.9518	81.0632	81.02	81.1704	80.9512	81.2535	81.0377	81.0952	81.0305	81.2516	81.6917	81.1744	81.2277	81.1554	81.148	81.3303	81.1609	81.187	81.217	81.2277	81.3345	81.1976	81.3338	81.2952	81.1634	81.3756	81.1224	81.1658	81.1896	81.0568	81.268	81.0844	81.1486	81.2103	81.0522	81.2734	81.1625	81.2795	81.2233	81.0956	81.3338	81.3268	81.147	81.0633
Y_ruckeri_GCA_021399155.1_ASM2139915v1	81.1864	81.1051	83.8969	81.0325	81.2395	80.9529	81.0603	80.9644	81.1685	81.0227	81.1609	81.1271	81.1648	81.1303	81.1819	81.6687	81.141	81.1505	81.1498	81.1731	81.1199	81.1257	81.117	81.1305	81.1505	81.08	81.1358	81.1891	81.225	81.1924	81.0416	81.02	81.1269	81.0601	80.9591	81.1689	81.0195	81.1989	81.2049	81.1488	81.1847	81.176	81.1404	81.0978	81.0365	81.1891	81.2984	81.1032	80.9983
Y_ruckeri_GCA_021399175.1_ASM2139917v1	81.21	81.106	83.8867	80.9784	81.2951	80.9798	80.9999	81.0344	81.0987	80.9167	81.1508	81.0913	81.0727	81.1641	81.2901	81.6394	81.2171	81.1249	81.2728	81.1485	81.1411	81.0863	81.1255	81.1699	81.1249	81.2357	81.0482	81.161	81.2108	81.1386	81.1574	81.1048	81.0125	81.21	81.1302	81.0307	81.0877	81.1241	81.1651	81.2859	81.2117	81.2281	81.069	81.0812	81.0168	81.161	81.351	81.0164	80.948
Y_ruckeri_GCA_021399195.1_ASM2139919v1	81.1984	81.1777	83.8673	81.0748	81.3397	81.0861	81.0632	81.0422	81.18	81.107	81.295	81.1127	81.169	81.2065	81.18	81.6105	81.1225	81.122	81.0872	81.1866	81.1963	81.1993	81.1785	81.2489	81.122	81.4425	81.0623	81.2267	81.4447	81.1759	81.4238	81.0676	81.1678	81.16	81.3666	81.1943	81.1793	81.1272	81.1639	81.1777	81.2138	81.2162	81.1967	81.2176	81.1474	81.2267	81.7048	81.1154	81.0276
Y_ruckeri_GCA_021399215.1_ASM2139921v1	81.1358	81.0594	83.9538	81.0043	81.2986	81.0004	81.0337	81.1116	81.1444	80.9896	81.2582	81.0703	81.0705	81.2414	81.398	81.6953	81.3279	81.1957	81.3228	81.2214	81.1663	81.1856	81.2456	81.2437	81.1957	81.2036	81.1595	81.2512	81.2912	81.2124	81.1548	81.1665	81.0979	81.3095	81.1103	81.1232	81.1978	81.1816	81.1999	81.2661	81.259	81.3336	81.115	81.1423	81.121	81.2512	81.4369	81.0536	80.98
Y_ruckeri_GCA_021399235.1_ASM2139923v1	81.1841	81.0352	83.8802	80.9608	81.1352	80.9013	81.0697	80.9761	81.0607	80.9269	81.176	81.1103	81.1062	81.1825	81.2921	81.5887	81.2432	81.171	81.2155	81.1187	81.1057	81.1469	81.1604	81.2449	81.171	81.2014	81.0299	81.164	81.1421	81.0879	81.1124	81.0948	81.0418	81.2011	81.0751	81.1318	81.0616	81.047	81.1566	81.2446	81.2175	81.2164	81.1499	81.0888	81.0257	81.164	81.3989	81.0611	80.9839
Y_ruckeri_GCA_023212225.1_ASM2321222v1	80.8761	80.863	83.8896	81.0383	81.0879	81.026	80.9635	81.1396	81.0337	81.0071	81.2037	81.0679	81.0367	81.18	81.3442	81.4349	81.2813	81.1954	81.1805	81.208	81.1625	81.1165	81.1569	81.2183	81.1954	81.2343	81.1199	81.1433	81.1712	81.0895	81.1087	81.1281	81.0307	81.1714	81.1291	81.1208	81.1703	81.1325	81.0794	81.2641	81.2736	81.2598	81.1049	81.1929	81.0083	81.1433	81.1849	81.0607	80.979
Y_ruckeri_GCA_023212235.1_ASM2321223v1	80.7686	80.9254	83.8723	80.9443	80.9462	80.9486	80.9248	80.9667	80.9806	80.8894	81.0533	81.015	81.0617	81.029	81.1912	81.4694	81.1914	81.1899	81.1496	81.1835	81.124	81.0685	81.1727	81.1317	81.1899	81.1217	81.2032	81.1568	81.1035	81.1264	81.0161	80.9701	80.9989	81.085	81.0632	81.1444	81.0614	81.1146	81.1815	81.1383	81.1673	81.233	81.1156	81.1267	81.0495	81.1568	81.1687	81.0934	81.0664
Y_ruckeri_GCA_023212245.1_ASM2321224v1	80.9841	80.9592	83.8983	81.0661	81.0151	81.0502	81.0039	80.9533	81.0481	81.0556	81.1887	81.0917	81.1609	81.1353	81.4514	81.3526	81.0704	81.1742	81.1831	81.2301	81.2019	81.3702	81.1703	81.2096	81.1742	81.2282	81.2499	81.2526	81.1392	81.2061	81.2883	81.0927	81.3492	81.1218	81.1488	81.2889	81.3903	81.2107	81.2849	81.3472	81.2937	81.2642	81.1732	81.2268	81.0885	81.2526	81.3087	81.241	81.0141
Y_ruckeri_GCA_023212255.1_ASM2321225v1	80.9793	80.8403	83.8504	81.0604	81.0429	81.0791	80.987	80.9791	81.0915	81.0031	81.2137	81.1458	81.0566	81.074	81.1298	81.4098	81.2015	81.1795	81.0892	81.0543	81.331	81.1808	81.1144	81.3294	81.1795	81.1583	81.027	81.0953	81.1753	81.1219	81.094	81.025	81.0777	81.118	81.0205	81.1574	81.0846	81.0758	81.1508	81.1217	81.0748	81.1238	81.1245	81.2114	81.1169	81.0953	81.1801	80.9558	80.9042
Y_ruckeri_GCA_023212305.1_ASM2321230v1	80.8323	80.9478	83.9372	81.1325	81.0823	81.0523	81.037	81.009	81.1057	80.9607	81.2371	81.0433	81.1474	81.1599	81.3786	81.5474	81.2368	81.3258	81.2845	81.2823	81.2565	81.1661	81.2454	81.3204	81.3258	81.1055	81.2867	81.1638	81.1728	81.1396	81.0607	81.0419	81.0951	81.1289	81.0407	81.2118	81.1753	81.0969	81.1727	81.1634	81.2873	81.219	81.1734	81.1469	81.1052	81.1638	81.1687	81.1204	81.0824
Y_ruckeri_GCA_023212325.1_ASM2321232v1	80.9826	80.9809	83.8686	81.051	81.072	81.0455	81.0165	81.0258	81.0078	81.031	81.1909	81.1043	81.1114	81.1189	81.0926	81.3455	81.0988	81.0559	81.032	81.1057	81.1578	81.0798	81.0318	81.2719	81.0559	81.3097	81.0162	81.1164	81.3716	81.131	81.2139	80.9821	81.0462	81.1071	81.217	81.0696	81.0506	81.1276	81.1813	81.1157	81.1739	81.1205	81.0576	81.1384	81.0509	81.1164	81.1709	81.1005	81.0671
Y_ruckeri_GCA_023212345.1_ASM2321234v1	80.9253	80.8709	83.8485	81.005	81.0115	81.0296	80.9707	81.0148	81.0524	80.9754	81.2437	81.0985	81.0864	81.1297	81.2849	81.4053	81.2633	81.1972	81.2464	81.1453	81.1601	81.1684	81.184	81.2505	81.1972	81.3167	81.1827	81.2317	81.2511	81.1889	81.1699	81.0845	81.0525	81.243	81.217	81.1878	81.2073	81.1343	81.2158	81.2866	81.2979	81.3193	81.1925	81.1936	81.1137	81.2317	81.2637	81.0789	80.9977
Y_ruckeri_GCA_023212365.1_ASM2321236v1	80.9939	80.9591	83.9052	81.1655	81.0829	81.0953	81.0318	81.1717	81.1826	81.1777	81.3662	81.138	81.2495	81.1671	81.2793	81.3573	81.2422	81.2121	81.1417	81.1492	81.2849	81.1342	81.1544	81.3895	81.2121	81.4334	81.1557	81.2853	81.293	81.3142	81.3506	81.1841	81.2643	81.2409	81.2148	81.3056	81.2608	81.1881	81.255	81.2168	81.2799	81.3161	81.3721	81.2359	81.1595	81.2853	81.2382	81.1078	81.0159
Y_ruckeri_GCA_023212385.1_ASM2321238v1	80.8916	80.9629	83.8819	81.0364	81.0529	81.0601	80.9596	81.0632	81.0072	81.0057	81.2062	81.0113	81.0765	81.0904	81.1495	81.3551	81.1748	81.1368	81.1482	81.1973	81.2042	81.1137	81.1298	81.2584	81.1368	81.3106	81.0967	81.1149	81.2154	81.1707	81.2086	81.1331	81.1347	81.1195	81.2156	81.1826	81.1008	81.0405	81.1591	81.071	81.1865	81.229	81.238	81.0698	81.001	81.1149	81.2724	81.0218	80.9185
Y_ruckeri_GCA_023212395.1_ASM2321239v1	80.9367	80.9747	83.8719	81.0527	81.0827	81.0909	81.0177	81.038	81.108	81.1238	81.1652	81.0741	81.1463	81.0722	81.2158	81.4047	81.2432	81.2388	81.1055	81.1452	81.3211	81.1657	81.1896	81.4816	81.2388	81.3186	81.1341	81.2728	81.2482	81.2383	81.2926	81.1222	81.2298	81.2993	81.1512	81.3027	81.2156	81.157	81.2069	81.2602	81.2854	81.244	81.3144	81.2081	81.1159	81.2728	81.2406	81.0738	80.9844
Y_ruckeri_GCA_023212425.1_ASM2321242v1	80.916	80.8422	83.9114	81.0734	81.0407	81.0194	81.0174	81.0588	81.1455	81.1116	81.2738	81.1161	81.1163	81.1522	81.1207	81.3617	81.095	81.0356	81.0835	81.1142	81.1582	81.088	81.1308	81.1509	81.0356	81.2012	81.0622	81.1945	81.1035	81.1802	81.1161	81.2193	81.125	81.2024	81.0227	81.1431	81.1579	81.1522	81.0794	81.1592	81.1796	81.1008	81.0871	81.1312	81.0347	81.1945	81.1483	81.0561	80.978
Y_ruckeri_GCA_023212445.1_ASM2321244v1	80.8791	80.8082	83.807	80.9365	80.8824	80.9582	80.9201	80.9199	81.0234	81.0165	81.1451	81.0882	81.0862	80.977	81.2148	81.4237	81.0202	81.2137	81.1238	81.0494	81.0725	81.1646	81.1465	81.121	81.2137	81.2953	80.9247	81.1397	81.135	81.048	81.2334	81.1017	80.9566	81.1603	81.0521	81.207	81.056	81.1932	81.1007	81.1281	81.1545	81.5856	81.2747	81.0931	81.021	81.1397	81.1376	80.9706	80.9292
Y_ruckeri_GCA_023212465.1_ASM2321246v1	81.022	80.9078	83.8797	81.1023	81.1018	81.133	81.0305	81.1535	81.1763	81.1293	81.2739	81.1127	81.1878	81.1758	81.1883	81.3351	81.2309	81.1459	81.0915	81.1634	81.3112	81.1102	81.1904	81.3927	81.1459	81.2267	81.0548	81.2026	81.099	81.2228	81.1367	81.02	81.1317	81.0998	81.1791	81.2104	81.17	81.1367	81.1998	81.1668	81.2082	81.1704	81.1865	81.1295	81.0751	81.2026	81.1921	81.1284	81.0334
Y_ruckeri_GCA_023212475.1_ASM2321247v1	80.968	80.9152	83.8594	81.1372	81.0725	81.0871	81.0924	81.1095	81.1548	81.1423	81.3195	81.1059	81.1736	81.1345	81.2633	81.3586	81.2089	81.2257	81.1427	81.1321	81.2869	81.1226	81.2002	81.4265	81.2257	81.3123	81.1393	81.1809	81.2562	81.2537	81.245	81.1187	81.2204	81.2464	81.0886	81.2559	81.1688	81.1157	81.2254	81.1793	81.2507	81.2086	81.3257	81.1949	81.1114	81.1809	81.1953	81.0197	80.9605
Y_ruckeri_GCA_023212505.1_ASM2321250v1	80.9298	80.8295	83.8049	81.0866	80.986	81.0553	80.9747	80.9579	81.073	81.0763	81.2056	81.089	81.0687	81.095	81.2074	81.4665	80.9946	81.1928	81.1181	81.0703	81.1328	81.1841	81.1914	81.2319	81.1928	81.3272	81.0101	81.116	81.1784	81.0244	81.2609	81.037	81.0121	81.2179	81.049	81.2375	81.0668	81.0528	81.0991	81.0764	81.2118	81.0775	81.2772	81.0767	81.0599	81.116	81.136	80.9777	81.0267
Y_ruckeri_GCA_023212525.1_ASM2321252v1	80.9771	80.9046	83.9723	81.036	81.0774	80.9978	81.0056	81.0278	81.0629	81.0711	81.2515	81.0796	81.115	81.0936	81.222	81.3453	81.2389	81.2017	81.0951	81.1338	81.2897	81.1412	81.1423	81.4033	81.2017	81.1524	81.0637	81.2292	81.1279	81.1804	81.0897	81.0429	81.0657	81.1286	81.151	81.1474	81.1722	81.1727	81.1926	81.1916	81.1638	81.2066	81.1558	81.1633	81.1363	81.2292	81.2008	81.111	81.0478
Y_ruckeri_GCA_023212545.1_ASM2321254v1	80.8751	80.7694	83.7814	80.9895	80.8945	80.9605	80.8744	80.8554	81.0014	80.9742	81.1005	81.1041	81.0113	81.0557	81.1901	81.4379	81.0213	81.2472	81.1633	81.0965	81.1366	81.1925	81.2051	81.2313	81.2472	81.1395	80.9414	81.0719	81.0134	80.9954	81.027	80.8883	80.9562	81.0603	80.9909	81.0752	80.9889	81.0408	81.0413	81.0423	81.1184	81.0287	81.1041	81.0547	80.9881	81.0719	81.0704	80.9731	80.9772
Y_ruckeri_GCA_023212565.1_ASM2321256v1	80.8999	80.9443	83.924	80.992	80.9665	80.9685	80.8814	80.8728	81.0169	80.9991	81.1231	81.0495	81.1392	81.1044	81.2525	81.3965	81.0402	81.1299	81.2021	81.1376	81.1892	81.1759	81.108	81.1951	81.1299	81.216	81.1329	81.1843	81.1349	81.1516	81.0737	80.9894	81.0307	81.1009	81.0731	81.1888	81.1384	81.0652	81.1993	81.136	81.1886	81.1472	81.1216	81.1623	81.0621	81.1843	81.1883	80.9843	80.9779
Y_ruckeri_GCA_023212585.1_ASM2321258v1	80.9584	81.0014	83.8833	81.0942	81.0771	81.0714	81.0473	81.0944	81.1541	81.1529	81.2315	81.0817	81.1586	81.1085	81.2316	81.3733	81.1923	81.2255	81.1157	81.1661	81.2898	81.1514	81.1292	81.4912	81.2255	81.3618	81.1162	81.2475	81.2907	81.2531	81.3036	81.1414	81.2282	81.2231	81.1615	81.2566	81.2685	81.1487	81.2616	81.2244	81.3178	81.2596	81.2567	81.2305	81.1148	81.2475	81.1955	81.0938	81.0198
Y_ruckeri_GCA_900460675.1_53550_D01	81.0692	81.0705	83.8128	81.0621	81.3426	81.0047	81.044	81.0715	81.0944	80.9758	81.2843	81.1618	81.097	81.2131	81.3167	81.5817	81.3212	81.1497	81.2593	81.2206	81.1996	81.2286	81.2564	81.2686	81.1497	81.2566	81.1137	81.2444	81.2152	81.1068	81.2044	81.1836	81.0632	81.2118	81.2079	81.2198	81.2408	81.0835	81.1688	81.2112	81.3268	81.3574	81.1739	81.1493	81.072	81.2444	81.523	81.0567	80.9819
Y_ruckeri_GCA_900460715.1_36725_G02	81.1756	81.1491	83.909	81.0187	81.1635	80.9916	81.0782	81.0828	81.0798	80.9139	81.2182	81.119	81.0681	81.1977	81.2873	81.5425	81.2394	81.197	81.1962	81.1918	81.1323	81.1557	81.2344	81.2353	81.197	81.2344	81.1077	81.1976	81.2133	81.1158	81.1322	81.1502	81.0599	81.2458	81.1117	81.1389	81.1527	81.1135	81.2199	81.3159	81.2585	81.2729	81.1465	81.0931	81.0412	81.1976	81.4202	81.0602	81.0606
Y_ruckeri_GCA_902173085.1_IP27754	80.919	80.8621	83.9387	81.0486	81.0318	81.0564	80.9515	81.0772	81.1372	81.1614	81.2809	81.1055	81.1636	81.067	81.1729	81.2872	81.0543	81.1043	81.1077	81.1136	81.1479	81.0255	81.1407	81.2229	81.1043	81.2293	81.1212	81.1715	81.1385	81.1977	81.1913	81.1182	81.1487	81.2191	81.0464	81.1436	81.1188	81.0863	81.1292	81.164	81.2099	81.1561	81.1539	81.1539	81.0605	81.1715	81.1736	81.1783	81.0493
Y_ruckeri_GCA_902173145.1_IP27752	80.9358	80.866	83.7804	80.9888	81.0204	81.0165	81.061	81.0316	81.1272	80.9264	81.2234	81.0394	81.0615	81.0832	81.1779	81.4042	81.1539	81.1562	81.1222	81.1154	81.1647	81.0921	81.2487	81.1868	81.1562	81.1461	81.1443	81.1245	81.2144	81.1785	81.09	80.9832	81.0946	81.0225	81.0725	81.131	81.0247	81.1378	81.1095	81.0766	81.1541	81.1611	81.1302	81.1816	81.0616	81.1245	81.1769	81.1068	80.9788
Y_ruckeri_SCPM-O-B-8298	80.887	80.8949	83.9561	81.0354	81.0114	81.011	80.9651	81.0008	81.129	80.9379	81.1554	80.9773	81.0074	81.1703	81.2165	81.4091	81.2216	81.1129	81.123	81.063	81.1246	81.0922	81.0925	81.2001	81.1129	81.1879	81.0983	81.221	81.1683	81.1049	81.1302	81.0268	81.0822	81.1838	81.0945	81.1455	81.1528	80.9784	81.148	81.2223	81.2811	81.2491	81.1809	81.1574	81.1222	81.221	81.1764	81.0813	80.9688
Y_similis_GCA_000582515.1_ASM58251v1	82.9133	82.6464	80.7962	82.5602	82.7421	82.5601	82.5725	82.5552	82.521	82.6363	82.7029	82.7449	82.74	82.6116	82.8208	82.9921	82.7475	82.7535	82.7848	82.8911	82.9604	82.9142	82.9177	82.8347	82.7535	82.7642	82.6922	82.677	82.6178	82.7792	82.6961	82.7092	82.7809	82.7156	82.6582	82.8538	82.845	82.6912	82.6866	82.7708	82.6708	82.8549	82.7035	82.7974	82.7215	82.677	82.8592	82.6219	82.6201
Y_similis_GCA_001053095.1_5139_1_3	82.8062	82.5891	80.7021	82.4848	82.598	82.5455	82.5503	82.5474	82.5603	82.58	82.6042	82.6324	82.7463	82.5827	82.7454	82.8327	82.7217	82.709	82.7145	82.873	82.883	82.8269	82.8196	82.8486	82.709	82.6791	82.6699	82.6886	82.6333	82.6935	82.6642	82.7105	82.6935	82.752	82.5673	82.8891	82.7916	82.7345	82.6166	82.8257	82.6856	82.9242	82.7087	82.7882	82.7547	82.6886	82.6755	82.62	82.647
Y_similis_GCA_001114105.1_5139_1_4	82.7385	82.5392	80.784	82.5461	82.5714	82.6046	82.5446	82.5551	82.5343	82.6098	82.5707	82.645	82.7435	82.5496	82.8435	82.9271	82.8901	82.8032	82.8705	82.9053	83.0226	82.9739	83.0079	83.0482	82.8032	82.7507	82.7333	82.849	82.7739	82.6799	82.7639	82.7012	82.7094	82.7162	82.7292	82.8339	82.7818	82.8421	82.7086	82.8071	82.718	82.941	82.7559	82.7893	82.7576	82.849	82.7793	82.6959	82.6669
Y_similis_GCA_001136465.1_5139_2_7	82.6715	82.5481	80.6069	82.477	82.6267	82.4927	82.55	82.5101	82.4554	82.5619	82.6166	82.6897	82.7062	82.5864	82.7966	82.8348	82.8685	82.7322	82.8332	82.8176	82.7684	82.8888	82.7946	82.9316	82.7322	82.7025	82.6651	82.7482	82.7268	82.608	82.7093	82.7044	82.6888	82.6597	82.6001	82.7018	82.7197	82.8023	82.6456	82.7632	82.6682	82.8234	82.6911	82.7491	82.7247	82.7482	82.6622	82.6113	82.6089
Y_similis_GCA_001140625.1_5139_1_11	82.8249	82.5708	80.7548	82.5198	82.5944	82.5522	82.5663	82.5613	82.4261	82.6081	82.65	82.6318	82.7224	82.6183	82.7894	82.9168	82.8455	82.7474	82.7972	82.8829	82.9201	82.9621	82.9726	82.9592	82.7474	82.7066	82.7263	82.7394	82.7494	82.6689	82.703	82.6397	82.7269	82.7001	82.6903	82.8473	82.8245	82.7718	82.6934	82.8296	82.67	82.9333	82.6941	82.7602	82.808	82.7394	82.7387	82.5813	82.6077
Y_similis_GCA_001319745.1_5139_1_5	82.7812	82.5748	80.7752	82.4762	82.541	82.5698	82.4338	82.5311	82.4948	82.5826	82.6766	82.7521	82.7293	82.5443	82.8614	82.9061	82.8858	82.844	82.8494	82.9007	82.881	82.9335	82.9113	82.9567	82.844	82.694	82.7317	82.7188	82.719	82.6786	82.6594	82.6512	82.7148	82.7134	82.639	82.887	82.7828	82.7995	82.7046	82.8289	82.7312	83.0216	82.8169	82.826	82.8844	82.7188	82.747	82.6685	82.6684
Y_similis_GCA_902173095.1_MW332-1	82.7878	82.5916	80.8194	82.5658	82.6176	82.6019	82.6364	82.5231	82.529	82.5958	82.6331	82.7502	82.7814	82.6637	82.92	82.9893	82.9358	82.8716	82.9141	83.096	82.9783	83.0607	82.995	83.0447	82.8716	82.7738	82.8621	82.7901	82.7573	82.7651	82.7821	82.6412	82.8876	82.7843	82.7544	82.9767	82.8502	82.842	82.8002	82.7938	82.8222	83.0505	82.802	82.8991	82.8807	82.7901	82.8364	82.7167	82.703
Y_similis_GCA_902173105.1_Kuratani-2	82.8822	82.6984	80.8355	82.8008	82.8079	82.7618	82.7558	82.8131	82.7183	82.9161	82.9093	82.951	83.0081	82.9104	83.0062	83.0137	83.1169	82.9277	82.933	83.073	83.0522	83.0718	82.9895	83.1112	82.9277	82.8012	82.8515	82.8664	82.6625	82.8494	82.8153	82.8601	82.8596	82.8433	82.7347	82.9393	82.8405	82.8484	82.8503	82.8929	82.8422	83.1051	82.9075	82.8864	82.9241	82.8664	82.765	82.8761	82.8961
Y_similis_GCA_902173255.1_OK6609	82.9382	82.5971	80.8442	82.5683	82.706	82.6105	82.7153	82.6808	82.572	82.6697	82.6347	82.7221	82.8182	82.7722	83.0077	82.9489	83.0195	82.8829	83.0029	82.9948	83.0687	83.1156	83.0319	83.0363	82.8829	82.8975	82.8739	82.8768	82.7791	82.7933	82.8614	82.79	82.8745	82.8957	82.7816	82.8706	82.9332	82.8695	82.8106	83.0032	82.86	83.0894	82.9214	82.8778	82.8459	82.8768	82.8541	82.8373	82.8231
Y_thracica_GCF_001123825.1_5139_2_1	88.265	88.091	81.122	84.6902	84.6484	84.6489	84.6415	84.689	84.7393	84.634	84.7302	84.9087	84.9079	84.7523	84.9627	84.9852	84.7867	84.8088	84.9849	85.1171	84.9337	84.9024	85.0356	84.9439	84.8088	85.7401	85.7848	85.6658	85.715	85.6685	85.6878	85.7453	85.672	85.6777	85.739	85.8212	85.711	85.7738	85.7385	85.7015	85.7883	85.8968	85.7014	85.7445	85.85	85.6658	85.7252	88.216	88.1741
Y_thracica_GCF_902170455.1_IP35448	88.2889	88.0878	81.0172	84.7487	84.6039	84.6472	84.6425	84.7794	84.7279	84.6778	84.6429	84.7801	84.7938	84.6798	84.8981	84.9166	84.7784	84.7824	84.9521	85.0161	84.8916	84.8629	84.9501	84.9242	84.7824	85.634	85.7041	85.6568	85.6952	85.64	85.6443	85.7393	85.6604	85.7248	85.7199	85.8333	85.6952	85.7487	85.6883	85.7019	85.7293	85.8916	85.7274	85.738	85.8207	85.6568	85.6872	88.2792	88.2714
Y_thracica_GCF_902170565.1_IP34646	88.3377	88.0875	81.0517	84.7032	84.7625	84.6342	84.6096	84.7367	84.7708	84.6665	84.7533	84.7729	84.8667	84.7344	84.9489	84.9887	84.791	84.8577	84.9516	85.0387	84.9819	84.8598	84.9859	84.994	84.8577	85.7097	85.8094	85.6932	85.7181	85.7166	85.7292	85.7603	85.6895	85.7102	85.7083	85.8294	85.801	85.7808	85.7629	85.8004	85.7583	85.8699	85.7783	85.8307	85.8285	85.6932	85.7793	88.2441	88.2317
Y_thracica_GCF_902726555.1_IP42199v1	88.2622	88.0899	81.0356	84.653	84.6651	84.5382	84.6953	84.618	84.6736	84.6615	84.6171	84.7434	84.7394	84.7319	85.0425	85.0084	84.9618	84.9726	85.067	85.0495	84.9272	84.925	84.968	85.0016	84.9726	85.6991	85.7268	85.6014	85.6541	85.6164	85.726	85.6769	85.6112	85.6568	85.6611	85.8635	85.71	85.7091	85.6273	85.8165	85.6679	85.9113	85.7243	85.6872	85.7724	85.6014	85.7012	88.2998	88.2606
Y_vastinensis_GCA_001105765.1_4821_5_3	85.012	84.8216	81.1774	83.5236	83.5957	83.6181	83.6095	83.5393	83.5691	83.6103	83.7777	83.7255	83.7179	83.707	84.3661	84.4915	84.3458	84.3584	84.4365	84.4818	84.4208	84.3978	84.4892	84.4569	84.3584	87.502	87.4255	87.5107	87.4622	87.5224	87.5175	87.4613	87.4259	87.5688	87.502	87.6044	87.5931	87.5458	87.5217	87.5703	87.5385	87.6725	87.5218	87.6759	87.7038	87.5107	87.502	85.0674	85.0647
Y_vastinensis_GCA_001147045.1_4821_5_5	85.0455	84.7566	81.2059	83.5238	83.718	83.535	83.5591	83.6255	83.5694	83.7081	83.771	83.814	83.7413	83.6885	84.3714	84.4243	84.2232	84.3635	84.3986	84.4525	84.4532	84.3587	84.5	84.4395	84.3635	87.4389	87.4441	87.4433	87.4349	87.4857	87.4366	87.4804	87.4398	87.492	87.4792	87.6682	87.6139	87.518	87.4578	87.567	87.52	87.5833	87.5082	87.6767	87.6706	87.4433	87.4867	85.1045	85.0643
Y_vastinensis_GCA_001155565.1_4840_6_2	85.0065	84.8312	81.2166	83.589	83.5904	83.6544	83.593	83.6008	83.621	83.6442	83.7372	83.7678	83.7991	83.7581	84.3896	84.4558	84.4612	84.3354	84.4627	84.4578	84.4185	84.4663	84.4718	84.4449	84.3354	87.425	87.4466	87.4894	87.4278	87.4505	87.3963	87.4399	87.4451	87.4837	87.4119	87.5475	87.5705	87.5935	87.406	87.5411	87.4777	87.6048	87.4772	87.7019	87.625	87.4894	87.4252	85.0789	85.1497
Y_vastinensis_GCA_002188925.1_ASM218892v1	84.9891	84.8395	81.1357	83.5589	83.5396	83.6007	83.5405	83.6172	83.5631	83.6726	83.8047	83.6779	83.7388	83.677	84.4012	84.4445	84.3575	84.3521	84.4339	84.5229	84.4166	84.3417	84.4121	84.3877	84.3521	87.4118	87.4642	87.4849	87.4788	87.4876	87.4203	87.5072	87.4871	87.5589	87.4688	87.7506	87.6119	87.5801	87.4859	87.5714	87.504	87.7224	87.5645	87.6808	87.7011	87.4849	87.527	85.0448	85.0724
Y_vastinensis_GCA_902170245.1_IP38006	85.0896	84.8114	81.2775	83.564	83.6749	83.6383	83.5955	83.6495	83.6747	83.6749	83.8091	83.7506	83.7623	83.7014	84.4146	84.4256	84.31	84.3721	84.455	84.5203	84.3889	84.4287	84.5735	84.4421	84.3721	87.5034	87.4708	87.4483	87.4799	87.5185	87.5224	87.5627	87.4882	87.4936	87.452	87.6328	87.614	87.5643	87.4674	87.6339	87.5865	87.6171	87.508	87.6801	87.6732	87.4483	87.5021	85.1312	85.1086
Y_vastinensis_GCA_902170255.1_IP38178	85.0348	84.7778	81.1702	83.6375	83.6032	83.6206	83.6343	83.6512	83.6658	83.7507	83.8479	83.8033	83.7589	83.7264	84.3735	84.4159	84.3208	84.2925	84.4399	84.5012	84.4059	84.3713	84.4598	84.4676	84.2925	87.4695	87.4411	87.4419	87.473	87.4721	87.4376	87.5173	87.4703	87.5419	87.4574	87.6352	87.5513	87.6447	87.507	87.567	87.5135	87.6379	87.4839	87.7027	87.6709	87.4419	87.4567	85.0764	85.1222
Y_vastinensis_GCA_902170295.1_IP38831	85.0836	84.8757	81.2661	83.7312	83.8102	83.7366	83.7195	83.8462	83.7982	83.7661	83.9549	83.9089	83.9021	83.8696	84.4702	84.6154	84.3666	84.5086	84.498	84.5393	84.5194	84.4462	84.6048	84.5144	84.5086	87.6244	87.6446	87.6565	87.5669	87.6073	87.6179	87.555	87.5663	87.6196	87.6155	87.752	87.7156	87.6731	87.5967	87.6332	87.7673	87.8045	87.6327	87.7821	87.7483	87.6565	87.6577	85.1325	85.1415
Y_vastinensis_GCA_902170405.1_IP37831	84.9974	84.7842	81.1623	83.5968	83.682	83.6394	83.6272	83.6877	83.6308	83.6723	83.7608	83.7917	83.719	83.7646	84.4116	84.5122	84.2956	84.3741	84.4948	84.5112	84.4338	84.3856	84.4804	84.4205	84.3741	87.5049	87.5301	87.4811	87.556	87.5152	87.469	87.5483	87.5105	87.6113	87.4772	87.6441	87.594	87.6622	87.5685	87.6177	87.5854	87.6865	87.5144	87.7431	87.6757	87.4811	87.5646	85.0607	85.0997
Y_vastinensis_GCA_902726565.1_IP38594v1	85.0427	84.814	81.2123	83.6848	83.6598	83.6813	83.626	83.7191	83.6712	83.7701	83.8442	83.8272	83.7802	83.7533	84.5051	84.5037	84.348	84.3319	84.4936	84.556	84.5283	84.437	84.5719	84.5265	84.3319	87.4759	87.4783	87.4785	87.5551	87.5591	87.4861	87.5063	87.5435	87.6342	87.5068	87.6733	87.6232	87.6209	87.5171	87.5765	87.6006	87.6705	87.573	87.7313	87.6895	87.4785	87.524	85.0614	85.143
Y_wautersii_GCA_001319825.1_5139_1_1	82.7094	82.5583	80.6295	82.5914	82.6311	82.6171	82.6314	82.5514	82.5923	82.6242	82.6491	82.7582	82.722	82.7288	82.8074	83.0672	82.804	82.8009	82.8676	82.8977	82.7954	82.9158	82.8612	82.8934	82.8009	82.889	82.7328	82.6847	82.8203	82.7548	82.9031	82.6831	82.8082	82.7074	82.6847	82.8229	82.7484	82.712	82.6542	82.8557	82.8023	82.9663	82.7746	82.8001	82.7937	82.6847	82.7035	82.7086	82.6806
[truncated: 324 more columns]

## Sheet: Yersinia species
	Y. enterocolitica	Y. nurmii	Y. aldovae	Y. aleksiciae	Y. alsatica	Y. artesiana	Y. bercovieri	Y. canariae	Y. entomophaga	Y. frederiksenii	Y. hibernica	Y. intermedia	Y. kristensenii	Y. massiliensis	Y. mollaretii	Y. pekkanenii	Y. pestis	Y_pseudotuberculosis	Y. proxima	Y. rochesterensis	Y. rohdei	Y. ruckeri	Y. similis	Y. thracica	Y. vastinensis	Y. wautersii
Y. enterocolitica	96.9211	80.9702	85.8098	84.7316	85.6434	93.7118	84.636	87.7239	81.3507	85.3859	86.3939	84.6789	88.1598	83.478	84.4869	84.6955	82.6244	82.7957	93.8544	88.1923	84.7637	80.9294	82.7055	88.1888	84.923	82.6338
Y. nurmii	80.9702		81.1286	81.2408	81.1088	81.1335	80.9812	80.9021	94.7086	81.0274	80.9579	81.095	81.0553	80.8264	81.0455	80.9121	80.6325	80.544	81.0752	81.0176	80.9655	83.8714	80.7687	81.0566	81.2026	80.6295
Y. aldovae	85.8098	81.1286	98.5738	84.1292	84.2041	85.8066	84.0187	84.5784	81.224	83.905	83.9264	84.7525	84.606	82.9084	83.99	84.3937	82.5244	82.6471	85.8334	84.7382	83.5787	81.0648	82.6326	84.7059	83.6911	82.6452
Y. aleksiciae	84.7316	81.2408	84.1292	99.0218	85.1609	85.0029	91.298	84.8429	81.14	84.8413	84.3375	85.0614	84.8602	85.9763	90.1041	85.3846	82.828	82.8725	84.8418	84.9091	84.3754	81.1867	82.9026	84.9358	84.4297	82.8647
Y. alsatica	85.6434	81.1088	84.2041	85.1609	98.4539	85.8557	85.0024	86.0145	81.1532	92.1833	85.9923	84.7746	85.5631	83.648	84.9766	84.9517	82.7189	82.8304	85.7284	85.6119	86.2063	81.1448	82.7766	85.7288	87.5501	82.7721
Y. artesiana	93.7118	81.1335	85.8066	85.0029	85.8557	99.9601	84.8032	87.8469	81.2305	85.5546	86.6237	84.7748	88.0856	83.4699	84.6183	84.8326	82.6587	82.6296	94.6702	88.1129	84.9092	81.0396	82.6911	88.2745	85.1092	82.7133
Y. bercovieri	84.636	80.9812	84.0187	91.298	85.0024	84.8032	99.2009	84.7071	81.0729	84.6481	84.3428	84.9392	84.6551	85.6289	89.8344	85.1364	82.7757	82.828	84.7551	84.725	84.2239	81.0972	82.8864	84.8136	84.2896	82.8062
Y. canariae	87.7239	80.9021	84.5784	84.8429	86.0145	87.8469	84.7071	99.242	81.0731	85.6959	90.1383	84.6291	87.7487	83.6418	84.6261	84.7202	82.6725	82.7332	87.7157	87.7828	85.2778	81.1407	82.6478	87.8917	85.3087	82.6516
Y. entomophaga	81.3507	94.7086	81.224	81.14	81.1532	81.2305	81.0729	81.0731	99.9651	81.065	81.0319	81.2431	81.0264	80.8498	81.1815	80.8246	80.7881	80.9612	81.1166	81.1166	81.1308	84.0233	80.8695	81.0988	81.0744	80.7957
Y. frederiksenii	85.3859	81.0274	83.905	84.8413	92.1833	85.5546	84.6481	85.6959	81.065	99.1686	85.5443	84.5635	85.3643	83.4206	84.558	84.6176	82.6244	82.7346	85.4792	85.3458	85.8357	81.023	82.6343	85.4695	87.056	82.704
Y. hibernica	86.3939	80.9579	83.9264	84.3375	85.9923	86.6237	84.3428	90.1383	81.0319	85.5443	99.0194	84.0476	86.6382	83.2685	84.2325	84.1761	82.2919	82.4843	86.4566	86.7482	84.6457	80.8596	82.3288	86.8479	85.1247	82.3451
Y. intermedia	84.6789	81.095	84.7525	85.0614	84.7746	84.7748	84.9392	84.6291	81.2431	84.5635	84.0476	98.6234	84.6193	83.5446	84.8088	85.9683	82.7777	82.8154	84.5891	84.6457	84.0449	81.1343	82.8601	84.6621	84.2196	82.8387
Y. kristensenii	88.1598	81.0553	84.606	84.8602	85.5631	88.0856	84.6551	87.7487	81.0264	85.3643	86.6382	84.6193	98.5975	83.3139	84.6016	85.1007	82.4443	82.4496	87.8981	93.0761	84.8685	80.9439	82.6038	93.0836	84.7723	82.5294
Y. massiliensis	83.478	80.8264	82.9084	85.9763	83.648	83.4699	85.6289	83.6418	80.8498	83.4206	83.2685	83.5446	83.3139	97.5915	85.5125	83.5006	82.0939	82.1098	83.4423	83.4014	83.0559	80.7947	82.1708	83.4016	83.4673	82.1568
Y. mollaretii	84.4869	81.0455	83.99	90.1041	84.9766	84.6183	89.8344	84.6261	81.1815	84.558	84.2325	84.8088	84.6016	85.5125	96.7796	85.0347	82.6362	82.6985	84.5687	84.7085	84.0902	80.94	82.7498	84.7466	84.2275	82.7598
Y. pekkanenii	84.6955	80.9121	84.3937	85.3846	84.9517	84.8326	85.1364	84.7202	80.8246	84.6176	84.1761	85.9683	85.1007	83.5006	85.0347	99.891	82.7164	82.7771	84.7809	85.1247	84.1098	80.8097	83.0335	85.1289	84.2645	82.8556
Y. pestis	82.6244	80.6325	82.5244	82.828	82.7189	82.6587	82.7757	82.6725	80.7881	82.6244	82.2919	82.7777	82.4443	82.0939	82.6362	82.7164		99.1823	82.5768	82.6231	82.3184	80.8187	94.7905	82.6056	82.6646	97.4595
Y_pseudotuberculosis	82.7957	80.544	82.6471	82.8725	82.8304	82.6296	82.828	82.7332	80.9612	82.7346	82.4843	82.8154	82.4496	82.1098	82.6985	82.7771	99.1823		82.6291	82.7046	82.3334	80.9134	94.9893	82.6891	82.6727	97.6353
Y. proxima	93.8544	81.0752	85.8334	84.8418	85.7284	94.6702	84.7551	87.7157	81.1166	85.4792	86.4566	84.5891	87.8981	83.4423	84.5687	84.7809	82.5768	82.6291	99.233	87.9891	84.8329	81.0482	82.7209	88.0495	85.0594	82.6187
Y. rochesterensis	88.1923	81.0176	84.7382	84.9091	85.6119	88.1129	84.725	87.7828	81.1166	85.3458	86.7482	84.6457	93.0761	83.4014	84.7085	85.1247	82.6231	82.7046	87.9891	99.2644	85.0432	81.0743	82.7649	94.9983	84.9085	82.6509
Y. rohdei	84.7637	80.9655	83.5787	84.3754	86.2063	84.9092	84.2239	85.2778	81.1308	85.8357	84.6457	84.0449	84.8685	83.0559	84.0902	84.1098	82.3184	82.3334	84.8329	85.0432	99.2831	81.0352	82.3705	85.0535	85.4214	82.3567
Y. ruckeri	80.9294	83.8714	81.0648	81.1867	81.1448	81.0396	81.0972	81.1407	84.0233	81.023	80.8596	81.1343	80.9439	80.7947	80.94	80.8097	80.8187	80.9134	81.0482	81.0743	81.0352	99.6939	80.7533	81.0278	81.0371	80.7521
Y. similis	82.7055	80.7687	82.6326	82.9026	82.7766	82.6911	82.8864	82.6478	80.8695	82.6343	82.3288	82.8601	82.6038	82.1708	82.7498	83.0335	94.7905	94.9893	82.7209	82.7649	82.3705	80.7533	99.349	82.7153	82.5645	95.1355
Y. thracica	88.1888	81.0566	84.7059	84.9358	85.7288	88.2745	84.8136	87.8917	81.0988	85.4695	86.8479	84.6621	93.0836	83.4016	84.7466	85.1289	82.6056	82.6891	88.0495	94.9983	85.0535	81.0278	82.7153	99.6213	84.9647	82.6762
Y. vastinensis	84.923	81.2026	83.6911	84.4297	87.5501	85.1092	84.2896	85.3087	81.0744	87.056	85.1247	84.2196	84.7723	83.4673	84.2275	84.2645	82.6646	82.6727	85.0594	84.9085	85.4214	81.0371	82.5645	84.9647	99.5941	97.498
Y. wautersii	82.6338	80.6295	82.6452	82.8647	82.7721	82.7133	82.8062	82.6516	80.7957	82.704	82.3451	82.8387	82.5294	82.1568	82.7598	82.8556	97.4595	97.6353	82.6187	82.6509	82.3567	80.7521	95.1355	82.6762	82.6413
